# Supplementary material for: Transcriptome Analysis of CD4+ T Cells in Coeliac Disease Reveals Imprint of BACH2 and IFNγ Regulation
Source: PLoS One. 2015 Oct 7;10(10):e0140049. doi: 10.1371/journal.pone.0140049 (PMC4596691; doi:10.1371/journal.pone.0140049)
Supplement: S1 Table — (XLSX) [file pone.0140049.s004.xlsx]

## Sheet: Sheet1
Characteristic		Median or n				P-value
	Coeliac Patients	Coeliac/Coeliac		Control/Coeliac
			Range		Range
Age n 15 (years)		58	22-75	56	49-58	0.242
Age of diagnosis n 15 (years)		44.5	2-70	2	0.5-45	0.057
Clinical presentation at diagnosis*, n 12	Classical CD	5		4
	Non-classical CD	1		1
	Subclinical CD	1		0		0.559
Family history of coeliac disease, n 15	Yes	5		0
	No	5		5		0.101
Family history of other autoimmune disease, n 15	Yes	2		3
	No	8		2		0.251
Presence of other autoimmune diseases , n 15	Yes	4		0
	No	6		5		0.231
Compliance with diet at sample collection, n 15	Yes	6		5
	No	4		0		0.231
tTG at sample collection , n 15 (U/ml)		5.35	0.2-101	0.8	0.4-3.7	0.098
* Clinical presentation at diagnosis was classified according to the Oslo definition of CD into; Classical, Non-classical and Subclinical
