# Supplementary material for: Transcriptome Analysis of CD4+ T Cells in Coeliac Disease Reveals Imprint of BACH2 and IFNγ Regulation
Source: PLoS One. 2015 Oct 7;10(10):e0140049. doi: 10.1371/journal.pone.0140049 (PMC4596691; doi:10.1371/journal.pone.0140049)
Supplement: S2 Table — (XLSX) [file pone.0140049.s005.xlsx]

## Sheet: anti CD3 CD28 DE genes
Down-regulated					Up-regulated
Gene	basemean	log2foldchange	padj		Gene	basemean	log2foldchange	padj
NOG	324.905	-3.40704	7.87e-08		IFNG	12425.4	4.65932	2.4e-11
WNT7A	137.484	-2.66261	8.87e-08		ZBTB32	409.737	3.67949	2.47e-11
PITPNC1	1717.51	-1.44989	1.05e-07		GZMH	1311.55	4.18986	2.47e-11
CD101	239.97	-3.28137	1.16e-07		FAM40B	252.925	3.59144	7.59e-11
TSC22D3	3214.33	-2.45523	2.02e-07		GZMB	7627.36	3.97626	8.7e-11
P2RY6	12.1132	-3.80413	3.43e-07		ZBED2	10326.9	3.74652	5.78e-10
IRF2BP2	7433.65	-1.12695	8.87e-07		PRSS23	34.168	4.06985	2.81e-09
SPOCK2	26908.3	-1.1945	1.13e-06		IL4	105.375	3.17195	3.56e-09
TCF7	15906.8	-1.61789	1.26e-06		CCL3	2906.32	3.74256	4.56e-09
CD5	12236.1	-1.33253	1.36e-06		TNFRSF4	4150.35	1.9342	9.9e-09
EPHB6	819.73	-1.48674	2.37e-06		FANCA	174.383	2.5753	1.09e-08
MMP28	20.6227	-3.15781	2.6e-06		GLDC	60.1645	3.23065	1.09e-08
FAM102A	15210.6	-1.55225	4.28e-06		IL13	620.989	3.35364	1.09e-08
TNFAIP8L1	1251.47	-1.34378	5.42e-06		LIF	2842.32	3.68636	1.09e-08
BNIP3L	1861.53	-1.3672	5.82e-06		IL21	290.074	3.56482	1.67e-08
ARRDC2	3934.31	-1.7768	6.98e-06		OSM	879.502	3.31171	5.1e-08
IL9R	197.424	-1.82089	1.15e-05		CCL4	5816.93	3.49684	5.1e-08
BCL9L	5004.65	-1.79226	1.15e-05		CSF2	1424.3	2.45056	7.45e-08
ICOSLG	448.691	-1.53195	1.15e-05		TYMP	1394.52	2.53914	1.04e-07
EDAR	300.505	-1.95002	1.2e-05		IQCG	432.731	2.36428	1.21e-07
SIRPB1	164.531	-1.91083	1.3e-05		EVI5	362.256	2.81671	1.29e-07
C2orf55	34.115	-1.76744	1.36e-05		IFT57	940.351	1.09151	2.77e-07
TTC28	39.8445	-1.13756	1.57e-05		CMAHP	947.484	1.35898	3.59e-07
ZNF853	229.686	-1.5503	1.6e-05		CD70	180.455	2.65577	6.4e-07
LONRF2	41.3524	-1.74169	1.71e-05		IL23R	88.5182	2.44601	7.53e-07
PI16	47.313	-2.52758	1.76e-05		C17orf58	97.5004	2.8439	7.85e-07
TLE3	4903.86	-1.00945	2.08e-05		TNFRSF8	363.184	3.46292	9.68e-07
PLD4	12.5912	-3.26114	2.35e-05		CLC	217.105	3.21354	1.2e-06
YPEL2	1762.08	-1.74582	2.91e-05		LAG3	1235.43	2.6929	1.22e-06
CYBB	203.053	-2.23056	3.53e-05		LTA	11781.3	2.53797	1.24e-06
ITPKB	6961.76	-1.43137	3.53e-05		POLE2	120.353	3.00231	1.36e-06
TSPAN14	9145.3	-1.24001	3.97e-05		TNF	6893.23	1.31886	1.54e-06
PAQR8	1267.18	-1.136	4.38e-05		LOC646329	186.585	1.53356	1.54e-06
PLEKHO1	3568.03	-1.25404	4.49e-05		TESC	159.418	2.19212	1.65e-06
ZNF563	177.493	-1.27067	4.57e-05		MCOLN2	714.769	2.2943	1.83e-06
SCNN1A	11.8786	-2.09022	4.87e-05		IL18RAP	770.813	1.9742	2.05e-06
FRAT1	307.519	-1.52807	4.92e-05		INPP1	224.582	1.54346	2.71e-06
TCF4	115.633	-2.09326	5.14e-05		PHLDA2	52.8387	3.18736	3.95e-06
TSPAN2	54.9336	-1.72142	5.46e-05		ID2	5258.3	1.30809	4.23e-06
SORL1	8491.45	-1.58979	5.55e-05		SLC27A2	269.315	2.42945	4.31e-06
TCL1A	32.1849	-2.50079	5.8e-05		C9orf140	70.4895	3.21922	4.31e-06
SMAD7	1462.23	-1.38532	5.8e-05		PDSS1	274.804	1.60033	4.73e-06
IL16	6343.15	-1.37637	5.94e-05		NFIL3	973.639	2.01037	5.34e-06
AKR1C3	267.588	-2.1279	6.06e-05		NEURL3	35.1267	3.10826	5.42e-06
CD180	10.5712	-2.52715	6.68e-05		TRIP13	134.283	2.43713	5.43e-06
PTCH1	429.804	-1.73429	6.68e-05		IGSF3	106.244	2.65709	5.53e-06
CDK5R1	380.341	-1.46012	6.68e-05		IL15RA	868.403	1.01357	6.18e-06
KCNJ15	27.3226	-2.10548	7.81e-05		WARS	21627	1.8918	7.19e-06
NUAK2	458.954	-1.81368	7.84e-05		CCNB1	222.11	2.14974	7.19e-06
PDE7A	2402.5	-1.03827	7.92e-05		SLC38A5	2331.73	1.91709	8.66e-06
PLLP	28.9202	-2.16857	8.3e-05		LOC100506810	20.4695	2.35406	8.66e-06
ANKRD55	165.003	-1.91785	8.3e-05		PSEN2	228.302	2.38375	8.73e-06
CD36	79.5932	-2.46515	8.56e-05		TFRC	6183.41	1.83164	8.8e-06
CYP27A1	52.5369	-2.4044	8.72e-05		NUSAP1	201.234	2.08394	1.03e-05
TMEM66	37678.1	-1.02797	8.75e-05		SPR	28.307	3.05113	1.03e-05
LYSMD2	1937.52	-1.21229	8.85e-05		C1orf135	17.9583	2.96302	1.09e-05
ADAMTSL2	21.7354	-2.64071	8.94e-05		CDCA2	38.7506	2.46011	1.17e-05
SEMA4C	1047.61	-1.5451	9.07e-05		ARPM1	22.8874	1.59622	1.28e-05
LAPTM5	29594.8	-1.14741	9.97e-05		FAM72B	53.0574	2.61858	1.28e-05
CD27	3210.62	-1.08069	0.0001011		HIBCH	402.743	1.28204	1.3e-05
GTF2IRD1	272.508	-1.6399	0.00011		RHEBL1	118.688	1.95126	1.31e-05
WDFY4	46.5894	-1.84583	0.0001167		AURKA	122.861	2.18901	1.56e-05
ST14	11.3444	-2.45734	0.000127		RAD51AP1	84.1442	2.53617	1.6e-05
GDF10	37.557	-1.93168	0.000127		FGF2	20.4075	2.59506	2e-05
LOC728855	559.852	-1.11727	0.000127		GALR2	55.6571	2.74283	2.22e-05
BBC3	835.274	-2.0103	0.0001414		MYOF	214.081	2.92733	2.22e-05
TGFBI	51.2253	-2.08631	0.0001467		P4HA2	48.7456	2.4466	2.27e-05
CFP	108.297	-1.47085	0.0001478		TPX2	131.457	2.50245	2.29e-05
SULF2	41.8165	-2.02546	0.0001573		HSD11B2	11.1383	2.42122	2.44e-05
LDLRAP1	1806.37	-1.34493	0.0001654		SYP	73.6403	2.21502	2.91e-05
LOC100506779	1188.64	-1.09082	0.0001654		SLC26A4	17.9047	2.06595	3.22e-05
LRP6	317.062	-1.155	0.000166		FAR2	145.208	1.65795	3.31e-05
PLEKHA1	3130.2	-1.31773	0.0001691		EED	2367.94	1.06866	3.53e-05
LEF1	13524	-1.06945	0.0001716		CDCA8	117.242	2.20924	3.53e-05
FXYD5	14963.2	-1.24238	0.000173		CEP55	91.857	2.81012	3.56e-05
KLF2	2651.82	-1.91191	0.0001787		WEE1	452.139	1.5421	3.57e-05
ABHD4	852.455	-1.13085	0.0001788		CDKN3	47.4013	1.68633	3.72e-05
KBTBD11	796.082	-1.25454	0.0001812		TNFRSF18	2995.95	1.51362	3.89e-05
RFX2	363.187	-1.53637	0.0001845		HELLS	213.719	1.94547	4.04e-05
FBXO32	874.703	-1.12316	0.0001889		BUB1B	81.388	2.16352	4.25e-05
AMIGO1	350.222	-1.18933	0.000189		GALE	356.644	1.86092	4.3e-05
ANKH	8917.54	-1.43736	0.0001962		FRMD4B	3168.98	2.01171	4.4e-05
ZNF652	1190.35	-1.45312	0.0001974		GK3P	293.196	1.94447	4.44e-05
GRB10	622.649	-1.90933	0.0002121		BATF	5009.38	1.18504	4.51e-05
GLIS3	62.0957	-1.91938	0.000213		CKS2	849.905	1.52194	4.52e-05
IGF1R	2713.12	-1.20981	0.000213		BATF3	508.122	1.80251	4.52e-05
FRAT2	393.561	-1.07046	0.0002322		C10orf128	403.439	2.30552	4.52e-05
C20orf112	947.782	-1.28721	0.0002369		ACOT7	792.375	2.00005	4.83e-05
FLJ90757	155.06	-1.10992	0.0002421		EGFL6	15.0499	3.09633	4.9e-05
NCCRP1	16.2798	-2.29763	0.0002758		IL3	438.402	2.10368	4.91e-05
FAIM3	9411.39	-1.46909	0.0002776		C12orf48	63.3811	2.04027	5.14e-05
AXIN2	741.718	-1.00357	0.000279		DEPDC1B	31.9357	2.38814	5.88e-05
CHMP7	5930.81	-1.15509	0.0002859		BUB1	173.204	2.1276	5.91e-05
C1orf162	513.025	-1.88637	0.0002981		EFCAB11	15.6369	2.30967	5.94e-05
COLEC12	10.3534	-2.65433	0.0003084		HMMR	58.7733	2.65547	5.94e-05
LILRA4	12.2083	-2.5476	0.0003141		CCNB2	21.8354	2.19784	6.04e-05
ITGA5	2806.84	-1.53497	0.0003337		NAPSA	74.9	2.41134	6.06e-05
HDAC5	2935.66	-1.50643	0.0003352		CHAF1B	218.425	1.93434	6.09e-05
CAMSAP1L1	701.858	-1.08051	0.0003461		IL32	34592.9	1.67772	6.11e-05
CD6	22849	-1.1766	0.0003521		ELOVL6	148.343	1.91019	6.16e-05
VSIG1	161.81	-1.67622	0.0003587		HPDL	78.3072	2.33782	6.16e-05
NKD1	166.614	-1.99507	0.0003597		METRNL	298.062	1.7148	6.21e-05
ABLIM1	18807.7	-1.59576	0.0003674		JAK2	1250.36	1.86669	6.51e-05
GRAP	1358.36	-1.58042	0.0003808		IL2RA	15718.5	1.87661	6.68e-05
EPHA4	579.42	-1.6852	0.0003918		SLC25A10	206.652	2.25588	6.68e-05
WNT10A	275.387	-1.06992	0.0004011		PTMS	785.598	2.12067	7.11e-05
SLC16A10	81.2481	-1.11383	0.0004176		VSIG10L	38.8638	1.88531	7.2e-05
ID3	1254.97	-1.9864	0.0004207		CDCA7	209.987	2.2086	7.2e-05
OCIAD2	3045.17	-1.21387	0.0004244		FLJ21408	46.7733	2.46581	7.28e-05
PBXIP1	5625.34	-1.24	0.0004287		IRF5	380.418	1.82659	7.36e-05
AKR1C2	17.7803	-1.84588	0.0004407		FAM54A	71.4971	2.28665	7.4e-05
FBXO34	2873.83	-1.26482	0.0004419		CD80	130.047	1.70372	7.58e-05
REEP2	46.6936	-1.23591	0.0004538		IL12RB2	2684.41	2.12809	7.81e-05
SPON1	763.418	-2.01329	0.0004662		XYLB	44.6868	2.203	7.84e-05
EEPD1	74.7125	-1.18329	0.0004662		EME1	34.2465	2.39446	7.89e-05
SEPN1	1852.61	-1.07392	0.0004788		UCK2	783.435	1.65621	7.92e-05
GIMAP1	2702.7	-1.36982	0.0004792		OIP5	33.9003	2.4688	7.92e-05
TLE4	2139.45	-1.20588	0.0004836		SLAMF7	2149.47	1.95235	8.3e-05
TBL1X	5255.46	-1.28369	0.0004862		SPP1	78.9101	2.69567	8.44e-05
LY9	2163.55	-1.93747	0.0005107		STIL	161.577	1.4403	8.54e-05
ZCCHC12	29.7781	-2.24403	0.0005304		NETO2	1081.03	1.59277	8.54e-05
PIK3IP1	12490	-1.58676	0.0005942		ACOT9	785.818	1.31974	8.63e-05
SLC2A11	143.461	-1.05132	0.00065		LOC100507421	57.4638	2.27363	8.72e-05
ERBB3	26.3733	-1.66013	0.0006722		ARHGAP11A	401.094	1.61768	8.89e-05
ZFP36L2	9773.97	-1.04955	0.0006738		ART3	13.2351	3.00719	8.98e-05
C16orf54	1188.39	-1.22239	0.0006875		ECT2	146.951	2.00814	9.32e-05
PDCD4	8999.65	-1.18307	0.0007223		PFKM	665.382	1.29928	9.36e-05
FBLN7	3510.62	-1.64959	0.0007553		GMNN	285.569	1.80851	9.36e-05
HLA-DQB1	602.995	-1.79098	0.0007767		TCF19	406.546	1.96292	9.36e-05
GKAP1	145.019	-1.03708	0.0008782		TNIP3	584.565	1.61072	9.44e-05
ZNF238	2577.61	-1.27289	0.0008986		SOCS3	3404.19	1.63777	9.62e-05
SIRPG	1631.33	-1.90613	0.0009064		BCL2L1	4793.58	1.8875	9.64e-05
SLC40A1	1240.75	-1.27906	0.0009216		TTC38	364.118	2.01311	9.64e-05
LOC100507062	106.025	-1.01943	0.0009216		AK4	278.868	1.76158	0.0001013
CD52	7707.93	-1.00836	0.0009246		PLK4	133.048	2.06795	0.0001014
KIAA1274	93.7683	-2.04606	0.0009303		GALM	1821.85	1.56052	0.0001063
SBK1	386.205	-1.24347	0.0009472		SLC4A10	107.548	2.35873	0.0001063
ARRDC3	1578.95	-1.35112	0.0010287		KDELC1	56.6113	1.86686	0.0001071
CSF1R	16.2584	-1.87991	0.001059		SLC29A1	999.398	1.68634	0.0001115
MDS2	71.0638	-2.02412	0.0010621		CYP1A1	64.9181	2.61436	0.0001154
NCRNA00287	233.41	-1.33526	0.0010621		WDR76	641.398	1.27752	0.0001198
PLCD1	514.92	-1.28121	0.0010641		STK3	179.917	1.77495	0.0001198
SNX30	709.731	-1.08685	0.0010654		FAH	272.961	1.9554	0.0001198
NCF1B	112.026	-1.25586	0.0010757		E2F1	329.026	2.56635	0.0001198
ADAM23	147.637	-1.71657	0.0010768		SETBP1	49.8708	2.59948	0.0001198
C18orf1	3819.16	-1.34841	0.0011302		FIGNL1	863.741	1.18666	0.0001203
LYZ	552.683	-2.07809	0.0011471		SLC37A3	2457.56	1.17915	0.0001231
DSC1	12.2003	-2.12666	0.0011561		KIAA1524	267.335	1.31096	0.0001261
KIAA1522	171.76	-1.1304	0.0011697		IL4I1	1564.67	1.76143	0.0001292
YPEL3	1693.85	-1.25114	0.0012416		LGALS17A	119.534	2.51494	0.0001374
IDS	16267.7	-1.08732	0.0012447		RNF5P1	47.0451	2.3946	0.0001397
PKIA	4896.54	-1.94847	0.0012691		CMC1	302.592	1.40402	0.0001428
GPR146	67.5183	-1.12689	0.0012833		GNGT2	122.193	1.71057	0.0001432
SLC48A1	441.355	-1.0479	0.0012833		TUBA1B	35288.1	1.66124	0.0001568
LSR	2447.07	-1.31865	0.0013258		PRDX3	3701.98	1.22844	0.0001607
NCRNA00324	311.839	-1.14151	0.0013572		RFC5	547.697	1.37627	0.0001625
CRIP2	412.361	-1.92607	0.0014701		PSMC3IP	59.5811	2.00527	0.0001685
MTSS1	266.519	-1.1744	0.0014902		LOC389333	76.5192	1.77121	0.0001686
TNFRSF10D	332.301	-1.50498	0.0015242		LGALS14	55.4074	1.82898	0.0001696
FGD3	4983.32	-1.04418	0.0015312		FABP5	1490.21	1.51382	0.0001716
FMNL3	3941.71	-1.11862	0.001537		PACSIN3	38.3227	2.20285	0.0001716
ZNF704	609.078	-2.08253	0.001562		CDK1	105.202	2.11167	0.0001756
ARHGAP32	339.31	-1.36269	0.0016453		DLGAP1	24.1605	2.5132	0.0001756
IRS2	696.323	-1.05638	0.0016589		AFMID	59.5364	1.77568	0.0001768
PRKACB	4782.12	-1.05469	0.0017595		TUBA1C	3728.94	1.50502	0.0001787
YPEL4	61.1259	-1.71335	0.00177		MTHFD1	2081.09	1.54356	0.0001787
NT5E	453.953	-1.72937	0.0017731		SKA1	35.7492	1.9937	0.0001787
AQP3	2003.03	-1.17557	0.0017731		CENPE	49.5859	1.93685	0.0001812
MAML3	243.468	-2.00559	0.0018326		SEPT8	574.009	1.08267	0.0001826
SELM	322.872	-1.17471	0.0019041		KIF24	40.3042	1.98625	0.0001889
SERPINF1	56.4373	-1.48997	0.0019125		LOC100128420	272.499	1.46991	0.0001901
GIMAP2	4097.98	-1.15127	0.0019125		ARHGAP11B	82.9571	1.52563	0.000192
DEPDC7	26.7597	-1.6929	0.0019251		ASCL2	17.0851	1.80874	0.0001951
GSN	97.0464	-1.30244	0.0019255		ADAP1	651.501	1.4959	0.0001962
REPS2	10.5268	-1.43936	0.0019479		SPATS2L	654.356	1.89853	0.0001974
A2M	27.2278	-1.48216	0.0020912		IL1RL1	27.8475	2.39566	0.0002065
TGFBR2	14930	-1.1128	0.0021204		SGOL1	66.664	1.68691	0.0002126
DEF6	4156.38	-1.14366	0.0021225		ZAK	225.296	1.97422	0.0002214
STEAP4	27.7888	-2.48409	0.0021567		LDHA	30330.3	1.35363	0.0002254
OLFM2	246.917	-1.70878	0.0021726		GK	912.115	1.72737	0.0002254
CNOT6L	8657.89	-1.03974	0.002219		AUH	408.833	1.2432	0.0002333
CSGALNACT1	1358.42	-1.74181	0.0022673		POLN	29.1589	1.38128	0.0002333
ZFYVE9	471.44	-1.25948	0.002284		B4GALT2	291.027	1.22881	0.000236
FAM59A	11.1228	-1.13563	0.0024325		OGG1	393.779	1.54079	0.0002442
PMEPA1	1356.98	-1.79821	0.0025414		P2RX5	237.939	1.47486	0.0002449
MAP3K1	5576.69	-1.02929	0.0026297		FANCL	121.887	1.3189	0.0002487
GRASP	449.242	-1.37617	0.0026597		TMPRSS3	124.236	1.81762	0.0002527
RIN3	1626.5	-1.02804	0.0026597		CAMK2D	2960.67	1.24255	0.0002602
PER1	2343.7	-1.25995	0.0026634		CENPO	364.824	1.08331	0.0002618
ERP27	90.6402	-1.31985	0.0026723		CPPED1	413.448	1.65565	0.0002818
RGMB	636.79	-1.11261	0.0026957		GBP6	602.884	2.36883	0.0002851
SIAH3	53.6679	-2.62249	0.0027012		CD38	271.985	2.03086	0.0002953
AKR1C1	70.5163	-1.60429	0.0027136		JAKMIP1	305.561	2.01362	0.0003077
OSGIN1	55.1532	-1.93183	0.0028298		SUV39H2	406.015	1.19508	0.0003084
SPIB	29.0296	-1.85874	0.002845		MFSD2A	478.689	1.59744	0.0003084
ZNF815	297.494	-1.22187	0.0028667		EML2	1082.56	1.15178	0.0003141
LIME1	607.666	-1.53694	0.0028696		KIF11	143.076	1.82181	0.0003141
C21orf49	25.1487	-1.03153	0.0028894		IL17A	536.73	2.8861	0.0003227
KLHL24	2991.7	-1.12308	0.0029596		CLIP1	3696.82	1.08402	0.0003246
SESN1	1808.98	-1.25543	0.0030373		C3orf18	332.965	1.27869	0.0003328
ZNF821	251.391	-1.49158	0.0030737		CYFIP1	550.471	1.48715	0.0003342
LOC100129550	162.227	-1.17164	0.0031345		LMNB1	2395.98	1.15926	0.0003378
S1PR4	1995.88	-1.20688	0.0031477		TST	24.1292	2.14087	0.0003383
ADARB1	2761.46	-1.15006	0.0032827		C17orf96	1523.16	1.26279	0.0003423
NET1	617.265	-1.30199	0.0033788		RFC3	423.603	1.47068	0.0003487
PTPRJ	10032.7	-1.15768	0.0033935		BDH1	626.193	1.66	0.0003587
TLE2	424.219	-1.02568	0.0033945		NUF2	63.9194	1.95425	0.0003587
ZNF890P	199.421	-1.38344	0.0033953		KIF18A	58.9228	2.01239	0.0003587
GLIPR1	2970.63	-1.42215	0.0034182		CD72	78.3741	2.13242	0.0003587
FBLN5	319.753	-1.26042	0.0035025		POC1A	91.7575	1.87932	0.0003595
EVI2B	6580.16	-1.11844	0.0035593		NAMPT	13303.7	1.38824	0.0003626
BTK	15.8766	-1.43547	0.0035935		TIMELESS	1048.62	1.56307	0.0003643
BACH2	12787.4	-1.75899	0.0036562		GINS3	292.212	1.51216	0.0003674
PDGFB	161.424	-1.28983	0.00368		IL1R2	197.461	2.37178	0.0003674
MEF2C	21.4575	-1.66074	0.0037355		ASPHD2	1098.55	1.55725	0.0003741
ProSAPiP1	590.663	-1.37697	0.0038808		PGAM1	22521.5	1.03208	0.0003808
TLR6	151.514	-1.50951	0.0039391		CASKIN2	16.1245	2.66501	0.0003813
NELL2	8003.83	-1.13793	0.0039578		E2F7	23.9298	2.29975	0.0003866
ZNF318	1272.48	-1.00434	0.0039846		TOP2A	322.009	1.82841	0.000387
ALDH2	81.203	-1.41297	0.0039921		SPAG1	249.95	1.2929	0.0003874
ZBTB20	89.4389	-1.45659	0.0041876		CENPP	64.6738	1.65727	0.0004038
TBC1D16	106.175	-1.16599	0.0041939		ATP8B4	28.144	2.47635	0.0004121
C9orf5	6676.66	-1.05126	0.0043169		UBE2T	233.639	1.93376	0.0004156
BAIAP3	70.027	-1.73765	0.0043217		BCL2L14	297.942	2.33233	0.0004187
ACVR2A	637.192	-1.15127	0.0043217		DCBLD1	98.9275	1.47645	0.0004207
NCF1	29.1789	-1.31004	0.0044728		IL6	132.981	2.79067	0.0004255
RNF168	2337.83	-1.02161	0.0044728		DNA2	160.889	1.80092	0.0004265
BCL11A	14.8282	-1.79403	0.0045506		ZWILCH	508.658	1.18853	0.0004299
NTSR1	14.8983	-2.06834	0.0045541		WDHD1	445.791	1.30653	0.0004299
PRX	107.235	-1.00302	0.0045541		SORD	548.32	1.32805	0.0004299
NEBL	24.1977	-1.54646	0.0046155		C6orf145	59.5609	1.93519	0.0004299
CEP68	1082.11	-1.11237	0.0047184		APOL1	3271.06	1.31429	0.0004402
SUN2	10359.9	-1.00634	0.0048956		DPP3	1727.39	1.25909	0.0004437
CLIC3	24.5924	-1.90388	0.0049089		ANXA4	442.849	1.6833	0.0004538
ZNF831	1490.3	-1.17837	0.0049886		UNQ6494	45.3638	1.85411	0.0004631
HPCAL4	364.312	-1.15313	0.0050411		PLOD1	162.863	1.61677	0.0004653
FXYD7	174.74	-1.68661	0.0051142		DPCD	28.6694	1.77923	0.0004785
MAN1C1	2015.23	-1.08493	0.0051769		ANKRD13B	207.098	1.00377	0.0004799
CCDC65	50.0533	-1.17834	0.0051831		CHRNA5	54.61	1.4046	0.0004856
NRCAM	24.0316	-1.60304	0.0054332		MIR155HG	7776.63	1.59597	0.0004856
LYPD3	164.978	-1.19826	0.0054513		FANCI	568.509	1.57369	0.0004905
RASL10B	37.0319	-1.22351	0.0054958		RBBP8	896.094	1.30004	0.0004965
ZNF483	102.559	-1.37799	0.0058725		KIF23	35.2951	2.3296	0.0005043
GCNT4	505.144	-1.22676	0.006028		GPR171	7290.88	1.25905	0.0005056
LRMP	999.875	-1.33232	0.0060482		GJB2	318.458	2.54277	0.000526
JUN	2286.9	-1.18846	0.0061667		MAP3K8	687.116	1.21673	0.0005302
CYTH3	1246.14	-1.35712	0.0063948		FABP5P3	83.0206	1.4713	0.0005356
BMPR2	3580.52	-1.32017	0.0065439		GPR34	15.3009	2.03455	0.0005451
ABCB4	47.9509	-1.45333	0.0066725		FUT7	421.027	2.62675	0.0005615
RNF166	1090.27	-1.10102	0.0066784		MTHFD2	10559.9	1.07794	0.0005647
RLN1	14.2176	-1.17671	0.0068305		HMSD	26.8279	2.72786	0.0005663
NCRNA00239	72.9806	-1.29118	0.0069156		APOL2	4494.15	1.00903	0.0005822
ERBB2IP	5976.63	-1.08345	0.0070959		OBFC2B	869.774	1.28464	0.0005915
PRRC2B	9191.52	-1.05028	0.0072105		HK2	1950.77	1.40006	0.0005942
PITPNM2	1417.49	-1.16141	0.0074167		STIP1	11483.9	1.04607	0.0006058
SLC7A11	854.83	-1.20122	0.0074987		TUBB	22702.8	1.53919	0.000606
LOC728875	104.713	-1.11191	0.0075931		MAOA	45.4718	2.61087	0.0006135
LOC728743	819.859	-1.00366	0.0076263		CD226	2914.21	1.54513	0.0006278
AIM1L	21.1111	-1.14559	0.007728		CDK2	1043.83	1.32265	0.0006434
P2RY10	3416.13	-1.02977	0.0077965		FAM173A	96.605	1.84702	0.0006567
KLF7	551.471	-1.10038	0.0078848		KIF2C	90.3944	1.79025	0.0006577
SLC43A1	765.218	-1.00854	0.0083915		PRC1	171.061	1.3995	0.0006609
IGSF6	18.6474	-1.45188	0.0086254		YRDC	1488.83	1.0086	0.0006616
PLEC	13362.5	-1.20131	0.0086254		AIMP2	592.203	1.08327	0.0006616
PTK2	1628.77	-1.67876	0.0086357		ITPRIPL1	708.28	1.29709	0.0006652
DACT3	174.863	-1.01509	0.0091782		FEN1	1153.87	1.35742	0.0007223
PHLDB3	336.549	-1.05806	0.0091971		TLCD1	144.66	1.88157	0.0007225
CCL24	94.0597	-1.8674	0.0092594		BAK1	1707.46	1.03004	0.0007375
MRC1	55.9865	-1.6525	0.0093724		PSME2	7950.8	1.06936	0.0007375
AHNAK	15270.5	-1.01812	0.0095745		CES4A	148.335	1.16362	0.0007375
SKIL	2127.17	-1.17414	0.0096385		CHPF	463.145	1.28155	0.0007746
TRIM2	54.9541	-1.12392	0.0100175		DSN1	331.16	1.1609	0.0007923
MYB	4531.08	-1.07195	0.0100435		NME1	1217.85	1.34311	0.0008135
DAPK2	31.7782	-1.45108	0.0102701		IL1RN	244.488	2.13694	0.000821
EPHX1	129.381	-1.04771	0.0102701		SOCS1	1826.51	1.19089	0.0008295
FAM159A	184.089	-1.1619	0.0103133		YWHAE	8269.05	1.04198	0.0008512
RPL21P44	20.6784	-1.03346	0.0106972		TIPIN	433.83	1.32507	0.0008665
PAR5	302.718	-1.27103	0.0113858		SELRC1	465.201	1.20539	0.0008679
FCGBP	1204.83	-1.7056	0.0114474		HMGB3	137.948	1.44613	0.000897
ZBTB10	1090.72	-1.08124	0.0115274		TUBG1	858.32	1.33384	0.0009416
PACSIN1	18.6988	-1.40643	0.0117043		CCDC51	200.507	1.32974	0.0009579
PAR-SN	130.213	-1.03287	0.0117549		POLR3G	155.128	1.54825	0.0009655
DFNA5	36.4515	-1.22721	0.011883		FAM57A	138.073	1.33796	0.0010048
SH3GL1P2	19.3688	-1.02328	0.011892		PSMG1	647.846	1.12872	0.0010119
ABCB1	1168.27	-1.21149	0.012331		TONSL	276.37	1.71925	0.0010585
MYO7A	10.6627	-1.39641	0.0123624		TMEM198	11.161	2.12748	0.0010624
RNF175	31.9179	-1.53804	0.0124303		MAD2L1	480.002	1.51294	0.0010641
EVI2A	7801.25	-1.15419	0.0125345		C11orf82	162.506	1.52093	0.0010855
TMIGD2	293.113	-1.2957	0.0126318		ZEB2	735.854	1.76723	0.0010908
BEND5	25.7571	-1.21569	0.0126781		CENPW	60.3107	1.77103	0.0010996
TCP11L2	1224.29	-1.21433	0.0128304		CCNE1	276.975	1.77716	0.0011092
LOC728989	294.179	-1.7456	0.0131114		HYAL2	352.673	1.13124	0.0011505
SYK	33.1285	-1.25797	0.0132668		PDCD1LG2	55.6472	1.78459	0.0011933
LOC282997	341.401	-1.30509	0.0132724		MPDU1	1732.88	1.0628	0.0012126
LAMB2P1	19.0174	-1.43881	0.0132729		SLC43A3	4001.56	1.45678	0.0012243
EPHA1	279.727	-1.10214	0.0138017		ABHD5	347.714	1.01943	0.0012266
LOC283070	455.752	-1.27713	0.0141779		RAB11FIP1	5609.67	1.42655	0.0012317
GPR126	12.3273	-1.22168	0.0142006		IMPDH1	1404.66	1.08825	0.0012358
LOC644246	74.0413	-1.26127	0.0143574		DPP4	2631.82	1.00543	0.0012416
SULT1B1	15.1811	-1.55092	0.0145031		ALDH1B1	493.163	1.47863	0.0012691
GABARAPL1	2108.35	-1.20437	0.0148808		ESPL1	367.588	1.48492	0.0013058
ATG14	1246.73	-1.00113	0.0154447		RTN4RL1	34.4111	1.6953	0.0013171
CR1	45.2171	-1.75126	0.0157461		C4orf46	623.707	1.18029	0.0013231
MAML2	2379.76	-1.03483	0.0158842		ABI3	505.689	1.31087	0.0013525
LOC100130872	69.0521	-1.02022	0.0160033		CTLA4	2732.79	1.14693	0.0013645
SCML4	1150.12	-1.21093	0.0162128		CTTN	107.573	1.44412	0.0013649
BMF	2428.8	-1.10181	0.0162324		CCNE2	109.082	1.61288	0.0013747
FLJ35776	371.099	-1.14931	0.016309		G0S2	112.401	1.99955	0.0013854
WHAMMP2	259.218	-1.35968	0.0163194		MAPK11	223.907	1.37541	0.0013914
OCM	22.1905	-1.49283	0.0164218		FBXO6	527.92	1.48182	0.0013914
ST6GALNAC2	20.4864	-1.17207	0.016484		ZNF367	344.115	1.34375	0.0014624
GAL3ST4	226.08	-1.68886	0.0167534		C6orf174	233.071	1.4715	0.0014624
RASGRP2	2265.03	-1.45429	0.0168744		RBM44	19.9511	1.31458	0.0014701
GPNMB	35.4623	-1.31766	0.0169408		MTBP	164.186	1.1289	0.0014868
ISM1	169.658	-1.25929	0.0169408		NCR3	305.524	1.68995	0.0015078
HEY2	15.9878	-1.55427	0.0173191		NANP	286.494	1.00191	0.0015179
TDRD6	12.4539	-1.67841	0.0173717		LTA4H	3900.74	1.12722	0.0015242
TMEM204	651.992	-1.06418	0.0175111		ELOVL4	131.161	1.21022	0.0015242
COL6A3	859.502	-1.13659	0.0176355		HSPD1	17123	1.08596	0.0015437
LOC641518	93.6915	-1.43785	0.0178587		SLC17A9	33.8102	2.04924	0.001562
APBA2	733.343	-1.13991	0.0181864		ENPP2	76.081	1.82677	0.0015633
SH3RF3	141.807	-1.52673	0.018405		CCR1	80.9164	1.9193	0.0015851
LOC100507218	77.2516	-1.42407	0.018405		ASB2	523.483	1.20423	0.0015913
CCDC96	29.0443	-1.11484	0.0185217		NCAPH	287.414	1.57322	0.0015932
HVCN1	100.721	-1.00632	0.0185417		AP1S3	170.113	1.12345	0.0015997
DAB2	17.701	-1.62444	0.0185493		ANKLE1	98.5771	1.35627	0.0015997
LOC148696	19.7481	-1.38353	0.0186128		RASGRP4	83.5304	1.59824	0.001601
PASK	5106.54	-1.04583	0.0187126		RRM1	2137.48	1.07722	0.0016163
TMEM229B	558.542	-1.37272	0.0189178		AASS	92.0415	1.11002	0.0016453
TBXA2R	33.3875	-1.25753	0.0203448		STAP2	79.0986	1.68831	0.0016519
KCNMB3	63.4462	-1.05691	0.0206483		PCTP	194.83	1.67052	0.0016674
CUEDC1	12.4574	-1.24872	0.0211077		GOLIM4	54.9184	1.58649	0.0016998
MBOAT4	22.4385	-1.09451	0.0214613		LOC100506668	50.7956	1.1147	0.0017597
IL17RE	58.9055	-1.08085	0.0219256		FSIP1	15.7004	1.09151	0.00177
TCAP	51.2114	-1.34886	0.0220668		ARSB	568.246	1.17648	0.0017731
ITGB5	15.8631	-1.17911	0.0220842		CD274	3707.82	1.44758	0.0017731
CD9	144.755	-1.05262	0.0224875		RFC4	611.017	1.24657	0.0017841
LOC100131176	10.5463	-1.7059	0.0229413		CYP27B1	95.9121	1.21442	0.0017843
WHAMM	1567.09	-1.05368	0.0229413		KNTC1	680.035	1.1934	0.0017911
ROM1	108.237	-1.02287	0.0231191		FANCG	342.426	1.44445	0.0018073
SLC22A17	185.723	-1.09447	0.0237345		COL9A2	51.0665	1.47491	0.0018328
SERPINE2	1740.9	-1.34208	0.023826		GDAP1	207.213	1.01725	0.0018924
CDC42BPG	60.3529	-1.11895	0.0238915		CENPI	21.5088	2.25055	0.0018924
NHSL2	16.6825	-1.08158	0.0240243		ODF3B	72.2419	1.48763	0.0019252
ZNF835	47.8278	-1.005	0.0241737		PRMT1	10140.1	1.10818	0.0019255
CST3	24.4804	-1.21647	0.0242118		FAM126A	1137.48	1.14677	0.0019255
FLJ20021	33.1357	-1.1117	0.0243313		DCLRE1B	452.31	1.03754	0.0019434
PGLYRP2	21.5146	-1.69375	0.0251925		RNF207	83.1949	1.52243	0.0019602
DPF3	11.3215	-1.05335	0.0252394		GINS4	254.795	1.46728	0.0019605
QPCT	225.554	-1.3039	0.0254342		MEX3A	12.9454	2.06017	0.0019605
CRIP1	2143.66	-1.07828	0.0256624		RBKS	71.4446	1.06755	0.0020579
TYROBP	46.282	-1.17916	0.0261587		PCBD1	208.635	1.08527	0.0021052
IL7R	20884.6	-1.10122	0.02655		ASPM	44.5642	1.81382	0.0021225
SLCO3A1	1647.16	-1.00431	0.0265611		CHAC2	359.919	1.34641	0.0021566
DPYSL3	30.1995	-1.68702	0.0273482		SOCS2	1000.42	1.38419	0.0022107
VASH2	11.9706	-1.03061	0.027426		NTPCR	433.341	1.02668	0.0022343
C11orf21	82.9572	-1.07813	0.0279557		CKS1B	854.29	1.43186	0.0022838
CHGB	10.3977	-1.62282	0.0281091		CIT	52.2859	1.65519	0.0022892
CTSF	148.393	-1.15055	0.0283283		RAB19	124.8	1.31237	0.0023315
CELA1	13.6159	-1.67828	0.0284618		DLK2	97.0764	1.00438	0.0023827
C16orf74	32.8519	-1.77964	0.0288878		FOXM1	102.505	1.75644	0.002394
SERPINE1	15.742	-1.45943	0.0289666		CTSH	1124.96	1.56023	0.0024097
DPEP2	250.393	-1.32841	0.0291939		OSBPL1A	78.425	1.73562	0.0025192
ACE	107.919	-1.1816	0.0292034		ARNTL2	83.4273	1.7163	0.0025227
GPA33	145.159	-1.18834	0.0292683		SAP30	260.435	1.14436	0.0025284
TAS1R3	16.0496	-1.24634	0.0305414		IQCK	24.5892	1.16232	0.0025738
LPL	10.1693	-1.20431	0.0309648		GSG2	98.4103	1.51906	0.0026057
LOC400604	15.9883	-1.0757	0.0311447		LOC100507582	26.5926	1.33263	0.0026235
ARHGAP9	4136.39	-1.07831	0.0321291		DUSP6	306.62	1.48339	0.0026597
LOC100128252	85.8067	-1.20438	0.0321591		EXOSC4	420.522	1.12353	0.0026704
ZSCAN18	424.335	-1.16605	0.033001		IL5	94.5197	2.45511	0.002672
EFHC2	12.203	-1.46108	0.0333886		AOAH	109.894	1.85052	0.0026723
FXYD1	24.1903	-1.2574	0.0335255		RALB	2183.55	1.24347	0.0026748
LRRK1	21.936	-1.08912	0.0339202		ENDOD1	1264.63	1.10053	0.0027012
LOC344887	39.029	-1.45402	0.0339316		MYO1G	2629.93	1.58696	0.0027012
NCRNA00282	128.99	-1.51035	0.0339493		SPINT2	1689.22	1.01136	0.002725
LOC284837	12.1496	-1.06397	0.0341342		FAM179A	28.3045	1.38953	0.0027495
CD96	18589.3	-1.11543	0.034356		LRP11	64.0396	1.14518	0.0027497
NLRC3	2341.93	-1.00642	0.0344644		FZD5	33.8087	1.30014	0.0027497
ARAP3	308.994	-1.0617	0.0353093		SLC47A1	13.3901	1.9005	0.0027561
ZNF516	480.538	-1.00484	0.0353093		GGT8P	18.685	1.11048	0.0027595
MTUS2	13.7134	-1.0826	0.0365381		GGH	94.7138	1.81749	0.0027696
ZNF610	42.2122	-1.15018	0.0367328		CHMP5	2056.88	1.02155	0.0027918
DGKH	541.762	-1.06978	0.0368417		CSF1	1842.33	1.20427	0.0028001
CAMK1D	436.564	-1.03405	0.0370846		LOC100505687	33.1349	1.32235	0.0028072
GRAPL	18.3699	-1.28613	0.0371461		NRSN2	56.7588	1.48639	0.0028278
KIAA0226L	15.0002	-1.05936	0.0372069		GCNT1	421.268	1.29796	0.0028837
SDK2	59.0393	-1.76802	0.0382185		CHAF1A	378.527	1.56837	0.0028869
LRRN3	3998.69	-1.11163	0.0382185		VSIG10	16.4298	1.41616	0.0029029
RHBDL1	14.3506	-1.59354	0.0388663		ERI2	41.9308	1.27912	0.0029179
GPR44	39.3749	-1.02121	0.039367		BRIP1	85.9685	1.53163	0.0029621
SPI1	30.5478	-1.14401	0.0395322		C17orf53	45.1035	1.53009	0.0030025
ZNF667	31.4762	-1.26175	0.0405368		IFI35	1871.18	1.41469	0.0030026
CTSW	248.495	-1.04734	0.0405714		TMEM106C	906.442	1.02018	0.0030068
PTPRO	130.938	-1.0716	0.0407334		TCTEX1D2	45.7781	1.14879	0.0030187
GEM	258.712	-1.22306	0.0408035		POP7	551.691	1.05559	0.0030889
KCNK7	18.9455	-1.1636	0.0423896		COQ3	124.13	1.13047	0.0030991
LOC100129196	94.9093	-1.03248	0.0432802		SNRNP25	422.485	1.3256	0.0031162
KLRG1	485.568	-1.17234	0.0434926		ATP1B3	6810.26	1.11346	0.0031388
PYGM	128.657	-1.03744	0.0441444		CCL20	1355.35	1.47345	0.0031471
MYOM2	72.0012	-1.35529	0.0444337		QPRT	33.9431	1.40265	0.0031782
SARDH	310.413	-1.13304	0.0446732		BOLA3	441.787	1.23202	0.0031895
PPP1R2P9	10.384	-1.55332	0.0451016		CCND2	10229.7	1.10695	0.0032668
DNAH6	35.0977	-1.21917	0.0451851		COMTD1	168.734	1.34069	0.0035023
CCR9	88.2843	-1.27728	0.0453051		HPSE	677.264	1.07044	0.0036103
ZNF229	31.171	-1.24381	0.0453524		ERCC6L	99.3544	1.32859	0.0036379
SLC11A1	11.467	-1.301	0.0454772		CISH	7582.14	1.35489	0.0038016
MCART6	190.982	-1.06478	0.045815		UEVLD	321.976	1.16071	0.0038072
FGF11	13.515	-1.01594	0.0458997		NCEH1	204.065	1.29015	0.0038471
LOC286442	385.878	-1.08642	0.0468967		SECTM1	969.28	1.04887	0.0039578
CECR1	649.396	-1.05835	0.048695		C16orf55	56.5647	1.32004	0.0039619
PTPRS	75.2309	-1.07698	0.0493815		CABLES1	48.2567	1.8783	0.0039762
					FADS3	160.908	1.1836	0.0039879
					ARHGAP23	13.7259	1.46972	0.0040232
					NCALD	179.395	1.56194	0.0040232
					BLM	545.164	1.32622	0.0040294
					SLC2A8	72.8818	1.3855	0.0040772
					INTS7	997.346	1.02864	0.0041701
					IL7	40.2683	1.34583	0.004205
					TFDP1	2757.47	1.0138	0.0042213
					LSM2	1091.8	1.17898	0.0042213
					PKD2	460.621	1.06303	0.004231
					TRIM25	3691.41	1.14789	0.0043123
					MCTP2	296.84	1.03476	0.0044046
					PCCA	88.6193	1.27899	0.0044046
					LOC100287177	27.3374	1.467	0.0044168
					STRA13	416.676	1.29804	0.0044335
					HRSP12	169.735	1.33897	0.0044335
					GSTCD	251.168	1.02627	0.0044561
					TUBB2C	4659.26	1.14294	0.0044561
					CPNE8	104.067	1.27412	0.0044939
					HRH1	99.5708	1.54157	0.0045358
					ZNRF1	601.487	1.37086	0.0045503
					AHCY	3423.34	1.03714	0.0045681
					HSPE1	1971.1	1.02595	0.004644
					ATAD5	257.18	1.32013	0.0047145
					BHLHE40	10887.9	1.1092	0.004717
					WDR34	129.528	1.59658	0.0047406
					BRCA2	215.477	1.40061	0.00476
					TRAF4	2961.89	1.0893	0.0047615
					SLC2A1	1309.18	1.29258	0.0048912
					POLA1	752.74	1.07318	0.0049089
					TUBB8	148.628	1.12571	0.0049307
					GPR19	119.58	1.24808	0.0050125
					FES	33.1576	1.48696	0.0050125
					CGREF1	19.7851	1.65798	0.0050533
					PHKA1	57.3564	1.58244	0.0050626
					ZNF788	26.749	1.53232	0.0051041
					GLRX2	194.643	1.12704	0.0051142
					PARVB	481.557	1.11529	0.005167
					SYTL3	1094.07	1.42685	0.005167
					AIFM2	238.017	1.18747	0.0052562
					EMP1	398.897	1.03817	0.0053074
					DNAJC12	21.2174	1.85415	0.0053074
					SPECC1	87.061	1.18647	0.005361
					IL1A	131.092	1.95654	0.0054332
					PRRG4	44.812	1.34022	0.0054513
					LAMP3	2712.47	1.63721	0.0054715
					ATAD2	1117.18	1.17193	0.0054916
					PRR11	48.0903	1.17532	0.0057036
					DDIT4	3081.4	1.72928	0.0057211
					MUC1	63.946	1.29699	0.0058832
					UNG	913.275	1.10036	0.0058846
					KCNH4	61.0908	1.24815	0.005902
					SGOL2	217.242	1.11879	0.0059514
					MPST	145.736	1.16813	0.0059514
					PTRH1	168.973	1.00224	0.0060482
					SSTR2	13.1706	1.79753	0.0060482
					LY6E	4145.8	1.45643	0.0060659
					LRRC16B	61.1355	1.69734	0.0061667
					SEPT3	22.4624	1.58582	0.0061829
					HBEGF	250.736	1.5093	0.0062271
					DYNLT1	1442.2	1.02054	0.0062704
					FKBP7	43.8592	1.06886	0.0062704
					POLD1	1393.66	1.01222	0.0062931
					LAP3	3437.8	1.11075	0.0063266
					DTYMK	450.207	1.06292	0.0063947
					CD33	12.9571	2.05971	0.0064297
					MIR663	227.441	2.56315	0.0065976
					SRD5A3	268.871	1.06205	0.0066225
					SERPINB6	956.96	1.04046	0.0066725
					RDX	1598.02	1.11972	0.0066725
					PLAGL2	4026.92	1.04656	0.0066784
					CTDSPL	53.0489	1.61701	0.0067222
					SAMD9L	5510.91	1.78849	0.0067465
					POLR3K	828.947	1.04255	0.0067509
					MAD2L2	902.459	1.16535	0.0068954
					PC	94.8394	1.2231	0.0070543
					CD63	4037.66	1.33092	0.0071734
					MMS22L	425.78	1.08525	0.0072105
					GJB6	254.067	1.58812	0.0072105
					CORO1B	633.782	1.1818	0.0072547
					FAM83D	49.4309	1.14185	0.0073943
					KCNK5	686.518	1.03613	0.0076229
					MAF	8705.12	1.13474	0.0077886
					ACCN2	26.178	1.82421	0.0079731
					PAQR4	107.059	1.27644	0.008052
					FANCB	91.7725	1.07854	0.008067
					MYL6B	175.433	1.37596	0.0080725
					IZUMO4	123.561	1.06199	0.0083472
					LGMN	960.249	1.14284	0.0083915
					PGAM4	16.5259	1.09736	0.0084506
					UNC13B	70.9216	1.2807	0.0085125
					C4orf21	208.154	1.16006	0.0086829
					KDELC2	512.466	1.09523	0.0086924
					C11orf75	190.11	1.21462	0.0087437
					PTS	208.485	1.17824	0.0087868
					KIF5A	18.7422	1.50373	0.0091298
					DTD1	740.05	1.0095	0.00915
					LIMA1	1608.27	1.02005	0.00915
					LMO7	2067.15	1.02412	0.00915
					GNA15	668.594	1.11505	0.0093257
					CFB	14.0349	1.54523	0.0095728
					PIK3R3	70.4322	1.27933	0.0096358
					SIPA1L2	451.145	1.486	0.0098061
					DNAJC6	210.538	1.13284	0.0098382
					PLAT	199.091	1.05348	0.0100786
					HSD11B1	15.704	1.76761	0.010237
					ST3GAL4	101.508	1.53672	0.0103551
					ASRGL1	42.2928	1.15097	0.0105525
					C18orf54	114.235	1.04042	0.0106567
					LRRC20	71.926	1.46357	0.0106972
					RNASEH2A	445.519	1.00465	0.0113858
					RASGRP3	378.013	1.33373	0.0116114
					BRI3BP	198.6	1.06881	0.0117227
					SHMT1	306.681	1.16021	0.0118794
					GMDS	409.841	1.09519	0.0119533
					TERT	15.8196	1.88373	0.0124303
					LEPR	99.4138	1.17995	0.0124595
					FAM129B	650.236	1.44213	0.0124595
					FSD1	95.7866	1.68454	0.01282
					B4GALT6	26.835	1.49881	0.0128572
					C9orf167	112.894	1.06918	0.0129061
					MIR3648	258.772	2.39393	0.0129061
					ANKRD22	28.0742	1.37702	0.0129406
					TRIM69	300.183	1.07547	0.01296
					CASC5	71.576	1.31589	0.0130067
					LRG1	27.9867	1.31307	0.0132256
					CHN1	342.113	1.17449	0.0132724
					HDGFRP3	518.313	1.36445	0.0133655
					RASL11A	78.9373	1.43341	0.0134
					DACT1	1844.3	1.13427	0.0134954
					FBXO2	146.978	1.24539	0.0138183
					TRIP10	470.069	1.10133	0.014024
					KIF20A	21.3467	1.60741	0.014319
					CCL1	63.0987	2.06754	0.0143972
					SERPINI1	40.5294	1.23452	0.0144045
					TTC7B	42.8676	1.27871	0.014948
					GPR161	11.1535	1.4783	0.0150099
					LOC643733	477.454	1.27764	0.0152306
					ASL	314.855	1.00674	0.0156995
					FAM155B	12.6983	1.58729	0.0159382
					NIPAL4	44.0359	1.33359	0.016053
					TNFSF9	201.267	1.42298	0.0163845
					HDX	32.5224	1.11212	0.0163989
					C12orf75	237.605	1.25503	0.0164222
					TNS1	21.0022	1.67731	0.0164222
					GALNTL4	15.8882	2.00213	0.016484
					PRDM1	6126.6	1.0819	0.0168545
					HN1	1623.62	1.03342	0.0169957
					XIRP1	292.489	1.70365	0.0170089
					PRKAR2B	33.6808	1.12519	0.0173717
					CD320	1031.27	1.15969	0.0179547
					MZB1	18.7157	1.43662	0.0179783
					DLEU1	218.893	1.14464	0.0182471
					HSF5	159.226	1.0435	0.0187126
					PECR	136.581	1.00912	0.0189553
					OTUB2	72.246	1.18218	0.0192689
					MT2A	631.282	1.15776	0.0193468
					KCNK15	11.2733	1.58746	0.0193487
					SLC25A43	296.998	1.21765	0.0198327
					MERTK	25.3064	1.40291	0.0199369
					SLC46A1	44.4424	1.21588	0.0205829
					WDR62	100.896	1.32245	0.0207171
					ARHGEF25	10.8228	1.58555	0.0207452
					EBI3	159.229	1.68632	0.0209778
					SLCO4A1	483.141	1.02647	0.021253
					TXNDC5	57.1585	1.26176	0.0214613
					TBX21	3743.21	1.01475	0.0216536
					LOC100506274	24.9128	1.06219	0.0221473
					LGALS3	2548.3	1.33692	0.0221475
					MARVELD1	19.6056	1.09852	0.0221826
					CEACAM1	356.339	1.2307	0.0222047
					ITPRIPL2	307.575	1.32279	0.0239954
					LOC348761	24.3759	1.66207	0.0240243
					SCFD2	700.737	1.03827	0.0243166
					MACROD1	127.818	1.14112	0.0243166
					TMEM22	44.5257	1.32161	0.0243404
					CDKN2A	43.9554	1.15885	0.0245961
					CBX2	15.5597	1.68787	0.0246909
					TMEM97	537.436	1.14788	0.0248302
					TSPAN4	39.8682	1.05084	0.0250619
					ZPBP2	15.6463	1.06066	0.0250804
					HHLA2	20.0032	1.0646	0.0256821
					CDRT1	11.2602	1.17239	0.0256995
					RIMKLA	14.2002	1.37654	0.0259481
					RGS1	11812.9	1.10464	0.026433
					CASR	38.5985	1.7638	0.0265999
					NEFH	215.932	1.0548	0.0268123
					SCARB1	133.442	1.21513	0.0268209
					RHPN2	44.7191	1.30575	0.0268657
					NIPAL1	27.2355	1.23315	0.0273628
					TPRG1	74.2045	1.13662	0.027426
					ITGAM	53.4447	1.3018	0.027426
					UBD	140.595	1.5101	0.0281833
					CXCL9	450.669	1.45105	0.0283036
					GNLY	590.094	1.8186	0.0283305
					ADAM8	1212.62	1.19129	0.0289666
					DIXDC1	141.794	1.11703	0.0294915
					CBS	117.855	1.07366	0.0295735
					KIAA0649	49.0059	1.10935	0.0297118
					SPINK1	12.249	1.93567	0.030032
					ILDR2	138.368	1.03048	0.0301465
					OAS3	4742.28	1.50517	0.0304975
					NT5DC2	252.615	1.11652	0.0305414
					NUDT10	24.4119	1.06095	0.0309809
					PCDH18	61.231	1.64879	0.0309945
					TRAIP	60.9216	1.04518	0.031502
					GALK1	158.404	1.06851	0.0318213
					SEMA4A	202.963	1.25569	0.0327216
					OAS2	8286.52	1.18511	0.0327397
					B3GALNT1	29.0544	1.51331	0.0329164
					SNORD17	82.2135	1.5595	0.033001
					TUBB4	83.4857	1.19131	0.034231
					NTHL1	147.21	1.20708	0.0345798
					CTH	85.0083	1.07171	0.0346904
					HES6	31.2542	1.19468	0.0349838
					AMDHD1	18.9418	1.2559	0.0352642
					IRF7	1615.75	1.28508	0.0353093
					OTOF	30.8555	1.31673	0.035709
					GLA	1070.86	1.08831	0.0359571
					IL12B	218.575	1.95569	0.0360911
					NAT14	78.2199	1.19103	0.0363642
					NUDT8	45.5094	1.15895	0.0365764
					RAC3	17.4232	1.53666	0.0383405
					TIAM2	172.316	1.36318	0.0390376
					LRRC3	60.5661	1.18436	0.0404552
					MATL2963	94.3353	1.09618	0.0410666
					ELFN2	32.7726	1.50424	0.0412436
					RAD54B	101.979	1.06547	0.0417081
					LHFP	18.5624	1.06071	0.0420057
					VANGL1	194.565	1.13334	0.0421876
					COPZ2	11.3635	1.19557	0.0422065
					PRSS21	79.9835	1.11578	0.0427663
					C19orf57	21.886	1.39669	0.043795
					MIR663B	97.0345	2.12886	0.0438719
					GBGT1	97.3786	1.04778	0.0441968
					CALD1	50.2431	1.33151	0.044368
					LRRC32	732.538	1.09616	0.0447159
					VLDLR	138.103	1.26682	0.0450098
					IL1R1	1326.8	1.18988	0.0451766
					EOMES	387.867	1.18564	0.045815
					CARD17	22.9854	1.39314	0.0472678
					GZMA	164.835	1.04854	0.0479659
					NUDT6	11.6464	1.00641	0.048414
					DMD	34.7634	1.15249	0.048892
					EIF2AK2	1101.26	1.1779	0.0497948
