# Supplementary material for: Transcriptome Analysis of CD4+ T Cells in Coeliac Disease Reveals Imprint of BACH2 and IFNγ Regulation
Source: PLoS One. 2015 Oct 7;10(10):e0140049. doi: 10.1371/journal.pone.0140049 (PMC4596691; doi:10.1371/journal.pone.0140049)
Supplement: S3 Table — (XLSX) [file pone.0140049.s006.xlsx]

## Sheet: PMA DE genes
Down-regulated					Up-regulated
Gene	basemean	log2foldchange	padj		Gene	basemean	log2foldchange	padj
RASD2	25.5963	-2.84304	1.65e-05		P2RX7	527.335	3.44615	8.15e-10
RIPK4	31.9297	-1.91799	4.1e-05		SETBP1	51.6824	4.41354	8.15e-10
DEPDC7	60.614	-1.63975	0.0002045		HOPX	956.415	2.97858	5.76e-09
STX1B	169.258	-2.13832	0.0002225		AOAH	254.293	3.30808	2.45e-08
PPP2R2D	3555.33	-1.31226	0.0003299		ATP9A	140.989	2.72452	3.19e-08
BNIP3	1272.18	-1.21051	0.0003393		GBP4	15153.2	3.03374	3.56e-08
CLN8	1491.87	-1.41358	0.00036		PSMB9	2981.99	2.41384	6.71e-08
LOC729799	58.0099	-1.0837	0.00036		EPSTI1	887.612	2.73455	9.56e-08
SLC35E1	5236.03	-1.05097	0.0003715		TNFSF13B	475.606	2.77443	9.56e-08
IGF2BP3	22.4883	-1.12226	0.0004094		STAMBPL1	467.122	2.77591	2.22e-07
HEY2	12.2142	-1.67898	0.0004481		LOC441869	71.5774	2.57578	2.7e-07
HLA-DQB1	920.92	-1.96188	0.0004879		LOC154761	644.948	2.51575	2.71e-07
RAB3B	23.5902	-1.14598	0.0005315		SNX33	88.5337	2.93186	2.71e-07
SULF2	30.1859	-1.85936	0.0006621		ETV7	265.813	3.45286	2.71e-07
RMRP	38.4917	-1.48956	0.0006928		CDCA7L	414.713	3.39702	2.83e-07
ABHD4	1164.47	-1.04276	0.0007342		TRIM69	621.531	2.67215	3.18e-07
TNFRSF10B	4344.45	-1.06839	0.0007762		ADAP1	424.137	3.1289	3.69e-07
LYPD3	245.969	-2.12668	0.0008336		GBP5	39240.2	3.16507	5.93e-07
IFNGR2	3106.58	-1.55181	0.0009807		NCALD	90.5992	2.71359	6.61e-07
HOOK1	1612.08	-1.57351	0.0011531		SECTM1	463.534	3.25277	6.61e-07
ARRDC3	6612.33	-1.66619	0.0012223		TEC	61.1917	1.84312	8.78e-07
FLJ90757	131.779	-1.39913	0.0012529		GALM	777.549	2.6996	8.78e-07
WNT9A	102.072	-2.20903	0.0013017		DLGAP1	21.2491	3.24488	8.78e-07
TNFRSF10D	1047.65	-1.76824	0.0013179		TMEM14A	143.203	3.55947	8.95e-07
ISCA1	2969.43	-1.08385	0.0013734		HCAR1	150.992	3.01642	1.13e-06
C1orf115	99.703	-1.14943	0.001419		CTSD	1881.91	2.63224	1.2e-06
GCLC	2330.7	-1.00298	0.0014661		CORO1B	658.896	2.92124	1.23e-06
CRB3	82.0249	-1.14942	0.0015676		FAM173A	76.06	3.61165	1.23e-06
GRB10	749.431	-2.12611	0.0016382		FAM115C	1754.37	2.314	1.34e-06
SEC14L2	2032.8	-1.84891	0.0016584		MAF	2733.23	2.59463	1.34e-06
C9orf96	13.9958	-1.49045	0.0016966		P2RY14	102.142	2.98108	1.34e-06
RIT1	6418.05	-1.47434	0.0017111		CASP1	1618.91	1.46189	1.47e-06
DNTTIP2	10431.7	-1.25045	0.0019494		FBXO6	293.475	2.89132	1.47e-06
AEBP1	2352.82	-1.51243	0.0019587		IL12RB2	2761.84	3.18463	1.55e-06
SHISA4	10.9834	-1.50712	0.0022606		PCTP	135.012	3.00362	1.61e-06
TET3	6926.48	-1.36516	0.0023247		HAPLN3	2273.27	2.34913	1.73e-06
CUEDC1	16.3105	-1.88896	0.0024775		RASGRP3	124.409	2.46772	1.88e-06
MAP1A	63.1298	-1.60041	0.0024775		IRF5	234.14	2.89415	2.57e-06
FLT1	1371.03	-2.12113	0.0024808		DIXDC1	57.6983	3.08438	2.94e-06
PHLDB3	699.332	-1.29163	0.0026464		CD2	13403.6	2.00554	3.42e-06
GATA2	27.3413	-1.84402	0.0026976		BDH1	307.52	2.84959	3.42e-06
TALDO1	20613.2	-1.22644	0.002703		ZBTB47	57.7686	3.50364	3.42e-06
DUSP1	612.045	-1.46228	0.0028453		LOC643733	136.381	1.92151	3.98e-06
DLC1	20.4725	-1.55726	0.0028489		MAT2B	6878.53	1.33713	4.03e-06
AKR1C4	36.2593	-2.05275	0.0028729		GBP2	13803.5	2.23712	4.03e-06
IRF2BP2	7943.94	-1.06791	0.0030967		SLAMF8	69.058	2.35001	4.03e-06
TYRO3	75.3774	-1.33512	0.0031039		ATP10D	81.4942	2.4571	4.03e-06
AVPI1	44.8949	-1.04442	0.0031443		CPPED1	338.303	2.92225	4.03e-06
ABLIM1	31532.5	-1.65659	0.0031895		FAR2	105.41	1.6547	5.22e-06
MUCL1	13.815	-1.57326	0.0032005		LGALS3BP	883.511	2.09417	5.9e-06
PWWP2B	188.376	-1.35559	0.003201		PGPEP1	592.557	2.60012	5.91e-06
SLC22A23	261.399	-1.34524	0.003246		OAS1	152.884	2.43858	6.27e-06
CLIC4	947.362	-1.1388	0.0033357		PAQR4	39.2041	3.0304	6.5e-06
PHGDH	753.083	-1.58291	0.0033804		CYFIP1	451.922	2.45434	6.63e-06
FGF5	11.6719	-1.48461	0.0034477		PARP9	2273.75	2.07929	6.68e-06
DONSON	750.338	-1.1219	0.0034725		CMAHP	741.129	2.14173	6.68e-06
RPS6KA2	542.499	-1.14153	0.003508		ELOVL6	80.5808	2.38989	6.68e-06
SH3BP4	12.233	-1.88617	0.0035949		RWDD2B	183.489	2.89378	6.68e-06
ANKRD57	261.181	-1.32803	0.0036617		CTIF	108.692	3.05371	6.68e-06
PLK2	60.1661	-1.02694	0.0039491		MYB	459.224	3.14796	6.68e-06
PNKD	956.934	-1.10219	0.0041163		GALK1	66.3616	3.22713	6.68e-06
LOC401052	16.6672	-1.10054	0.0041786		G6PC3	306.844	2.70507	7.36e-06
EDA2R	21.9395	-1.68647	0.0044491		PC	52.3661	2.92287	7.73e-06
ZNF853	229.023	-1.33761	0.0046027		GZMA	423.553	2.8027	7.96e-06
KBTBD11	667.467	-1.39946	0.0047454		C14orf167	206.405	2.11823	8.28e-06
MST4	13385.3	-1.1907	0.0048618		TTC38	199.078	2.88156	8.43e-06
GSR	17744.7	-1.56445	0.0053271		TOX	363.338	1.99162	8.69e-06
ENTPD7	1325.16	-1.28205	0.005567		OAS2	2282.21	1.63235	1.01e-05
TKTL1	162.934	-2.23514	0.0056303		IDH1	396.663	2.84211	1.01e-05
DCHS1	839.555	-1.60549	0.0059193		CMC1	312.155	2.30179	1.03e-05
ZNF542	420.408	-1.03481	0.006163		PSEN2	144.891	3.0333	1.03e-05
PPIF	14783.1	-1.34535	0.0063674		COMMD4	399.872	2.20482	1.06e-05
ALDH2	27.3406	-1.68651	0.006495		ERI2	38.6089	2.27442	1.06e-05
ADARB1	3986.86	-1.1678	0.0068		COMMD3	529.125	1.51921	1.07e-05
JOSD1	17936.1	-1.21731	0.0069569		UEVLD	296.906	1.90218	1.1e-05
SYAP1	4360.28	-1.18413	0.0069569		ABI3	326.101	2.51903	1.1e-05
TLR6	1796.1	-1.38992	0.0074431		CLIC5	602.571	2.07228	1.16e-05
C9orf91	1463.78	-1.06199	0.0074826		STAT1	41937.2	2.65071	1.23e-05
TLE2	302.763	-1.44785	0.0076022		NUB1	2116.86	1.1982	1.36e-05
NBPF7	44.4859	-1.36972	0.0076572		PDK2	190.275	2.92973	1.39e-05
KCNQ1OT1	49.6289	-1.40928	0.0078768		DCBLD1	42.7775	2.18546	1.48e-05
SCARNA6	10.4565	-1.52298	0.0079018		KIAA1279	399.046	2.14111	1.49e-05
PDE7A	5033.39	-1.05621	0.0081157		KLHDC7B	146.574	2.29538	1.5e-05
ZIK1	273.478	-1.0582	0.0081442		ACOT9	1262.94	1.82319	1.57e-05
KIAA1274	273.794	-1.99653	0.0082203		ITGB7	7324.05	2.4013	1.57e-05
HSPA6	52.1452	-1.73731	0.0083444		IL32	18760.2	2.60056	1.58e-05
ZNF263	2711.89	-1.08974	0.0083444		SKA2	542.678	2.20897	1.61e-05
C12orf35	32113.6	-1.1197	0.0083568		CEACAM21	125.337	2.39846	1.62e-05
EZR	50403.8	-1.11017	0.0088001		PLSCR1	631.759	1.71439	1.64e-05
CENPW	63.4855	-1.07831	0.0088574		GCHFR	190.327	2.62935	1.74e-05
LOC100128252	110.939	-1.65318	0.008879		INPP4B	2999.33	2.68526	1.74e-05
FOS	1649.45	-1.6535	0.009045		TPRG1	56.065	1.60642	1.87e-05
AKR1C3	1023.78	-1.71389	0.0090694		FGF9	289.98	2.03549	1.88e-05
NBPF14	288.004	-1.07812	0.0090742		EOMES	105.927	2.57592	1.88e-05
DDX3X	61518.5	-1.02401	0.0091659		GBP7	141.427	2.79273	1.92e-05
MOAP1	5095.05	-1.19235	0.0093537		PDCD1LG2	21.2392	2.71484	2.01e-05
ATG16L1	4021.05	-1.16856	0.0094431		RNF5P1	48.718	3.24057	2.01e-05
AOC2	36.4065	-1.39852	0.0096091		SLC29A3	94.5	1.7557	2.04e-05
FBXW7	3463	-1.13416	0.009756		CENPM	44.01	1.79519	2.04e-05
ARHGAP32	144.792	-1.10535	0.0098287		UBE2L6	4434.26	1.88441	2.04e-05
SLC5A10	312.732	-1.14649	0.0098389		VWA5A	132.164	2.3891	2.04e-05
RUSC2	141.676	-1.256	0.009846		FAM176B	81.4387	2.76224	2.04e-05
MPEG1	148.023	-2.01831	0.0099722		CDCA7	50.5615	2.79878	2.04e-05
LOC647979	23937.4	-1.11076	0.0103802		TRERF1	557.436	2.83781	2.04e-05
ZNF222	465.721	-1.29893	0.0104103		AUH	178.225	1.7569	2.1e-05
ZNF643	401.214	-1.08269	0.0108052		PIM2	8938.11	2.19477	2.24e-05
LPAR2	5940.74	-1.5706	0.0109754		ARSD	34.8531	2.54287	2.24e-05
LONRF2	74.2488	-1.30375	0.0111553		AASS	92.3696	2.09574	2.34e-05
C14orf109	1136.35	-1.02537	0.0114436		S100PBP	651.54	1.30942	2.37e-05
LDLR	14085.5	-1.26738	0.011539		ALPK1	184.332	1.84665	2.41e-05
RGMB	562.023	-1.10341	0.0116391		NCEH1	186.955	2.79201	2.47e-05
FAM83G	1611.89	-1.00685	0.011864		GBP1P1	49.152	2.86042	2.52e-05
ZNF595	144.381	-1.04172	0.0120613		F8	73.1895	2.18676	2.62e-05
TSLP	18.3119	-1.40879	0.0124689		PRG4	75.3918	2.44935	2.63e-05
GCNT7	24.4312	-1.37976	0.0127432		GRN	921.754	2.5249	2.79e-05
NBPF16	264.894	-1.24635	0.0127432		TNFAIP8L2	481.35	2.22441	2.81e-05
LOC641367	75.1042	-1.04278	0.012952		NLRC5	4986.44	1.51106	2.83e-05
IRF2BPL	10036.8	-1.51222	0.0129933		TESK2	232.085	1.45609	2.97e-05
PYGM	158.769	-1.47044	0.0130277		TMCC2	37.7719	2.73078	2.97e-05
JMJD1C	11076.9	-1.02736	0.0132886		SH2D1A	1900.38	1.7357	3.09e-05
TLE3	18525.7	-1.08637	0.0140636		TIMELESS	351.084	1.93014	3.25e-05
AIF1L	20.9171	-1.77624	0.0143709		FAM86A	85.3342	2.13159	3.25e-05
HOMER1	1635.9	-1.25421	0.0144902		PAPSS1	832.297	2.34671	3.25e-05
NID1	60.2704	-1.1012	0.014667		MPST	91.0583	2.46335	3.25e-05
VPS37B	4024.26	-1.23666	0.0148605		IL7	25.8518	2.54135	3.25e-05
TXNRD1	104461	-1.56541	0.0151156		LAMTOR2	340.647	2.49057	3.3e-05
RELT	2322.77	-1.0391	0.0151321		TBX21	2311.94	2.63842	3.41e-05
CYSLTR1	2433	-1.14784	0.0153		CLSTN3	940.279	1.72934	3.42e-05
A2M	139.836	-1.63569	0.0158469		NTPCR	247.685	1.76196	3.44e-05
OSGIN1	1077.26	-2.0284	0.0159134		MVP	4180.85	2.06929	3.46e-05
TGFBR3	4704.6	-1.35688	0.0159241		SNX14	1225.35	1.66038	3.58e-05
TSPYL2	14996.2	-1.14598	0.0160808		HCAR2	32.2933	2.72104	3.58e-05
MYOM2	109.67	-1.62341	0.0163795		PYHIN1	594.365	1.26929	3.67e-05
SIK1	1847.18	-1.46019	0.0165773		APOL3	3371.08	1.32349	3.67e-05
ZNF331	2494.02	-1.19189	0.0170059		TSPO	700.781	2.54187	3.67e-05
PHF1	5713.79	-1.19309	0.0172037		NIPAL3	1148.79	2.07637	3.91e-05
BACH2	14982.5	-1.26303	0.0172393		AGFG2	657.885	2.13938	3.93e-05
FGFRL1	2654.49	-1.08375	0.0174528		LGALS9C	89.3668	2.34406	3.93e-05
NAB1	5309.3	-1.34047	0.0176245		DGCR6L	271.6	2.39699	4.12e-05
PER1	9284.74	-1.28927	0.0176499		C1orf85	243.798	1.78058	4.13e-05
LOC100335030	26.4565	-1.13288	0.0177607		TESC	80.3244	2.51444	4.13e-05
HEPH	17.6434	-1.58714	0.0178188		DPYSL2	130.49	2.70119	4.17e-05
ADM2	944.181	-1.51348	0.0178188		AMACR	17.5001	2.99282	4.17e-05
GPRASP1	1603.57	-1.0981	0.0184209		CCNE2	71.7363	1.58022	4.28e-05
RASAL1	45.1793	-1.52256	0.0184556		ETV5	19.0193	2.88383	4.28e-05
AKR1C1	216.083	-1.49406	0.0185924		TMEM120A	1262.18	2.30269	4.3e-05
GALNT6	1738.88	-1.24365	0.0191654		UROS	386.798	2.22218	4.44e-05
WDR26	17535	-1.03137	0.0197165		ARNTL2	113.272	3.05669	4.49e-05
SREBF1	873.493	-1.02808	0.0198566		PLOD1	104.609	2.54237	4.79e-05
LOC144438	6777.87	-1.15665	0.0200552		SMUG1	195.956	1.09368	4.81e-05
IRGQ	3814.99	-1.00008	0.0203065		INPP1	216.31	1.52955	4.84e-05
NFKB1	52500.2	-1.00628	0.0203079		STYXL1	392.689	1.02379	4.93e-05
TRIB3	2988.6	-1.25038	0.0204682		BIVM	77.2402	1.43878	4.94e-05
CBS	66.5256	-1.45884	0.0207044		SLC25A10	80.9334	2.95555	4.94e-05
EFNB2	24.6709	-1.03894	0.0208257		BCKDHA	455.924	1.86661	5.19e-05
SESN2	2387.15	-1.144	0.0211067		CEACAM1	134.89	2.088	5.27e-05
NPHP4	464.431	-1.00119	0.0213925		TYMP	887.806	2.71142	5.4e-05
TM6SF1	131.317	-1.44341	0.0214307		MELK	17.2617	2.83249	5.47e-05
FHL2	112.727	-1.10494	0.0220585		PPP1R3D	210.431	2.3529	5.49e-05
ZNF483	195.553	-1.35588	0.0224065		SH2D3C	611.961	1.99047	5.6e-05
KCNJ14	111.116	-1.28519	0.0227631		REEP5	2296.53	1.58186	5.64e-05
SLC3A2	25781.2	-1.10883	0.0234856		JAK2	1070.05	2.47681	5.64e-05
IRF6	33.0895	-1.24977	0.0238199		MOSPD3	133.087	2.14744	5.78e-05
CDK17	10756.1	-1.17767	0.023949		KATNB1	517.579	2.06586	6.26e-05
EIF2C2	10966.5	-1.1024	0.0242404		DHTKD1	150.607	1.98397	6.36e-05
HOXB9	70.387	-1.61553	0.0242606		FAM96A	595.173	1.63628	6.46e-05
SDK2	35.5675	-1.8534	0.0243281		NAT14	65.8033	2.62941	6.48e-05
NFYA	5160.79	-1.0326	0.0243821		GLCCI1	428.472	1.92468	6.51e-05
FTH1	149054	-1.45487	0.0244296		TRO	56.2145	2.67186	6.58e-05
CHRNA10	77.4634	-1.2799	0.0245184		POC1A	28.5469	2.64815	6.59e-05
CG030	74.1863	-1.05154	0.0245722		BST2	1410.28	2.23319	6.74e-05
SLC7A11	9331.68	-1.5426	0.024781		IFI27L2	376.535	1.68601	6.8e-05
GLIPR1	14825.5	-1.31819	0.0248098		RPS6KA1	1540.75	2.19641	6.8e-05
IRS2	1094.29	-1.04683	0.0251956		KDSR	2534.45	1.38797	7.4e-05
OLAH	124.431	-1.72507	0.0256243		ASL	253.839	2.19185	7.45e-05
ZNF165	144.192	-1.03334	0.0257928		STOML1	124.53	1.34749	7.55e-05
GOLGA6L9	43.5516	-1.01453	0.0259307		HES6	22.6412	1.9621	7.56e-05
SLC43A1	1105.14	-1.15409	0.0261842		IRF9	2731.92	1.12826	7.62e-05
BACH1	5107.88	-1.12132	0.0265013		CEP97	409.497	1.66301	7.62e-05
C6orf163	11.2341	-1.18832	0.0269744		PPARA	491.406	2.2538	7.62e-05
GARS	18881.6	-1.02349	0.0270171		MYOF	123.931	2.92026	7.62e-05
LOC441461	14.6744	-1.71988	0.027301		LRRC61	174.012	2.00044	7.73e-05
HLA-DQA1	533.907	-1.20549	0.0273225		ANKRD22	27.706	2.90342	8.24e-05
MIOS	4724.96	-1.04468	0.0277271		CORO2A	295.151	2.29062	8.51e-05
C19orf59	27.8561	-1.56178	0.0278378		TMTC4	153.901	2.36455	8.51e-05
ANKRD5	135.264	-1.13821	0.0279865		MCOLN2	689.131	2.40394	8.65e-05
FAM160A1	44.4468	-1.53574	0.028025		IL18R1	696.901	1.8585	8.93e-05
SCARNA2	14.0239	-1.0477	0.0280784		TIFA	1281.95	1.4918	9.11e-05
MARS	20429.6	-1.02449	0.0282456		IFI35	1028.71	1.76314	9.13e-05
PANX2	80.5463	-1.30022	0.0285241		C5orf54	14.2726	2.74293	9.15e-05
C9orf131	23.3686	-1.41741	0.028719		IRF2	3623.92	1.22787	9.36e-05
BAIAP2	488.816	-1.1302	0.0288752		PIK3R3	31.8084	2.51308	9.78e-05
PTK2	2157.03	-1.18159	0.0289968		TBKBP1	944.273	2.54055	9.84e-05
KCNMB3	100.952	-1.00075	0.0292067		TMEM173	3283.4	1.48651	9.87e-05
TSC22D3	6764.56	-1.35523	0.0292288		GIMAP6	3697.31	2.1142	9.87e-05
DGKD	3140.99	-1.06758	0.0292288		RNPEP	375.899	2.36529	9.87e-05
DNAJB4	1359.13	-1.32978	0.0293509		CCDC53	355.696	1.27091	0.0001003
GOT1	3070.54	-1.01128	0.0293726		PALB2	462.786	1.32103	0.0001012
RAB25	35.1014	-1.4663	0.0294079		ACP5	184.301	2.02752	0.0001012
S1PR1	15313.6	-1.13585	0.0294831		ALDH1B1	211.363	2.64546	0.0001012
SCARNA12	128.144	-1.12647	0.029583		BTN3A3	1369.23	1.53129	0.0001021
GABBR1	484.802	-1.0564	0.0300836		C9orf46	430.957	1.76982	0.0001021
SLCO3A1	2863.51	-1.38397	0.030206		ANKRD34A	145.396	2.11256	0.0001021
ATP6V0A4	147.547	-1.44172	0.0305673		CUEDC2	394.796	2.20697	0.0001021
SNORD52	47.5893	-1.08669	0.0306659		IDH2	593.601	2.28672	0.0001021
CD101	277.988	-1.57486	0.0309015		CPNE8	90.116	2.30824	0.0001021
LOC286190	20.9066	-1.44966	0.0309496		MYL6B	157.79	1.96367	0.0001035
KCNJ15	723.809	-1.74137	0.0312257		CFL2	183.711	1.56825	0.0001058
LOC100132832	186.9	-1.07801	0.0313135		ICAM1	2707.73	2.60518	0.0001062
CHD2	15079	-1.17531	0.0316931		GLRX	1077.05	2.18248	0.0001082
ZNF549	1444.73	-1.11059	0.0320277		SIPA1L3	405.737	2.06063	0.0001113
C21orf96	12.0961	-1.19969	0.0321501		AIM2	1787.52	2.12878	0.0001113
RNF39	19.6226	-1.01872	0.0327409		PSMB8	5893.66	1.1575	0.0001118
GABARAPL1	4954.89	-1.37509	0.0327952		ID2	3077.33	1.76601	0.0001118
NLGN3	132.998	-1.26378	0.0328472		PTCH1	118.882	1.85244	0.0001118
PIWIL2	13.045	-1.10448	0.0331998		MTUS1	118.563	2.15994	0.0001118
DEM1	1623.11	-1.09711	0.0336224		CRYL1	293.231	2.32344	0.0001118
GCNT4	695.258	-1.36942	0.0336302		KIAA0182	513.205	1.57044	0.0001129
C1orf152	300.217	-1.1954	0.0336832		LGALS9	627.172	2.26749	0.0001133
GPR183	24765.2	-1.26946	0.0342563		ADORA2A	386.52	2.24514	0.0001156
ZNF274	1664.8	-1.03185	0.0345445		RAPGEF3	48.1169	2.78147	0.0001156
ZDBF2	4167.48	-1.32489	0.0347384		ELAC1	204.719	1.12402	0.0001158
ZNF684	488.749	-1.07733	0.0352118		RAB30	146.642	1.24832	0.0001158
ZNF229	67.6749	-1.36405	0.0355948		COG8	355.578	1.38678	0.0001158
KCNK7	18.8519	-1.277	0.0356442		BBS12	142.193	1.49866	0.0001158
SRXN1	12030.4	-1.43593	0.0357206		SHMT1	175.082	2.35357	0.0001158
SLC2A11	85.4338	-1.05802	0.0359554		AGTRAP	84.9274	2.54806	0.0001175
PPP4R1L	644.648	-1.19931	0.036035		ASB2	661.332	2.20816	0.0001221
BMP8B	36.1849	-1.08247	0.0363703		NIT2	375.793	1.58676	0.0001231
ZNF642	663.434	-1.13465	0.0369756		MXD4	487.096	1.82718	0.0001265
SV2C	131.168	-1.52539	0.0370152		TRIM25	1608.34	1.86964	0.000127
TNXB	32.1137	-1.37174	0.0370394		PRR12	642.215	2.33173	0.0001287
SERPINE1	128.987	-1.35207	0.0370532		DAPP1	962.384	1.81211	0.000132
CCNT1	3579.2	-1.06426	0.03714		MAN1A1	808.271	1.50325	0.0001324
SUSD4	26.3843	-1.00535	0.03714		CCDC51	124.813	2.24332	0.0001337
AURKAPS1	104.685	-1.14355	0.0374024		SLAMF7	3274.36	2.44184	0.0001366
PSAT1	10070.3	-1.32467	0.0383022		NDRG3	867.348	2.52934	0.0001366
NCRNA00263	39.2429	-1.2597	0.0384005		TMSB10	32699.8	1.56572	0.0001399
PMEPA1	5004.27	-1.37418	0.0384421		CCDC141	62.133	1.62062	0.0001399
SNORD50B	46.0539	-1.11067	0.0384421		PHLPP1	150.655	1.77343	0.0001399
CARS	7790.35	-1.00074	0.03845		LAIR1	137.144	2.52216	0.0001402
DUSP8	1023.18	-1.15273	0.0384738		UNC13B	64.0765	2.56629	0.0001402
ALOX12P2	32.5764	-1.25874	0.0397314		CBR4	280.837	2.07815	0.0001412
SNORD35A	72.5776	-1.25629	0.0399867		SLC39A11	124.272	2.35394	0.0001415
SPDYE7P	551.271	-1.01508	0.0403153		ARL2	243.345	2.44139	0.0001421
FTL	229976	-1.20906	0.0408085		STX7	695.45	1.65788	0.0001452
LOC641364	68.8962	-1.58658	0.04091		MGST2	49.6701	2.21781	0.000151
GRASP	1471.35	-1.12535	0.04091		CHST2	815.231	2.47844	0.0001515
SNORD36A	185.591	-1.07082	0.040911		MPG	418.006	1.76907	0.0001558
SMCHD1	23777.8	-1.00225	0.0411221		2008-03-01	340.114	1.6806	0.0001567
STX1A	1024.67	-1.08471	0.0414887		DAK	262.034	1.93344	0.0001567
NPAS2	133.472	-1.06398	0.0416926		AMICA1	3055.16	2.04111	0.0001567
TPM4	35522.8	-1.06636	0.0417655		GPR171	2342.27	1.67257	0.0001575
LOC730227	80.4142	-1.41235	0.0421925		F5	625.424	1.9445	0.0001585
EBLN2	120.347	-1.10472	0.0423766		NFU1	576.832	1.37687	0.0001642
TEX14	38.0253	-1.30081	0.0427169		WDTC1	1861.27	1.41074	0.0001652
RASSF2	30023.2	-1.21024	0.0427437		C10orf54	1423.64	2.00969	0.0001652
SPDYE6	167.623	-1.21416	0.0428638		KIAA1671	169.209	2.22858	0.0001652
GCLM	5165.93	-1.1754	0.043369		RTP4	126.163	1.37469	0.0001693
SNORA27	65.4293	-1.12746	0.0433913		IQCK	30.8738	2.60114	0.0001693
ZFR2	56.42	-1.04527	0.0437619		ZDHHC14	94.1764	2	0.000172
KLF4	10.8489	-1.64436	0.0438059		EHMT2	851.691	2.48902	0.0001742
ZNF471	22.7	-1.09331	0.0440966		C3orf54	13.6151	2.84404	0.000175
HIST2H2BF	17.7989	-1.2383	0.044475		AKR7A2	155.222	2.27387	0.0001765
GPSM1	762.073	-1.02628	0.0449505		WWC1	28.1786	1.81557	0.0001767
TMEM30B	280.95	-1.05876	0.0454065		GAS2L1	21.8421	2.76403	0.0001775
ZNF256	492.557	-1.05049	0.0457685		C20orf177	526.266	2.11524	0.0001801
SMC1B	27.8688	-1.25564	0.0458585		CD109	165.62	2.2539	0.0001865
FOSL1	1861.72	-1.30784	0.0465644		GLRX2	133.724	2.13585	0.0001866
ZNF516	736.394	-1.264	0.0466359		WDFY1	2502.62	1.79735	0.0001909
IBA57	786.609	-1.02288	0.046681		TNFSF12	237.945	2.21747	0.0001909
C10orf47	24.5977	-1.25399	0.0466961		MKI67	35.9619	2.03838	0.0001991
TUG1	8593.4	-1.02186	0.0468205		CETN3	277.834	1.98431	0.0002017
ProSAPiP1	600.255	-1.13575	0.0469504		WDR34	85.0111	2.42637	0.000202
CILP2	171.81	-1.42372	0.0472761		BCKDHB	177.304	2.29879	0.0002045
SNORD50A	21.0988	-1.08816	0.0477371		TSHR	11.855	2.86586	0.0002047
MATN1	34.778	-1.21682	0.0477473		CMTM1	32.376	1.53662	0.000205
MST1	51.0247	-1.11957	0.0485857		MT2A	3687.27	2.68317	0.0002062
SNORD34	39.4864	-1.17279	0.0489994		NIPAL2	18.5974	2.5559	0.0002067
SNORD94	11.6182	-1.02577	0.049652		RAD51AP1	30.8559	1.93067	0.0002083
LOC348840	20.827	-1.45618	0.0499127		SLC2A13	180.644	1.06438	0.000213
					LEPROT	883.888	1.85409	0.000213
					SLC2A1	1065.15	2.17978	0.000213
					EMILIN2	183.006	1.72463	0.0002139
					PPT2	67.7331	2.17609	0.0002139
					SYT11	1311.89	1.94852	0.000216
					NDUFB7	698.971	1.95575	0.000216
					PARVB	245.145	1.90517	0.0002173
					PTPN18	963.542	1.36174	0.0002224
					PCCA	56.5407	2.57147	0.0002225
					ZSCAN2	178.933	1.52374	0.0002234
					SNX24	55.9346	1.9135	0.0002234
					FAH	247.145	2.41737	0.0002234
					TFB1M	291.257	1.62718	0.000224
					CCBL2	1042.63	1.10273	0.0002257
					NUDT16	125.191	2.56769	0.0002257
					LACTB2	236.452	1.41781	0.0002319
					GSDMD	1540.07	1.70493	0.0002319
					HRH2	160.332	2.62997	0.0002319
					BUB1B	22.2566	1.61017	0.0002352
					HMMR	27.8241	2.65605	0.0002354
					RAB27A	2845.24	1.29264	0.000236
					TOR3A	770.157	1.5932	0.000236
					HOXB4	44.7721	2.03904	0.0002364
					PTMS	156.539	2.08777	0.0002388
					VAT1	660.527	2.44601	0.0002388
					FUT10	71.7027	2.45352	0.0002388
					XYLB	24.1624	2.47576	0.0002388
					NAGLU	128.334	2.09649	0.0002414
					ENOX2	395.49	1.95713	0.0002421
					P2RX4	884.28	1.5533	0.0002422
					BCL2L11	1973.1	1.34166	0.0002443
					SHPK	197.467	1.80313	0.0002443
					PQLC3	365.973	1.68049	0.0002468
					TMEM53	28.3428	2.08811	0.0002468
					STK39	900.994	2.22171	0.0002573
					LOC100507421	22.1388	2.19051	0.0002591
					TCEAL1	113.945	2.29251	0.0002605
					DGCR6	224.481	2.15836	0.0002639
					KIAA0040	2632.07	1.34385	0.0002649
					SLC35D2	674.976	1.38621	0.0002649
					FAM43A	715.429	2.26243	0.0002656
					PSME1	7667.1	1.54104	0.0002671
					HMGN5	61.4288	2.00058	0.000277
					EML2	1074.9	2.0919	0.0002775
					UROD	869.276	1.71727	0.0002806
					CHRNB1	115.923	1.83165	0.0002806
					STAP2	71.1653	2.27534	0.000282
					C3orf18	88.2343	2.52637	0.000282
					MCTP2	303.17	1.29161	0.0002827
					CDIPT	1364.43	1.22328	0.0002848
					EEF2K	364.828	1.93924	0.000287
					ECT2	97.8649	1.94736	0.000287
					SLC25A23	225.36	2.27229	0.000287
					RPS6KA5	709.669	1.32024	0.0002876
					SLC44A1	378.067	1.95229	0.0002876
					STOM	1218.47	1.23848	0.0002877
					BRD3	601.518	1.26426	0.0002877
					HINT2	109.187	2.24993	0.0002883
					ATP7B	25.0285	2.25746	0.0002929
					CD99L2	584.461	1.95688	0.0002932
					PRCP	567.884	1.73023	0.0002941
					GAS8	68.4369	1.76853	0.0002941
					ITM2C	1276.02	2.05408	0.0002941
					UNC13D	1916.78	1.7137	0.0002976
					CTSH	591.788	1.82748	0.0002976
					CHN1	222.041	2.24306	0.0002979
					CTSS	4873.51	1.42326	0.0003003
					DERA	200.106	1.95008	0.0003012
					RRM2	34.4727	2.11404	0.0003037
					CPNE3	2473.06	1.75876	0.0003042
					IL1R2	325.933	2.83652	0.0003057
					C5orf41	1864.17	1.35487	0.0003111
					RPUSD3	717.998	1.73928	0.0003111
					C12orf75	304.136	1.86912	0.0003111
					SLAMF6	783.229	1.9447	0.0003111
					RAP1GDS1	1363.87	1.96331	0.0003111
					FOXP4	1220.67	1.54747	0.000312
					GRK5	645.757	1.91439	0.000312
					EPHX4	21.1054	2.56812	0.000312
					GBA	499.257	1.27229	0.0003209
					FAM126A	1059.3	1.6737	0.0003209
					PIP5K1B	14.7903	1.70907	0.0003209
					GCET2	177.128	2.09656	0.0003209
					VIPAR	423.993	1.02063	0.0003279
					C6orf174	106.123	1.91488	0.0003288
					RHOBTB2	181.831	1.56193	0.0003293
					POC1B	1140.58	1.67325	0.0003293
					XAF1	390.593	1.8005	0.0003293
					SENP8	31.191	1.61861	0.0003338
					DSN1	218.204	1.6855	0.0003338
					TBC1D8B	44.043	2.23318	0.0003338
					RTN4RL1	11.755	2.88645	0.0003338
					SSBP4	638.652	1.07652	0.0003393
					RILPL2	1195.33	1.21383	0.0003393
					ACOT8	201.46	1.22334	0.0003393
					ATP6V1A	1707.59	1.30976	0.0003393
					PI4K2B	881.442	1.54209	0.0003393
					TMEM216	483.059	1.65661	0.0003393
					NFE2L3	1201.79	1.79323	0.0003393
					CXorf21	99.2411	1.81717	0.0003393
					PIP4K2B	1525.58	1.83632	0.0003393
					SLC25A42	285.124	1.8549	0.0003393
					TSPAN5	917.825	1.90846	0.0003393
					UAP1L1	160.326	2.01652	0.0003393
					FKBP7	19.8854	2.23305	0.0003434
					FAM63B	159.136	1.43599	0.0003456
					PARP3	143.178	1.81792	0.0003481
					FAM185A	55.182	1.48941	0.0003492
					CCDC134	127.139	1.57961	0.0003501
					NUDT8	14.3031	2.68381	0.0003534
					ORAI1	960.41	1.28639	0.0003588
					HMGCL	194.903	1.59862	0.0003588
					SAMHD1	2876.62	1.33681	0.00036
					PRDX2	2193.99	1.98429	0.00036
					VAV3	402.529	2.03368	0.00036
					MAGEF1	309.806	2.07088	0.00036
					FSD1	48.1495	2.49904	0.00036
					CCND3	3049.54	1.75248	0.0003607
					FADS3	126.63	1.59015	0.0003645
					MTHFD1	982.832	2.17474	0.0003708
					CD320	583.792	2.10671	0.0003715
					HSPB1	1262.3	2.36969	0.0003715
					AK3	502.67	1.34445	0.0003726
					TRAFD1	3815.97	1.58977	0.0003737
					GPX1	874.47	2.04404	0.0003737
					SUMF2	2004.3	1.4206	0.0003858
					ARL3	262.438	2.01774	0.0003858
					NBN	2688.94	1.12287	0.0003884
					PET112	205.605	1.50034	0.0003884
					PNPO	556.496	1.82358	0.0003884
					SAP30	189.294	2.1147	0.00039
					GLT25D2	51.0271	2.1449	0.0003935
					LOC100507582	36.7416	2.25841	0.0003936
					TCEAL8	586.438	1.78838	0.0003998
					VAMP5	445.063	1.83133	0.0004042
					INVS	210.982	1.45264	0.0004049
					NUDT7	38.6979	2.0286	0.0004058
					PEMT	164.416	2.39464	0.0004098
					PLAT	82.0632	1.34865	0.0004103
					MCC	133.281	1.81176	0.0004103
					TNFSF10	1862.14	1.92806	0.0004103
					MERTK	18.4209	2.40364	0.0004103
					LOC100506668	34.5927	1.72501	0.000416
					APOL1	1990.76	1.79914	0.0004168
					CLUAP1	172.735	1.98479	0.0004202
					B3GNT9	96.2949	1.5682	0.0004212
					LOC339803	70.3825	1.49828	0.0004273
					GYG1	902.564	1.03954	0.0004276
					SHC4	13.6611	3.16771	0.0004286
					TIMMDC1	681.628	1.01926	0.0004311
					ANKRD13B	94.3276	1.58265	0.0004311
					PCYOX1	544.738	2.05917	0.0004323
					GNG10	24.1383	1.21173	0.0004477
					ANKRD46	300.332	1.31171	0.0004481
					SRD5A3	128.897	1.7669	0.0004481
					COMTD1	93.0384	1.80006	0.0004481
					EIF2AK4	683.157	1.80701	0.0004481
					E2F1	60.7189	2.3689	0.0004481
					ARL6IP5	6363.79	1.56794	0.0004569
					C17orf58	66.6944	1.7048	0.0004572
					PEX7	91.8236	1.04734	0.0004595
					TAP1	18204.2	1.72873	0.0004595
					ATG4C	184.583	2.14014	0.0004667
					DLG3	268.181	1.44029	0.0004781
					HMGN3	405.542	2.34736	0.0004815
					BCL2L14	145.337	2.35342	0.0004836
					PSMB10	3821.83	1.25348	0.0004868
					MBNL2	468.938	1.60758	0.0004879
					APOL2	3366.88	1.56089	0.00049
					IQCH	14.2876	1.67538	0.0004937
					PTGER2	363.643	1.97997	0.0005006
					TRIM46	72.5071	2.40195	0.0005019
					LXN	176.038	1.20088	0.0005062
					FAM101B	1712.57	1.15481	0.0005071
					ZNF253	166.079	1.56868	0.00051
					LY6E	1311.3	1.91495	0.00051
					GYS1	619.987	1.58549	0.0005149
					TIAM2	79.4218	2.30188	0.0005152
					NUDT18	105.877	1.50358	0.0005186
					FAM78A	1007.7	1.9101	0.0005224
					GALNT4	55.6874	1.79413	0.0005283
					CGN	19.7111	2.20312	0.0005283
					PHKB	785.053	1.15069	0.0005291
					HDHD1	455.276	1.18731	0.0005293
					DALRD3	348.94	1.40935	0.0005483
					ACOT7	599.867	2.26362	0.0005492
					ST6GAL1	4421.36	1.47429	0.000551
					ACADSB	667.263	1.96269	0.000551
					THRA	207.274	2.25472	0.0005566
					CAT	548.303	2.21043	0.0005589
					GCDH	558.052	1.52253	0.0005646
					CMPK2	79.9796	2.0034	0.0005646
					SMCR7	91.9101	1.35017	0.0005663
					SKAP2	395.133	1.51383	0.0005663
					MCCC1	324.886	1.59367	0.0005681
					SIRT4	24.9818	2.49955	0.0005732
					BRP44L	378.643	1.66448	0.0005804
					NAGA	678.847	1.62419	0.0005807
					MAP3K5	719.414	1.38214	0.0005822
					C3orf23	221.845	1.66734	0.0005896
					FSIP1	18.9556	1.3408	0.0005921
					ACVR2B	195.474	1.42148	0.0005921
					SERAC1	496.658	1.14128	0.0005932
					ZWINT	79.6689	1.78922	0.0005941
					FBXO2	47.1409	2.33158	0.000595
					KIAA1609	120.611	1.89281	0.0005953
					PDZD11	426.325	1.16054	0.0005967
					PHF21A	748.857	1.35349	0.0005984
					C14orf64	131.796	2.34885	0.0005984
					LTA4H	1999.7	1.69837	0.0005999
					TSPAN4	54.1513	2.01254	0.0006012
					WFS1	116.613	2.16875	0.0006013
					C20orf94	35.5484	1.2559	0.0006038
					PDIK1L	447.283	1.36494	0.0006038
					SLC25A12	371.178	1.89465	0.0006038
					LACTB	908.27	1.69484	0.0006063
					MSI2	678.363	1.67958	0.0006125
					LOC650368	35.8473	1.35057	0.0006136
					TTC7A	2838.62	1.81409	0.0006136
					FAM82B	558.399	1.27652	0.0006158
					STX8	396.946	1.80057	0.0006164
					LRRCC1	133.085	1.80195	0.0006175
					ZDHHC21	312.579	1.37781	0.0006238
					GRAP2	805.996	1.71668	0.0006278
					GINS1	40.4268	2.09892	0.0006278
					DYNC2LI1	80.4049	2.21494	0.0006278
					LRRC33	327.967	1.66504	0.0006299
					FAM125B	76.3156	2.06622	0.0006317
					RCN2	756.857	1.49621	0.0006386
					GM2A	335.672	1.89807	0.0006412
					FANCE	174.958	1.84225	0.000642
					PYCARD	63.5811	2.38815	0.0006542
					CCR1	99.9209	1.77482	0.0006552
					PTCD2	75.7285	1.57421	0.000658
					LIMK1	1092.39	1.54538	0.0006588
					REEP2	13.1746	1.54599	0.0006588
					AKIP1	199.933	1.55513	0.0006588
					HAUS1	439.135	1.71885	0.00067
					C14orf49	202.508	1.98413	0.00067
					LLGL1	828.302	1.54816	0.0006705
					DPY19L1	1160.01	1.66987	0.0006707
					GPR84	23.2374	2.16334	0.0006707
					DCAF11	1681.44	1.31292	0.0006784
					CD7	4860.62	1.87842	0.0006784
					GIPC1	816.729	1.90835	0.0006784
					GJB2	143.69	2.53337	0.0006784
					APOBEC3F	1061.03	1.01923	0.0006875
					RIN3	644.417	1.57995	0.0006928
					C9orf172	18.8907	2.64427	0.0006928
					KIAA1539	214.791	1.76336	0.000696
					LOC643988	26.3755	2.45402	0.000696
					CEP55	26.8803	2.45378	0.0006987
					OBFC2B	688.022	1.77899	0.0006994
					DEPDC1B	19.4713	1.55221	0.0007028
					DUSP7	544.756	1.95791	0.0007028
					ZAK	243.869	1.97208	0.0007028
					FAM40B	96.6841	2.08381	0.0007054
					SNAP23	1825.7	1.46042	0.0007117
					SLC4A10	24.8831	1.88434	0.0007117
					ARHGAP23	11.5438	2.56713	0.0007117
					CCDC107	60.7289	1.13399	0.0007233
					PYCRL	180.695	1.3427	0.0007305
					TGM2	39.6516	2.07631	0.0007316
					MRPL40	254.716	1.83167	0.0007393
					CCDC115	896.073	1.59448	0.0007475
					LSP1	2792.89	1.88242	0.0007475
					SPATS2L	321.69	1.49867	0.0007493
					CDK19	302.379	1.23185	0.0007541
					CPSF3	1250.98	1.07069	0.0007584
					CMTM7	544.939	1.53138	0.0007584
					ITGB2	8590.74	1.78074	0.0007584
					NDUFB5	867.136	1.01321	0.0007654
					MLF1IP	67.666	1.57744	0.0007654
					ZDHHC12	322.88	1.60757	0.0007731
					HCAR3	19.8155	2.33344	0.0007731
					UBL7	661.293	1.04785	0.0007762
					TAB1	417.554	1.3522	0.0007762
					CSF1	1050.91	1.78245	0.0007762
					RSAD2	206.796	2.34037	0.0007762
					LEPR	61.5427	1.47522	0.0007844
					TTC30A	16.0877	2.19328	0.000789
					PIK3C2B	1257.45	1.47257	0.0007979
					RNF135	46.8919	1.79078	0.0008018
					EFCAB11	10.2258	2.63377	0.0008018
					DNAJC18	514.729	1.27292	0.0008207
					CASKIN2	18.4394	2.52893	0.000825
					ACCN2	13.2078	2.84609	0.0008327
					FIBP	923.641	1.49836	0.0008375
					OBFC1	464.004	1.6658	0.0008375
					METTL15	349.986	1.08296	0.0008389
					KIAA1797	428.95	1.85263	0.0008389
					RIPK2	624.941	1.68221	0.0008469
					FLOT2	2262.97	1.87935	0.0008469
					TTC30B	27.6271	2.08626	0.0008469
					GPR19	35.5716	1.91113	0.0008475
					ZRANB3	41.3843	1.26762	0.0008487
					CTSO	311.759	1.37747	0.0008487
					ZDHHC24	122.493	1.52131	0.0008492
					RHBDF2	999.437	1.13516	0.0008586
					WDR92	173.702	1.00858	0.0008591
					MOCS1	19.7078	2.41897	0.0008748
					DDX58	1132.48	1.07247	0.0008777
					FAM86C2P	19.8098	2.05581	0.0008992
					SQRDL	3893.25	1.45147	0.0009013
					FOXN3	2841.31	1.65929	0.0009026
					RHOU	101.255	1.70957	0.0009026
					C17orf103	211.822	1.31581	0.0009093
					PSME2	7354.27	1.65117	0.0009136
					IFITM2	2765.83	1.58601	0.0009157
					ARFIP1	576.147	1.3726	0.0009202
					TLCD1	259.687	2.46565	0.0009333
					EXOSC5	404.617	2.01559	0.0009383
					ZEB2	717.21	2.08098	0.0009388
					MAP3K3	1221.45	1.05383	0.0009554
					RBFA	267.045	1.60079	0.0009554
					SV2A	235.408	1.95502	0.0009554
					TJP2	206.588	1.96721	0.0009554
					GREM1	14.0894	2.14036	0.0009554
					ENG	343.676	1.53027	0.0009585
					WDR54	268.037	1.69556	0.0009587
					RNF170	294.729	1.0597	0.0009689
					ERCC2	265.935	1.93649	0.0009704
					CAMK2D	1677.3	1.54775	0.0009718
					SLC25A11	1397.45	1.59091	0.0009793
					ZYG11B	476.398	1.67086	0.0009807
					DNASE2	496.79	1.44718	0.0009817
					KAT2B	2161.58	1.75838	0.0009817
					MKS1	138.337	1.5977	0.001012
					OSBPL1A	26.1829	2.42245	0.0010201
					GCAT	25.9707	2.24391	0.0010204
					GPD1L	408.163	1.52117	0.0010218
					EPS8L2	80.8004	1.84558	0.0010283
					KHK	22.7778	2.83612	0.0010283
					TOR2A	274.745	1.03075	0.0010369
					RNF122	207.95	1.46482	0.0010369
					HADH	345.957	1.88506	0.0010369
					C8orf55	84.9259	2.30471	0.0010369
					COX18	459.036	1.56105	0.0010423
					ERGIC1	784.616	1.73526	0.001049
					TBC1D24	224.985	1.73312	0.001059
					RPA3	718.339	1.09922	0.0010606
					PAQR7	114.043	1.96817	0.0010606
					CSRP1	912.527	1.17261	0.0010608
					THAP8	32.4062	1.67273	0.0010608
					SAMD9L	2446.58	1.4825	0.0010622
					B4GALT6	17.7154	1.76505	0.0010745
					DHRS4	207.04	1.60587	0.0010762
					FAM115A	453.87	1.77102	0.0010781
					GBAP1	378.489	1.17807	0.0010848
					ITFG1	543.541	1.16802	0.0011003
					HEATR5A	353.747	1.07709	0.0011087
					FUT8	499.827	1.69931	0.0011087
					SLC50A1	446.673	1.78146	0.0011174
					CREB3L4	31.381	2.15884	0.0011218
					COL9A2	75.8821	1.81808	0.0011239
					LAG3	63.1645	2.20238	0.0011239
					ABHD6	149.654	1.55958	0.0011273
					MTFMT	201.874	1.16669	0.0011277
					CAPN1	2753.48	1.62884	0.0011277
					LILRA2	10.328	2.15246	0.0011359
					LYPLA1	1663.58	1.4379	0.0011459
					APOBEC3G	3991.87	1.32473	0.001151
					AURKA	73.709	1.72021	0.0011563
					CPOX	1748.51	1.67822	0.0011746
					PIGX	571.261	1.22586	0.0011795
					NAAA	364.92	1.74353	0.0011815
					SLC27A2	168.94	2.22104	0.001184
					SRD5A1	52.9177	1.42244	0.0011968
					CD200R1	256.686	1.53269	0.0011968
					DHRS13	310.77	1.89817	0.0011968
					ITGA1	1485.27	1.90074	0.0011968
					ST3GAL4	82.6963	2.14863	0.0011968
					NPHP1	16.3513	2.33266	0.0011977
					CCL7	18.0742	2.3775	0.0011977
					FAM116B	21.7849	1.83888	0.0012051
					DTHD1	152.6	1.90389	0.0012141
					TRAF3IP3	2484.29	1.65725	0.001216
					C5orf51	1060.81	1.06843	0.0012271
					TNFRSF8	67.5354	2.43354	0.0012271
					CCDC136	65.0219	1.90678	0.0012477
					NAALADL1	151.422	1.50039	0.0012518
					ANXA6	9347.44	1.92218	0.0012522
					IFT140	60.6484	1.88878	0.0012545
					C6orf57	39.6742	2.15391	0.0012664
					SCCPDH	176.875	2.18423	0.0012664
					PARS2	98.3333	1.65882	0.0012687
					PODXL2	22.7964	2.05056	0.0012687
					ICK	433.391	1.09826	0.0012804
					NUBP2	697.669	1.17736	0.0012804
					ETFA	1848.26	1.40639	0.0012804
					ZHX3	175.302	1.62958	0.0012804
					LRRC16B	45.381	2.31247	0.001283
					DPCD	28.1958	2.14151	0.0012888
					PDE6D	304.693	1.52259	0.0012938
					IRS1	72.0949	1.81198	0.0012938
					DFFB	139.796	1.82849	0.0012974
					DTD1	700.772	1.63998	0.0013003
					IKZF4	504.618	1.06908	0.0013025
					CTSC	1506.44	1.38244	0.0013025
					L2HGDH	141.892	1.52453	0.0013025
					H1F0	181.029	1.70043	0.0013025
					LOC387895	150.445	1.70583	0.0013051
					HSDL2	317.549	1.67508	0.0013076
					LGALS3	2072.03	1.92256	0.0013076
					FAM123B	191.899	1.503	0.0013154
					EXOC2	3399.44	1.12572	0.0013179
					STK3	96.036	1.71246	0.0013206
					PFKM	403.902	1.71359	0.0013206
					LOC100294145	313.721	1.4375	0.0013235
					ODF3B	28.8391	1.84216	0.0013235
					SPINK1	20.8813	2.27568	0.0013236
					MIPEP	202.472	1.60597	0.0013258
					CHPF	371.201	1.62329	0.0013258
					CD68	679.064	1.5616	0.0013268
					TMEM106C	749.113	1.48805	0.0013417
					ORMDL3	1472.32	1.57547	0.0013579
					HERC5	214.603	1.41326	0.0013615
					COPG2	156.459	1.83514	0.0013615
					SEPSECS	296.626	1.13347	0.0013771
					NT5DC1	480.364	1.59059	0.0013828
					ACSS2	227.061	1.62971	0.0013828
					ITPK1	938.354	1.15055	0.0013846
					AP1AR	570.151	1.37849	0.0013947
					LPCAT1	1153.97	1.42704	0.0013947
					CPNE2	109.035	1.79791	0.0013947
					ISG15	849.563	1.14566	0.0013987
					TMEM134	334.51	1.1983	0.0014048
					GLE1	1532.07	1.10206	0.0014086
					ICMT	1250.94	1.6698	0.0014086
					ORAI3	89.0409	1.83078	0.0014086
					PLS1	201.764	1.98452	0.0014091
					ARHGAP11A	126.347	1.08545	0.0014097
					C2orf89	316.57	1.89796	0.0014196
					ETFB	381.561	1.57453	0.0014237
					FBXO27	23.6493	1.58332	0.0014262
					CKAP2	317.598	1.68505	0.0014262
					CHCHD6	105.174	2.11834	0.0014262
					PKD2	133.194	1.17842	0.0014277
					GOLPH3L	659.105	1.433	0.0014329
					OASL	604.997	1.43795	0.0014529
					VSIG10	10.9479	1.81032	0.0014561
					GMNN	153.971	1.04592	0.0014661
					ABAT	496.005	1.07042	0.0014661
					VCL	809.751	1.24701	0.0014661
					TMEM101	347.226	1.27788	0.0014661
					MRPL24	836.25	1.4729	0.0014661
					C17orf61	157.45	1.49591	0.0014661
					CALCOCO1	988.49	1.55871	0.0014661
					TTC8	47.2173	2.03881	0.0014752
					CROT	187.437	1.58785	0.0014898
					C20orf27	382.483	2.02258	0.0014898
					ARSB	190.61	1.58103	0.0014906
					N6AMT2	150.218	1.22115	0.0014983
					FTO	817.559	1.58416	0.0015123
					LAMB3	17.3206	2.10627	0.0015123
					IMPACT	441.925	1.00635	0.0015154
					HACE1	277.833	1.01419	0.0015222
					TRMT1L	669.198	1.14166	0.0015222
					MGC23284	35.9768	1.62829	0.001524
					SLC38A5	1160.94	1.82753	0.0015309
					FAM179A	33.0277	1.83271	0.0015349
					NRSN2	52.0394	1.97181	0.0015349
					INSR	22.0239	1.96486	0.0015372
					RSU1	2592.39	1.52722	0.0015419
					SNX17	3899.61	1.06666	0.0015481
					PARP14	6127.08	1.1484	0.0015485
					STAT5A	6629.91	1.45259	0.0015538
					SLC37A4	188.508	1.74083	0.0015554
					C19orf70	733.509	1.09255	0.0015576
					NCAPH	121.306	1.41606	0.0015613
					PGBD2	157.39	1.34347	0.0015676
					CTNNBIP1	75.9478	1.9147	0.0015679
					C7orf46	109.475	1.88173	0.0015827
					SELPLG	2103.02	1.52983	0.0016074
					NECAB3	80.7064	1.53043	0.0016153
					GYPC	1936.48	1.43685	0.0016237
					TMEM9	266.22	1.68184	0.0016259
					SPA17	10.1931	1.87728	0.0016331
					PSTPIP1	1170.36	1.37265	0.0016335
					C11orf49	213.535	1.81075	0.0016432
					UBE2T	157.381	2.01861	0.0016478
					BRI3BP	144.629	1.65497	0.0016672
					WWTR1	27.1779	1.70515	0.0016916
					RDX	2665.42	1.79828	0.0016966
					HIBCH	345.15	1.32243	0.001702
					IFT43	119.209	1.25221	0.0017022
					SOCS3	2143.27	1.95266	0.0017026
					RAB3D	108.342	1.77951	0.0017268
					CHST12	146.704	1.34003	0.0017281
					BTN3A1	1729.65	1.3465	0.0017281
					AMPD3	631.708	1.41761	0.0017281
					TTLL1	40.457	1.97048	0.0017281
					PRPSAP1	493.862	1.61018	0.001729
					C8orf83	29.6636	2.06302	0.0017446
					EEFSEC	387.81	1.43702	0.0017604
					MEOX1	31.358	2.05668	0.0017936
					DUSP6	1444.12	1.73444	0.0017973
					SCOC	1153.62	1.15662	0.001805
					BOLA3	476.964	1.47897	0.0018165
					LOC100288842	17.2497	1.26135	0.001817
					ABCB10	513.143	1.26708	0.001817
					SUCLG2	928.099	1.45128	0.001817
					TBCB	1308.17	1.53854	0.001817
					HSD17B4	750.189	1.59216	0.001817
					NOD2	215.034	1.79724	0.001817
					KDELC1	41.9941	1.81541	0.001817
					SMC2	604.165	1.049	0.0018327
					ABHD12	378.14	1.40076	0.0018327
					MRPL34	593.752	1.421	0.0018377
					DLGAP3	15.1253	1.90318	0.0018377
					IL4I1	1331.55	1.87033	0.0018518
					DENND3	253.874	1.53254	0.0018626
					BMF	1675.72	1.45742	0.0018627
					HEATR6	463.807	1.15047	0.001867
					FUZ	70.6777	1.92691	0.0018708
					SLC22A15	11.5701	1.95859	0.001874
					RASGRP4	24.9267	1.96717	0.001874
					LSMD1	193.721	1.5511	0.0018889
					TPM1	104.839	1.21271	0.0019078
					ITPRIPL2	109.891	1.65468	0.0019253
					MGC12916	318.75	1.97757	0.0019287
					USP51	44.7643	1.48766	0.0019314
					TAGLN2	10486.5	1.5152	0.0019358
					LPCAT4	564.661	1.56004	0.0019358
					GALE	365.478	1.60364	0.001939
					SLC22A4	35.7353	1.61443	0.001939
					HDDC3	181.701	1.30983	0.0019413
					TP53INP1	641.703	1.40341	0.0019418
					TK2	90.0019	1.36222	0.0019554
					ELOVL4	122.754	1.34967	0.0019718
					LOC100287177	17.6603	1.77998	0.001975
					IFIT2	101.089	1.78481	0.0019778
					LIN52	252.569	1.14021	0.0019797
					PXMP2	55.0875	1.4947	0.0020095
					FIG4	580.008	1.09184	0.0020113
					2008-09-01	450.383	1.38694	0.0020113
					NLRX1	149.805	1.44625	0.002018
					RGS3	587.154	1.25605	0.0020215
					FAM86C1	49.2955	1.52879	0.0020244
					ADPRH	180.491	1.51684	0.0020385
					TMED8	156.903	1.2044	0.0020551
					CLDN12	202.375	1.39796	0.0020551
					SLC27A1	85.7025	1.57472	0.0020551
					UNG	463.46	1.48884	0.0020571
					DTNBP1	368.693	1.07905	0.0020738
					STAT2	2817.99	1.04963	0.0020939
					KDELC2	272.515	1.18331	0.0021037
					SUFU	274.812	1.63584	0.002152
					GAMT	78.1367	1.98551	0.0021588
					FANCL	110.856	1.16939	0.002169
					RSG1	70.7295	1.04409	0.00217
					SPRYD7	219.851	1.2591	0.00217
					MTMR4	1185.22	1.63015	0.00217
					PARP4	1543.37	1.26199	0.0021747
					EXD2	248.166	1.41454	0.0021784
					VPS26B	792.98	1.74945	0.0021789
					CD200R1L	16.8062	1.75939	0.0021789
					C14orf159	318.687	1.51436	0.002181
					PTPN12	515.496	1.08081	0.002183
					MYO18A	1219.96	1.47138	0.0021903
					BDH2	273.485	1.67513	0.0021903
					ADCK1	110.068	1.7844	0.002203
					CSRP2BP	336.514	1.37434	0.0022199
					EVI5L	236.556	1.38765	0.002242
					LOC645166	217.138	1.6972	0.0022508
					AKR7L	18.7764	1.90531	0.0022606
					NUCB1	3119.68	1.09285	0.0022641
					PQLC2	70.6049	1.50376	0.0022641
					ZNF768	172.74	1.52989	0.0022691
					RBMS3	15.2064	1.77877	0.0022737
					TMEM141	339.101	1.13277	0.0022857
					AGAP1	25.1036	1.39608	0.0022966
					CDC42EP4	23.8025	1.50792	0.0022966
					PMS1	257.695	1.20461	0.0022984
					ASAH1	809.348	1.39467	0.0022984
					MT1F	38.0103	2.01178	0.0023122
					DOK4	123.679	1.69398	0.0023161
					C17orf59	308.569	1.32488	0.0023241
					TMCO4	259.074	1.34892	0.0023263
					SNAPC3	388.89	1.01292	0.0023344
					PPM1K	658.256	1.12294	0.002345
					ATP10A	286.705	1.56801	0.0023537
					ZMYM3	430.979	1.78782	0.0023546
					LOC728730	13.8926	1.5007	0.0023704
					SLC25A43	177.365	1.90528	0.0023771
					LRRC28	153.535	1.42394	0.0023782
					ZNF395	799.821	1.56477	0.0023782
					TCEANC2	242.971	1.05792	0.0023833
					FAM125A	285.423	1.30311	0.0023852
					C2orf74	110.21	1.53602	0.0023852
					C11orf74	15.8536	1.95368	0.0023852
					VGLL4	625.882	1.15345	0.0023908
					ADAM8	2589.17	1.90044	0.002399
					CNP	1124.33	1.13926	0.0023995
					GBP1	14607.2	1.50908	0.0023995
					AGPAT2	180.759	1.24787	0.0024067
					C12orf24	126.135	1.50897	0.0024162
					PDSS2	232.717	1.26134	0.0024264
					NUP37	435.644	1.09446	0.0024322
					ZC4H2	149.581	1.26527	0.0024322
					DACT3	30.2214	2.11697	0.0024322
					GALK2	317.421	1.28502	0.0024361
					C6orf1	548.052	1.28351	0.0024381
					CRTAM	770.264	2.20442	0.0024391
					TMEM110	741.551	1.36994	0.0024497
					TMEM14C	686.422	1.44759	0.0024497
					LOC150381	56.3577	1.60115	0.0024543
					BCL2L1	3236.2	1.92454	0.0024589
					PRMT7	376.902	1.54808	0.0024652
					FBXO4	193.25	1.2459	0.0024775
					LIF	203.09	1.93995	0.0024814
					PEBP1	3258.19	1.31301	0.0025039
					STMN3	548.745	1.83282	0.0025212
					ABHD15	283.36	1.25345	0.002534
					ADI1	478.908	1.6989	0.002534
					RRAS	110.184	1.31978	0.0025388
					GNAO1	264.042	1.05926	0.0025394
					TPK1	147.683	1.57389	0.0025394
					F2R	632.203	1.65749	0.0025462
					DTL	21.7785	1.8857	0.0025465
					CD226	2824.47	1.77277	0.0025613
					PCBP4	245.618	1.53053	0.0026298
					SYP	48.4325	1.75538	0.0026298
					ACTR1B	2347.01	1.39256	0.0026299
					RYR1	39.5974	1.44809	0.0026549
					WAS	2161.66	1.13051	0.0026555
					METRN	38.5818	1.85094	0.0026569
					C14orf126	368.532	1.02438	0.0026598
					GATAD1	311.985	1.085	0.00268
					NUDT19	321.545	1.35932	0.0026836
					LRRC16A	77.5079	1.88867	0.0026872
					ELP4	244.982	1.09734	0.0026897
					GRINA	1011.25	1.52135	0.0026897
					MDH2	3372.35	1.39945	0.0026938
					BTBD11	453.881	1.83339	0.002702
					PGM1	811.576	1.53931	0.0027169
					PAX6	20.0721	1.80916	0.0027173
					MPP7	227.142	1.81945	0.0027199
					RND1	35.9804	2.04907	0.0027199
					C11orf95	119.933	1.68735	0.0027231
					GPR180	557.501	1.47873	0.0027314
					C12orf60	19.0098	1.48499	0.0027412
					LOC100188949	30.6507	1.89017	0.0027412
					CCDC34	41.2897	1.91803	0.0027412
					MRPS34	943.359	1.50712	0.0027615
					STRA13	278.773	1.55161	0.0027615
					STMN1	923.585	1.66262	0.002768
					CDC20	19.6873	2.03586	0.002768
					SORBS1	20.0192	1.48481	0.0027717
					AMDHD1	13.4939	1.96353	0.0027717
					DUSP3	460.145	1.68241	0.0028025
					PSKH1	512.439	1.04354	0.0028136
					SLFN13	162.97	1.10993	0.0028136
					DENND2D	1940.92	1.25296	0.0028364
					OXCT1	1154.62	1.23043	0.0028489
					ETV4	10.3621	2.21497	0.0028827
					ENDOD1	1222.82	1.40736	0.0028992
					CPEB3	73.5234	1.30362	0.0029041
					ADCK3	512.417	1.41776	0.0029061
					LIPA	951.642	1.48144	0.0029129
					PIGN	529.689	1.03629	0.0029285
					ACAA1	660.777	1.32627	0.0029448
					ALAD	641.058	1.60825	0.0029492
					KLHL8	539.915	1.03502	0.0029515
					TMEM159	228.298	1.46198	0.0029537
					RAB11FIP1	1765.14	1.21428	0.0029762
					XPO1	4278.09	1.38218	0.0029788
					CEBPA	24.6592	1.4114	0.0029788
					DISP1	47.1003	1.5036	0.0029788
					TMTC2	74.6127	1.42865	0.0030101
					PLXNC1	944.083	1.02223	0.0030108
					PRDX3	3011.57	1.06683	0.0030129
					FLI1	1943.49	1.06789	0.0030129
					ACADS	236.702	1.22556	0.0030314
					TRAPPC1	1915.75	1.10334	0.0030461
					SSBP3	532.983	1.5246	0.0030821
					C9orf167	162.793	1.43574	0.0030967
					PSMG1	412.127	1.56065	0.0030992
					2011-09-01	1520.04	1.33451	0.0031133
					ZNF396	13.7371	1.75852	0.0031201
					CCNB1	110.953	1.09904	0.0031298
					ALG1	428.681	1.07101	0.0031416
					TK1	14.0728	1.14279	0.0031416
					LZTS2	267.189	1.29356	0.0031416
					IQCG	311.797	1.60888	0.0031416
					CCDC24	11.2818	1.80627	0.0031416
					MIR155HG	8891.77	2.18068	0.0031464
					LOC389333	24.3404	1.37839	0.003167
					HDGFRP2	566.843	1.4055	0.0031673
					CXCL13	13.0121	2.12362	0.0031673
					DMXL2	113.099	1.41277	0.0032005
					USP49	33.4634	1.13407	0.003201
					PHKA1	55.2963	1.98544	0.0032134
					JOSD2	169.122	1.11759	0.0032138
					NDUFS8	628.681	1.32126	0.0032212
					KSR1	619.46	1.57986	0.0032212
					LBH	14024.9	1.43105	0.0032442
					CD4	3161.06	1.43415	0.0032442
					PORCN	180.798	1.54984	0.0032475
					MAP4K1	1121.11	1.45415	0.003274
					HSD17B1	183.561	1.3304	0.0032752
					C12orf52	254.023	1.49836	0.003293
					CETN2	305.838	1.2969	0.0033051
					BAD	192.786	1.62135	0.0033115
					HEATR3	315.043	1.55547	0.0033193
					MT1E	110.081	2.34559	0.0033357
					EDARADD	194.409	1.06882	0.0033556
					CAMK2G	524.762	1.79346	0.0033838
					HS1BP3	242.311	1.08032	0.0033851
					DAG1	403.205	1.46265	0.0033851
					LHFP	15.2543	1.95998	0.0033851
					GALNT2	1141.44	1.41222	0.0034018
					FCHO2	88.1028	1.04793	0.0034036
					HPGD	239.433	1.26367	0.0034628
					TMEM204	413.215	1.75293	0.0034671
					ARRB1	477.935	1.56654	0.0034725
					CXXC5	18.2237	1.29436	0.003476
					SLC9A3R1	2259.4	1.10341	0.0034791
					CEP57L1	73.1869	1.51378	0.003495
					MAST2	357.153	1.33004	0.0035005
					ERAP2	6149.22	1.6277	0.0035005
					CAPNS1	6005.75	1.27791	0.0035024
					SPTSSA	278.552	1.45303	0.0035054
					EIF4E3	1826.07	1.16039	0.0035316
					INPP5F	879.119	1.26757	0.0035949
					C6orf125	508.585	1.30323	0.0036068
					MDM1	294.096	1.01768	0.0036264
					MPND	148.535	1.58416	0.0036432
					THNSL1	123.704	1.29424	0.0036686
					HEATR5B	1554.92	1.18952	0.0036955
					DYNLL1	2892.91	1.04892	0.0037267
					NIPSNAP1	462.527	1.58466	0.0037268
					SCAMP5	12.4928	2.12152	0.0037308
					CPM	126.398	1.15366	0.0037332
					FH	1128.02	1.27499	0.0037437
					FAM86DP	42.7973	1.24384	0.0037945
					KIF18A	20.5037	1.90879	0.0037945
					PSMA8	15.504	1.60959	0.0038121
					IVD	576.431	1.28348	0.0038171
					OSGEPL1	109.742	1.56093	0.0038465
					NT5C	449.661	1.15978	0.0038592
					R3HDM1	790.28	1.29577	0.0038716
					WIPI1	131.989	1.04034	0.0038784
					RACGAP1	480.067	1.29013	0.0039128
					KBTBD6	212.639	1.50036	0.0039202
					PGLS	421.396	1.05845	0.0039376
					ENTPD1	1224.22	1.45339	0.0039376
					GNG8	102.872	2.15963	0.0039534
					PRIM1	238.389	1.35191	0.0039636
					SOD2	3293.82	1.19734	0.0039984
					ZSCAN20	48.6288	1.17522	0.0040229
					POFUT1	2213.24	1.4787	0.0040421
					ECH1	1780.77	1.25746	0.004059
					AKR1B1	1643.17	1.24869	0.0040594
					AHCYL2	391.803	1.48879	0.0040905
					MCM10	11.1249	2.14761	0.0040905
					TXLNB	21.0498	1.36951	0.0041081
					C4orf33	68.8126	1.44464	0.0041163
					C2orf43	524.556	1.11795	0.0041231
					LDOC1	150.805	1.60954	0.0041231
					NPTX1	1523.57	2.33136	0.0041231
					LOC145783	54.2499	1.01863	0.0041524
					TEX264	1233.35	1.14138	0.0041649
					NHS	116.017	1.80958	0.0041687
					OAF	41.8423	1.57942	0.0041732
					TRIM14	1212.09	1.05251	0.0041963
					FAM86FP	11.6806	1.58834	0.0042095
					IRF8	1704.61	1.94447	0.0042345
					LRRC45	71.5777	2.1926	0.0042412
					MCF2L	88.7335	1.69179	0.0042647
					CD47	5919.14	1.07035	0.0042676
					PLD3	562.935	1.35556	0.0042819
					CD3G	1353.4	1.21796	0.0042852
					UBL4A	1333.29	1.03695	0.0042939
					C9orf89	727.018	1.44579	0.0042939
					IFITM1	3253.44	1.34417	0.0043125
					RCSD1	2234.87	1.51132	0.0043214
					DTYMK	314.052	1.08956	0.0043522
					ZNF627	196.965	1.17376	0.004378
					UST	153.67	1.33457	0.004378
					ZNF362	124.912	1.55752	0.0043832
					MAP3K12	231.352	1.59277	0.0043832
					NOS3	21.8315	2.02413	0.0043832
					ZNF620	51.9782	1.02328	0.0043896
					NICN1	230.506	1.0459	0.0044333
					ALDH3A2	497.02	1.09508	0.0044475
					WDSUB1	114.703	1.23562	0.0044535
					HPS3	522.635	1.28332	0.0044535
					TMEM51	25.1661	2.15472	0.0044654
					KL	17.3635	1.55975	0.0044715
					C21orf33	718.3	1.10107	0.0045049
					MPZL1	408.851	1.46096	0.0045049
					OCEL1	60.5268	1.58037	0.0045119
					SERPINH1	266.468	1.15215	0.0045182
					SPRY1	49.8158	1.32446	0.0045672
					CD82	4236.1	1.52565	0.0046087
					FAM72B	11.9801	1.43196	0.004613
					MGMT	204.301	1.2671	0.0046343
					FAM120C	95.6976	1.46067	0.0046343
					PIAS3	491.526	1.14799	0.0046749
					SLC12A9	370.775	1.52402	0.0046898
					IFT81	32.0674	1.27396	0.0047047
					KIAA1715	589.277	1.27235	0.0047454
					LOC143188	16.0767	1.97986	0.0047454
					IRAK1BP1	13.1283	1.77972	0.0047496
					LOC729013	89.9507	1.14871	0.0047718
					SLA	6836.89	1.15137	0.0047718
					NMRAL1	279.719	1.34831	0.0047718
					XYLT2	322.975	1.43983	0.0047782
					LOC387723	79.1565	1.62842	0.004796
					MMD	425.032	1.15565	0.0048088
					SLC2A8	31.8465	1.5268	0.0048088
					ZFHX2	61.564	2.02694	0.0048088
					CNPY2	1263.93	1.06828	0.0048415
					ACAN	10.2364	2.64856	0.004863
					XRCC6BP1	69.6462	1.63313	0.0048714
					SH3BP1	2453.31	1.0348	0.0049116
					FBXL20	279.231	1.16141	0.0049117
					ATPIF1	1020.01	1.07525	0.0049627
					C9orf64	401.276	1.13691	0.0049821
					NDUFB10	758.701	1.35351	0.0050575
					FBXL16	155.618	1.81873	0.0050602
					SH3BGRL	1484.85	1.08003	0.0050607
					CERS4	283.871	1.39119	0.0050659
					YIF1B	609.756	1.35614	0.0050821
					FAM109A	50.6304	1.44006	0.0050821
					DOCK7	327.489	1.44336	0.0050955
					MRS2	594.922	1.20414	0.0051135
					NEK6	720.722	1.80445	0.0051315
					CC2D1A	592.289	1.16033	0.0051552
					OGG1	309.21	1.06131	0.0051736
					ACOX3	565.896	1.20473	0.0051736
					CAMK1	92.5422	1.43362	0.0051736
					DTWD2	73.8872	1.54549	0.0051736
					NMNAT1	101.237	1.04266	0.0051883
					TPRN	102.231	1.45775	0.0051883
					PAFAH1B3	280.198	1.54413	0.0051883
					DHRS4L2	58.2207	1.3837	0.0052151
					ARHGEF9	234.859	1.42382	0.0052151
					S1PR5	31.076	1.95389	0.0052151
					TSEN54	579.513	1.05075	0.0052201
					HIP1	139.756	1.28343	0.0052206
					MYO6	245.736	1.00258	0.0052406
					ATP5J	1463.76	1.02056	0.0052406
					MBOAT2	33.0745	1.07985	0.0052406
					PRADC1	282.446	1.14453	0.0052794
					ARL6	118.675	1.48764	0.0052985
					CCL5	6149.13	1.40428	0.0053053
					ELOVL1	1856.52	1.19011	0.0053863
					C10orf58	149.078	1.75602	0.0053863
					TRPT1	287.014	1.26415	0.005396
					LOC100506314	10.7327	2.09078	0.0054433
					2002-03-01	178.285	1.33339	0.0055031
					LOC100506686	34.2252	1.50945	0.0055031
					LRP5	43.6547	1.7028	0.0055191
					BMPR1A	281.376	1.4153	0.0055258
					GMDS	242.575	1.48612	0.0055283
					KLRG1	173.712	1.51465	0.0055434
					C14orf182	83.2697	1.62763	0.005583
					IL26	61.1631	1.93557	0.0055957
					TECPR2	434.098	1.04372	0.0056089
					VOPP1	3888.05	1.45439	0.0056303
					HVCN1	91.6826	1.79611	0.0056303
					MTCH2	1898.88	1.08282	0.0056428
					ZMAT5	153.183	1.3594	0.0056488
					PPA2	942.227	1.16979	0.0056592
					ATOX1	412.493	1.25919	0.0056675
					USP18	70.6658	1.08805	0.0056808
					PCBD1	199.057	1.16498	0.0056808
					MAD2L2	501.148	1.19695	0.0056971
					LOC550643	499.697	1.11635	0.0057194
					ZFP64	239.332	1.31706	0.005759
					NPC2	1004.68	1.18897	0.0057901
					IKBKE	855.34	1.29894	0.0057901
					MEN1	1045.38	1.17692	0.0057947
					DUPD1	12.1345	1.76191	0.0058504
					C7orf55	109.323	1.3236	0.0058589
					POLE2	31.4388	1.59017	0.0058681
					CCDC56	526.118	1.03305	0.0058999
					FCRL3	115.954	1.48223	0.00591
					PFKL	3050.3	1.0327	0.0059103
					SCFD2	527.022	1.49525	0.0059193
					LOC339166	12.1517	1.51	0.0059571
					CD300A	218.86	1.18789	0.0060285
					HLTF	487.757	1.44544	0.0060466
					PACS1	2425.93	1.27188	0.0060474
					ECHS1	1113.04	1.12846	0.0060766
					TNFSF15	382.144	1.74395	0.0061051
					NADKD1	256.646	1.05086	0.0061373
					SELP	19.2783	1.38715	0.0061612
					MAPRE3	188.041	1.87298	0.0061612
					EVC	148.123	1.75261	0.0062032
					TMEM87B	849.203	1.11217	0.0062261
					PMVK	623.059	1.10545	0.0063008
					SELRC1	294.176	1.49361	0.0063184
					DUSP23	244.549	1.145	0.0063256
					SPIN4	54.0909	1.22674	0.0063335
					CSF2	1630.66	2.13172	0.0063508
					GALR2	14.4128	1.67965	0.0063518
					DNAJC28	21.681	1.21317	0.0063569
					ZNF441	139.289	1.2566	0.0063765
					TSPAN9	81.5822	1.47681	0.0063765
					DCTN3	935.847	1.09749	0.0063843
					UCK2	356.375	1.73764	0.0064355
					SARM1	116.373	1.29588	0.0064365
					NME3	220.735	1.36164	0.006438
					OTUD7B	662.333	1.18502	0.006495
					PARP10	688.342	1.3298	0.006495
					KBTBD3	93.2126	1.41323	0.006495
					AMOT	42.5919	1.42372	0.006495
					TCF19	148.569	1.58153	0.006495
					LMAN1	5505.7	1.20503	0.0065382
					ACP2	715.828	1.0448	0.0065433
					ALPK2	35.6902	1.30994	0.0065723
					MSRA	202.652	1.12255	0.0065738
					PRRT3	232.603	1.24451	0.0066083
					SORD	300.271	1.73647	0.0066083
					CPNE5	114.08	1.44388	0.0066229
					CCDC50	583.024	1.08623	0.0066283
					TAX1BP3	11.2097	1.67442	0.0066709
					CCDC69	2402.47	1.19185	0.0067189
					ZFYVE28	206.683	1.07314	0.006743
					BATF	2407.83	1.34037	0.00676
					INPP5D	2014.79	1.19767	0.0067976
					ZNF74	228.887	1.3153	0.0068364
					IRF4	37743.3	1.67182	0.0068364
					TXNDC16	98.1528	1.22774	0.006933
					PGM2L1	501.05	1.13096	0.006957
					C10orf128	174.875	1.76434	0.0069694
					DGKE	1465.58	1.27308	0.0069913
					FOXP3	1273.61	1.61285	0.0070534
					AHDC1	407.124	1.18481	0.0070541
					LOC400236	25.8996	1.29141	0.0071126
					KBTBD7	96.1255	1.41558	0.0071403
					NDUFV1	1480.41	1.11523	0.0071532
					AFMID	21.7718	1.34218	0.0071964
					FBXO36	25.9196	1.71499	0.0071964
					SYNPO2	10.0743	1.4094	0.0072024
					IFI6	218.938	1.08246	0.0072084
					RGS14	976.421	1.27967	0.007225
					MIIP	379.791	1.2242	0.0072468
					TDRD3	285.123	1.11993	0.0072859
					MACROD1	86.876	1.48418	0.0072989
					S100A6	12365.2	1.65043	0.0072989
					ASF1B	43.5056	1.22836	0.0073155
					HYAL2	226.993	1.41216	0.0073164
					FAM109B	72.8928	1.08563	0.0073175
					CAMKMT	97.5685	1.32877	0.0073251
					PTPRM	332.891	1.39383	0.0073251
					C9orf140	17.6848	2.10016	0.0073483
					SPIRE1	73.1115	1.27976	0.0073506
					IL17A	56.5904	2.23201	0.0073636
					KIAA0146	389.318	1.08241	0.0073975
					POLR3K	576.353	1.43718	0.0074431
					UBE2F	1016.01	1.08696	0.0074763
					USP5	1919.81	1.26046	0.00748
					GFI1	2092.6	1.30082	0.0075573
					IL28RA	465.905	1.13473	0.007567
					RPS6KA4	659.914	1.16538	0.007567
					PCCB	438.188	1.07165	0.0075923
					BOLA1	97.6763	1.16371	0.0075923
					LIPE	213.899	1.36439	0.0076045
					ANKRD33B	539.098	1.65011	0.0076119
					C19orf60	247.21	1.35496	0.0076271
					RALB	2061.33	1.24037	0.0076543
					SPHK2	278.77	1.07273	0.0076567
					NACC2	345.876	1.2827	0.0076572
					PRICKLE3	152.235	1.09792	0.0076736
					CHCHD4	292.98	1.03098	0.0077128
					SLAMF1	2001.99	1.01917	0.007745
					NEDD8	1191.85	1.09969	0.0077495
					TTK	12.1799	1.91334	0.0077495
					CD274	3046.26	1.44201	0.0077832
					POLR3GL	566.881	1.01726	0.0078057
					KCNN4	2588.99	1.5843	0.0078416
					CORO6	18.5864	1.74636	0.0078416
					SLC43A2	43.4704	1.13055	0.0078556
					IL23R	86.2169	1.49641	0.007856
					CKLF	161.389	1.0441	0.0078704
					ARHGAP11B	32.4652	1.03163	0.0078768
					TMEM231	31.8011	1.39626	0.0078785
					SEPX1	536.909	1.42601	0.0079032
					ZNF43	192.551	1.1703	0.007936
					C11orf84	418.58	1.11223	0.0079435
					BNIP3L	715.409	1.36858	0.0079558
					NFIL3	540.709	1.6186	0.0079558
					CDHR3	53.953	1.21647	0.0079635
					GTF2H5	650.26	1.11549	0.0081095
					NCAPD3	867.899	1.10631	0.0081157
					C15orf41	87.6535	1.45486	0.0081442
					SLC16A7	351.653	1.10559	0.0081928
					BCR	1264.97	1.12286	0.0081928
					DECR2	45.917	1.26584	0.0081928
					APOBEC3C	2562.72	1.06314	0.0081955
					RNASEH2A	274.777	1.22737	0.0082531
					DISP2	22.6795	1.47446	0.0082756
					TRIM65	315.68	1.33003	0.0083316
					C11orf75	134.723	1.42384	0.008395
					SALL2	88.7686	1.58571	0.0084325
					TMEM25	146.825	1.29285	0.0084582
					AHCY	2079.5	1.25853	0.0085329
					PHPT1	641.106	1.48139	0.0085407
					FKBPL	82.3958	1.26389	0.0085671
					TAGAP	3662.31	1.15511	0.0085831
					AIMP2	401.738	1.33643	0.0087261
					SLC46A1	17.5321	1.65484	0.008778
					IFI30	485.413	1.47657	0.0088006
					CALHM2	462.905	1.30234	0.0088583
					MON1A	238.573	1.46052	0.0088583
					PPAPDC2	206.36	1.09994	0.0089043
					CD27	473.392	1.64128	0.0089128
					MAN1C1	601.303	1.5982	0.0089242
					FAM195A	132.906	1.47663	0.0089457
					KIAA1107	27.6318	1.6807	0.0090213
					NAA10	1266.78	1.15257	0.0090463
					LOC678655	67.2876	1.33974	0.0090463
					PRICKLE4	17.4729	1.42179	0.0090563
					NDUFA7	513.96	1.00101	0.0090694
					SLC25A22	1090.36	1.12697	0.00908
					LGALS1	4490.83	1.66913	0.0090853
					NUF2	24.2071	1.16365	0.0091207
					IKZF3	626.116	1.06454	0.0091418
					TCTEX1D2	39.8831	1.20462	0.0091418
					LTBP1	21.5777	2.07012	0.0091822
					TMEM19	438.378	1.12539	0.0093119
					TTLL11	44.3981	1.31971	0.0093194
					C16orf13	388.883	1.39062	0.0093194
					TTC13	457.234	1.0011	0.0093275
					FAM189B	269.893	1.49077	0.0093275
					PIK3R5	2306.2	1.18071	0.0094118
					ASRGL1	32.259	1.32791	0.0094583
					FLOT1	3642.93	1.02445	0.0094841
					PIK3R2	532.976	1.27347	0.0094841
					CTTNBP2NL	136.667	1.24491	0.0095537
					BLVRA	702.05	1.35466	0.0095541
					NUDT12	66.932	1.42819	0.0095541
					C16orf87	379.85	1.10055	0.0095595
					BRIP1	32.5691	1.14859	0.0095983
					C8orf80	89.0763	1.13622	0.009618
					CD52	8789.36	1.10719	0.0096708
					CD276	21.7327	1.55013	0.0097209
					MPV17L2	240.994	1.44563	0.0097256
					LOC100506776	211.002	1.30181	0.0097565
					ABHD14A	48.368	1.65385	0.0097565
					SLC26A6	147.1	1.41472	0.0097616
					TFAP4	233.163	1.60969	0.0097649
					SLC25A24	750.7	1.2303	0.0097788
					RAB13	85.3852	1.63252	0.0099047
					NAGS	28.8795	1.05642	0.0099115
					ACAT1	565.037	1.07831	0.010044
					CBX8	30.9761	1.37108	0.0101092
					LRRN3	2482.37	1.53506	0.0101826
					FCGRT	98.5178	1.43618	0.0102966
					COG4	610.301	1.04312	0.0103726
					ACSF2	54.5209	1.61706	0.0103726
					SLC30A4	54.2894	1.15944	0.0103779
					LRMP	511.626	1.17185	0.0103815
					CXCR6	1767.25	1.32149	0.0103815
					ACN9	266.222	1.13696	0.01043
					FAM127A	326.069	1.0009	0.010453
					THOC3	1249.38	1.06114	0.010453
					SIT1	662.107	1.32644	0.010453
					MAD2L1	184.456	1.02503	0.0106404
					TUBG1	760.832	1.34931	0.0107143
					KIAA0564	582.24	1.23411	0.0107691
					STARD8	40.2024	1.55051	0.0107777
					BRCC3	558.658	1.02508	0.0108052
					PPP2R2B	28.3873	1.78382	0.0108339
					SLAIN1	709.481	1.02792	0.0108453
					BATF3	274.522	1.64652	0.0108513
					UNC93B1	116.756	1.48398	0.0109127
					TMEM192	459.413	1.00901	0.0109494
					ZMYND8	438.452	1.19012	0.0109962
					C1orf21	157.923	1.88762	0.0110572
					ARL15	201.613	1.15369	0.0110876
					BCL11B	2372.92	1.22123	0.0111797
					EMR1	358.798	1.44918	0.0112345
					FNDC9	54.1791	1.85854	0.011296
					RAB11FIP5	269.162	1.41145	0.0113673
					KATNAL1	172.837	1.34263	0.011375
					TRIM35	1141.79	1.12749	0.0114027
					LNP1	13.4381	1.2779	0.011539
					NCRNA00339	140.456	1.34552	0.0116653
					ZNF174	235.154	1.00272	0.0116913
					AIFM1	924.272	1.03538	0.0117193
					FXYD1	21.1359	1.11401	0.0117534
					DCXR	430.597	1.43069	0.0117624
					SOCS1	986.805	1.57836	0.0117665
					ADCY9	164.423	1.1297	0.0117786
					QDPR	385.207	1.23474	0.0118413
					SIAE	37.0507	1.5303	0.0118413
					LZTS1	41.3794	1.30097	0.0118442
					HYLS1	64.2045	1.38602	0.0118442
					POLR3B	410.654	1.22624	0.011864
					LOC390940	35.529	1.59417	0.0119068
					C20orf196	154.542	1.05317	0.0119431
					HECW2	65.1035	1.77982	0.0119902
					PFKFB4	30.6537	1.53959	0.0120472
					IFI27L1	40.2824	1.10676	0.0120652
					LSS	528.189	1.31883	0.0120654
					SLC5A3	10837.4	1.13223	0.0120756
					RMI2	53.5423	1.82005	0.0120809
					ESR1	35.0272	1.27786	0.0122313
					TFPT	413.899	1.0391	0.0122828
					EHHADH	13.0339	1.35589	0.0122952
					ATG10	68.4322	1.13545	0.0123424
					SEMA4B	244.155	1.00001	0.0123445
					ZNRF1	379.865	1.42414	0.0123445
					ADAM15	494.145	1.01064	0.0123535
					TONSL	110.4	1.27999	0.0123644
					IL1R1	2149.42	1.75744	0.0124689
					ATL1	39.6026	1.18905	0.0124722
					C12orf48	31.5257	1.16066	0.0125332
					FAM65B	3900.18	1.44186	0.0125372
					NFIA	15.0559	1.65631	0.0125516
					FARS2	338.43	1.08351	0.0125747
					APRT	2614.61	1.00394	0.0125787
					AFF2	40.6131	1.97052	0.0125883
					HEBP1	110.328	1.03905	0.0126227
					CPNE1	2917.69	1.09008	0.012651
					GIMAP5	41.2865	1.29133	0.0127191
					RBBP9	658.231	1.24451	0.0127526
					WDFY2	382.958	1.25727	0.0128329
					ZNF826P	10.6559	1.67819	0.0128329
					NHLRC3	208.894	1.04381	0.0129143
					LHPP	104.315	1.57185	0.0129607
					NHLRC1	12.693	1.65503	0.0129853
					AACS	352.824	1.00254	0.0130877
					LOC644649	11.922	1.44408	0.0130893
					LOC100129269	151.482	1.05635	0.0131001
					SMYD3	197.835	1.12868	0.0131304
					EBI3	76.3359	1.97858	0.0131397
					C7orf68	95.6353	1.00978	0.0131524
					HTT	2178.27	1.05976	0.0131634
					PPOX	150.406	1.37547	0.0131936
					PNPLA4	107.864	1.0831	0.0132496
					TNFRSF9	2402.75	1.737	0.0132557
					RUSC1	234.182	1.19206	0.0132619
					TNFAIP8	15429.8	1.04447	0.0132886
					TEAD3	50.6536	1.12187	0.0133202
					APOLD1	38.3686	1.3152	0.0133279
					SCARF1	48.6617	1.25138	0.0134963
					RAB3A	15.0984	2.08504	0.0134963
					ETS1	17457.9	1.20485	0.0134997
					CTDSPL	13.6625	1.74241	0.0134997
					CNNM2	57.4124	1.483	0.0135172
					SELL	5122.91	1.37802	0.0135496
					RRBP1	669.155	1.03181	0.0135757
					CFDP1	523.937	1.09038	0.0136978
					BCAS4	124.97	1.56767	0.0137288
					CKS1B	477.476	1.17822	0.0137679
					PTPN13	152.435	1.37199	0.0138999
					RND2	10.3929	1.76197	0.0139383
					TFDP2	188.626	1.24013	0.0139417
					MBOAT1	204.822	1.14591	0.0139559
					CHRNA5	36.2813	1.34887	0.0139564
					RNF144B	70.6427	1.0675	0.0139625
					RAB38	13.0391	1.18136	0.0140065
					ZNF823	65.1181	1.33541	0.0140174
					MAGI2	10.4984	1.07851	0.0140397
					SOX12	79.1516	1.55956	0.0140647
					UBE2C	10.3396	1.40047	0.0140827
					GBGT1	42.9285	1.31271	0.0141412
					MAGIX	12.4453	1.26842	0.0141415
					IL18RAP	307.592	1.37231	0.0141598
					GIMAP4	6385.68	1.12528	0.0141703
					PEPD	1052.17	1.09338	0.0142585
					NKAPP1	20.3124	1.28628	0.0142691
					VANGL1	137.993	1.35182	0.0144902
					NCRNA00310	16.7794	1.58621	0.0146152
					C18orf45	126.374	1.41192	0.0146194
					ATP8A2	61.5813	1.17274	0.0147836
					C15orf48	190.73	1.76017	0.0148396
					FLYWCH2	150.82	1.00668	0.0149525
					PPP2R4	1440.66	1.08379	0.0149525
					APPL1	973.039	1.07378	0.0149575
					APOO	127.915	1.18689	0.0150395
					TSPAN17	1688.33	1.14139	0.0151368
					C8orf82	132.891	1.1209	0.0153012
					IL15	166.072	1.12844	0.0153118
					ANO6	1604.85	1.18867	0.0154704
					ZNF85	59.2245	1.07562	0.0155531
					SGK223	279.997	1.40133	0.015605
					MDFIC	8606.46	1.14555	0.0156281
					MANBA	154.825	1.48992	0.0156892
					RACGAP1P	14.494	1.31243	0.0159754
					CKAP2L	12.7014	1.41094	0.0160058
					SCO2	15.3506	1.55852	0.0160058
					MRPS6	4028.34	1.09616	0.0160545
					SLC16A11	27.5656	1.00917	0.0160991
					LOC100505783	91.9849	1.49431	0.0161537
					GCSH	111.068	1.209	0.0161625
					KLC3	13.1993	1.44573	0.0161625
					ADRB2	53.0909	1.54002	0.0161625
					MREG	507.625	1.12187	0.0162729
					PLIN3	837.181	1.17871	0.0162908
					EXT1	399.196	1.0999	0.0163828
					ITGB3	25.8003	1.78728	0.0165263
					CALD1	158.759	1.63508	0.0165314
					DBI	2764.12	1.11489	0.0166815
					HIST1H2AC	12.3854	1.73188	0.0167782
					FAM86EP	26.6254	1.20476	0.0167872
					ADCK5	129.978	1.23721	0.0170101
					RHOC	544.689	1.0152	0.0170912
					CCR6	316.379	1.28296	0.0171106
					C16orf55	49.098	1.0249	0.0171359
					FKBP1B	16.6486	1.69502	0.017218
					GRK4	25.0564	1.41479	0.017283
					C7orf50	276.959	1.31943	0.0173554
					CCDC102A	101.193	1.36791	0.0174128
					PLEK	3120.13	1.48492	0.0174128
					KDM4D	10.0052	1.45884	0.0174646
					ZBTB16	21.1659	1.26544	0.0176125
					PGAM1	16001.6	1.02223	0.0176335
					LENG9	35.8503	1.10562	0.0176499
					ESYT1	4675.35	1.01901	0.0177977
					MAGI3	90.6256	1.19932	0.0179257
					ROGDI	67.82	1.25701	0.0180461
					2009-09-01	14721.3	1.18263	0.0180525
					LOC728554	145.349	1.08709	0.0181852
					ZNF467	15.0245	2.09358	0.0182185
					TMEM107	59.6182	1.40958	0.0182353
					MYPOP	108.318	1.22529	0.0182449
					ZBTB12	32.876	1.20891	0.0184068
					SNRNP25	315.069	1.28556	0.01843
					LOC100287482	23.5224	1.4341	0.0184967
					ITSN1	59.001	1.19237	0.018576
					ZNF358	108.849	1.35522	0.0186057
					DUSP19	38.0979	1.21545	0.0186756
					CRAT	131.917	1.14803	0.0188566
					USP13	126.032	1.24544	0.0190464
					OTUB2	120.757	1.3613	0.0193254
					DSCC1	15.0504	1.40583	0.019337
					PDXP	328.185	1.21642	0.0193598
					LOC100130890	14.2635	1.28751	0.0193812
					C16orf48	57.2094	1.00378	0.0193964
					THAP11	1213.99	1.01927	0.0194924
					SERGEF	206.2	1.15875	0.0195497
					C4orf48	118.057	1.31815	0.0195497
					ZNF599	30.3956	1.09083	0.0198814
					ANO10	249.154	1.2904	0.0200975
					TWIST1	20.7062	2.00927	0.0201527
					E2F7	11.3693	1.80809	0.0201821
					C21orf56	61.1668	1.71082	0.0203116
					RTN3	1760.93	1.05828	0.0203491
					FBXO32	335.827	1.28328	0.0204803
					ACAP1	1945.03	1.04031	0.020507
					ACTN1	3915.68	1.31421	0.0207907
					CACYBP	5522.01	1.00336	0.0208172
					CCDC28A	377.115	1.03421	0.0210726
					SPATA6	23.9159	1.18957	0.0210726
					C20orf134	31.2048	1.21611	0.0210726
					DIS3L	467.881	1.04686	0.0210815
					CD63	5615.78	1.2904	0.0211067
					MIS18A	195.774	1.06549	0.0211901
					CCR2	198.821	1.69713	0.021229
					ZNF133	94.5034	1.0324	0.0214039
					MSRB2	60.5854	1.0604	0.0214307
					CEP128	269.375	1.1829	0.0214635
					H1FX	729.935	1.04482	0.0214792
					ACP6	88.8358	1.24578	0.0215111
					EGFR	77.9043	1.8622	0.0215111
					ARL4D	33.9626	1.29371	0.021614
					METTL21B	33.9819	1.34529	0.0216425
					MAP3K8	422.742	1.28296	0.0216673
					CEP68	345.233	1.263	0.0217281
					RNF130	432.245	1.06503	0.0218133
					PRR19	14.0606	1.10303	0.02185
					KIAA1383	50.2224	1.13923	0.0219084
					ADAM22	41.5792	1.12684	0.0222953
					NCAPG	18.5748	1.12299	0.0223194
					TMEM97	215.581	1.37273	0.0228291
					C20orf123	60.8896	1.68901	0.0228802
					LYL1	25.1233	1.5014	0.0229215
					CCNE1	251.836	1.28755	0.0230035
					RPH3AL	35.001	1.36771	0.0230337
					TMEM109	3561.56	1.05481	0.0230546
					NTRK1	25.7585	1.3365	0.0234774
					BPHL	60.8666	1.14514	0.0235633
					ADA	201.266	1.4199	0.0237365
					FAM108C1	43.9361	1.2113	0.0237705
					NPRL2	434.081	1.03291	0.0238936
					TRIM47	73.5965	1.18795	0.0238936
					NDST1	49.7216	1.27541	0.0238936
					KLHL22	314.651	1.03134	0.0239266
					IFITM3	230.632	1.43388	0.0239544
					EBPL	202.767	1.26258	0.0240683
					SLC17A9	17.2087	1.49021	0.0240683
					SPECC1	81.119	1.10509	0.0242542
					USP46	228.192	1.04011	0.0243547
					C16orf54	720.206	1.20577	0.0243833
					SIPA1L2	69.9223	1.22374	0.0244296
					MAP4	3102	1.11678	0.0245188
					HSF5	184.065	1.20968	0.0245722
					CCR5	1045.31	1.40317	0.0245722
					EFNA3	17.3896	1.51111	0.0245722
					PCSK1N	22.3494	1.55563	0.024706
					UHRF1	74.7873	1.15562	0.0251175
					FZD5	17.4003	1.33863	0.0251175
					ST6GALNAC2	20.9872	1.13105	0.0252965
					EPB49	127.938	1.35653	0.0253063
					WARS	24751.6	1.35227	0.0255264
					GRHPR	991.466	1.02632	0.0255701
					NR1H3	42.2612	1.25012	0.0256282
					KIAA1522	72.3369	1.01329	0.0257482
					OSM	95.5147	1.1683	0.0260266
					MPP1	88.1509	1.29978	0.0260599
					C6orf145	74.8179	1.23645	0.0261842
					TMEM44	13.8537	1.25419	0.0263046
					NEFL	50.5181	1.54603	0.0263915
					IL2RB	6948.41	1.02536	0.0264967
					PDE4A	589.702	1.30207	0.0265091
					TMEM121	66.2418	1.58831	0.026549
					SCARB1	46.638	1.4774	0.0266689
					PLEKHN1	34.2791	1.22872	0.0267251
					APOBEC3H	55.0656	1.15161	0.0267672
					HMBS	265.947	1.03151	0.0268919
					SLC9A7	119.79	1.26581	0.0269252
					ALDH5A1	510.26	1.06296	0.0273537
					ZSWIM5	27.8624	1.39542	0.0273858
					C1orf183	35.4323	1.20185	0.027449
					BBS9	311.176	1.10175	0.0274951
					FAM129B	1026.7	1.37653	0.0279865
					EPHA4	449.351	1.19453	0.0280369
					CDKN2C	41.0246	1.2952	0.0281641
					CDK2AP2	1764.98	1.04933	0.0283479
					RENBP	295.595	1.1752	0.0284932
					GSTZ1	44.0217	1.04679	0.0285319
					PLEKHG1	109.102	1.323	0.0286044
					NPTXR	135.273	1.22531	0.0286421
					CLNK	17.4161	1.15603	0.0287904
					GJB6	315.837	1.11359	0.0292119
					CKB	145.124	1.61727	0.0293726
					CTTN	512.964	1.52158	0.0294912
					ZNF702P	81.4775	1.03145	0.0296465
					FGR	150.656	1.40286	0.0297947
					FSTL3	20.2644	1.29839	0.0300493
					MORN4	35.0546	1.07291	0.0303593
					ZNF788	13.0024	1.02991	0.0304255
					MMACHC	72.2402	1.07885	0.0307233
					C17orf79	345.542	1.01996	0.0307393
					JAKMIP2	40.5448	1.22804	0.030853
					C20orf96	25.4293	1.19992	0.0309651
					CA11	141.018	1.13401	0.0310581
					FGGY	18.2991	1.28007	0.0311113
					ARMC9	33.1307	1.36278	0.0312832
					CLYBL	50.4935	1.38238	0.0314509
					EIF2C1	1049.33	1.01767	0.0314868
					QPRT	39.5335	1.09695	0.031492
					AP1S1	674.32	1.11287	0.0315469
					ICA1	23.9384	1.17446	0.0318168
					TSPAN3	654.683	1.04072	0.0318411
					AFF3	126.657	1.28326	0.0318665
					ESPL1	447.535	1.31673	0.0319935
					IL15RA	916.226	1.08969	0.0323682
					TPCN1	389.237	1.2091	0.0324643
					JAZF1	2325.34	1.0763	0.0325051
					CENPP	35.5109	1.23824	0.0326206
					NAP1L3	128.988	1.17667	0.0329047
					HDAC9	114.636	1.23753	0.0330023
					PDE9A	164.437	1.26946	0.0330187
					NEO1	330.991	1.06796	0.0333918
					MCM2	614.131	1.04236	0.0335426
					KIF5A	11.9768	1.21902	0.0335461
					PARD6A	189.23	1.01072	0.0339725
					AMIGO1	134.247	1.37709	0.0339725
					BCAT2	362.868	1.09945	0.0342615
					FSD1L	82.3846	1.23363	0.0344743
					DNAJC6	263.852	1.27962	0.0345539
					EGLN3	288.528	1.20204	0.0347613
					ACAT2	1097.72	1.24888	0.0347959
					FABP5P3	31.7302	1.34878	0.0348623
					PRMT1	8211.26	1.10709	0.0349839
					RAB23	58.8272	1.29045	0.0351264
					NCRNA00341	156.536	1.37471	0.0355175
					GDPD1	33.9534	1.11895	0.0356969
					ZNF425	23.5166	1.07967	0.0357724
					FABP5	598.761	1.26111	0.035972
					RAB40B	16.419	1.37178	0.0360191
					SAMD14	11.5247	1.03198	0.0360779
					TNFRSF11A	82.0891	1.38401	0.0365341
					MYBL1	118.792	1.2143	0.0366446
					KCNQ5	85.519	1.31514	0.0367491
					TRAPPC6A	195.242	1.15405	0.0368533
					RGS9	21.9499	1.15862	0.0368992
					NR2F6	42.3325	1.52518	0.0369458
					BSCL2	23.6411	1.14632	0.0369756
					ZNF443	38.0566	1.03496	0.0369886
					SOCS2	264.274	1.26979	0.0370532
					PLA2G4C	103.243	1.36431	0.0372994
					MT1G	19.9922	1.30656	0.0377717
					CAPN12	21.1281	1.21368	0.0380289
					SSTR2	10.3996	1.33677	0.0380601
					SSBP2	169.389	1.07381	0.0381328
					C1orf38	496.801	1.13376	0.0381439
					NEFH	67.3946	1.03617	0.0382678
					ATP8B4	10.056	1.49057	0.0387511
					SDCCAG8	257.099	1.00478	0.0389659
					MFSD3	59.8771	1.10004	0.0392903
					PRRT1	13.7614	1.67817	0.039469
					SLC27A4	936.857	1.05695	0.0395995
					CNPY4	185.268	1.11056	0.0395995
					ZNF775	55.8139	1.01505	0.0396422
					SHCBP1	12.8915	1.31555	0.0396422
					CRYZ	661.941	1.28368	0.0398401
					CDKN1C	16.8955	1.35349	0.0405698
					SH3BGR	10.5734	1.36736	0.0405698
					RAB27B	22.3156	1.29389	0.0408085
					LEPREL4	22.107	1.20084	0.0408242
					METTL7A	36.3899	1.18276	0.0410153
					LOC100130691	13.645	1.22726	0.0415148
					RIN1	34.6264	1.14393	0.0417197
					TNFRSF4	11569.6	1.23253	0.0420556
					IL2	1159.33	1.68566	0.0423807
					AMPD2	1383.55	1.0515	0.0424797
					KIF23	10.8803	1.26045	0.0426663
					CDT1	21.5521	1.30998	0.0427598
					PAWR	38.8293	1.10971	0.0428013
					PROCR	15.9251	1.01927	0.0428638
					MGST1	13.5525	1.14903	0.0430971
					CYB561	324.389	1.01093	0.0431618
					C21orf7	29.2462	1.28018	0.0432942
					PKN3	53.7014	1.16074	0.0447349
					ADD2	40.2031	1.38814	0.0449443
					TTLL12	708.556	1.09693	0.0450648
					PRKCA	1448.12	1.12406	0.0450869
					UBA7	1077.49	1.01692	0.0458585
					CBLN3	64.3678	1.03988	0.0459547
					TUBB	30675.4	1.0897	0.0461667
					NRP1	187.951	1.11943	0.046303
					TP53TG1	89.7882	1.19557	0.0464388
					TIGD5	163.262	1.00676	0.0468205
					CDCA5	22.8549	1.02055	0.0470252
					MRAS	10.518	1.33575	0.0472452
					FAM63A	235.759	1.17802	0.0473454
					IFI44L	185.643	1.08862	0.0478633
					HPDL	31.4331	1.30529	0.0478798
					HOMER3	22.5819	1.12516	0.0488412
					ATG9B	65.0077	1.14838	0.0489578
					NEK11	21.4869	1.23315	0.0492854
					TYMS	16.2691	1.12664	0.0493428
					PANK1	20.4674	1.12221	0.0493787
					TMEM55A	349.255	1.00654	0.0494075
					NME2	171.794	1.10581	0.0495799
					CXCL3	282.59	1.57953	0.049652
