# Supplementary material for: Transcriptome Analysis of CD4+ T Cells in Coeliac Disease Reveals Imprint of BACH2 and IFNγ Regulation
Source: PLoS One. 2015 Oct 7;10(10):e0140049. doi: 10.1371/journal.pone.0140049 (PMC4596691; doi:10.1371/journal.pone.0140049)
Supplement: S4 Table — (XLSX) [file pone.0140049.s007.xlsx]

## Sheet: Unstimulated DE genes
Down-regulated					Up-regulated
Gene	basemean	log2foldchange	padj		Gene	basemean	log2foldchange	padj
RASL10B	75.8131	-2.63022	7.43e-06		GRAMD1C	91.5902	2.41744	8.45e-05
PTPRK	115.231	-1.87606	8.45e-05		CEBPD	97.0692	2.36817	8.79e-05
PFKFB3	8225.38	-1.14592	0.0114833		GZMA	517.152	2.43069	0.0011236
MMP28	265.692	-1.7095	0.0155153		LGALS3	3425.05	1.55828	0.0014231
RLN1	33.8328	-1.36273	0.019296		ADAT3	75.2026	1.63488	0.001455
ADAMTSL2	30.3382	-1.96092	0.0227195		SLC39A10	1969.99	1.45841	0.0036016
CSPG5	14.3946	-1.7461	0.0269038		LOC154092	21.6181	2.19471	0.0036339
KIAA1274	17.2038	-2.54287	0.0298966		TRIM69	123.976	1.37647	0.0087631
PTK2	725.425	-1.2058	0.0298966		HIST1H2AC	76.1603	1.26012	0.0095843
LOC100506388	35.4204	-2.19351	0.0310184		SLAMF7	1981.23	2.01016	0.0109331
LOC100272216	37.4335	-2.12135	0.0310184		FCER2	37.9617	2.53211	0.0109331
TGFA	532.883	-1.67755	0.0310184		CLEC2B	2286.74	1.14296	0.0114833
TNFAIP8L1	1437.76	-1.06649	0.0310184		KCNK5	34.728	1.41253	0.0114833
FBLN7	2176.63	-1.24102	0.0316919		LYAR	2077.49	1.54047	0.0114833
EDA2R	58.656	-1.73264	0.0332526		RNF5P1	50.7196	2.60069	0.0114833
ZNF853	316.19	-1.03977	0.0347738		CDCA8	83.0967	1.16793	0.0169726
TMIGD2	903.107	-1.11533	0.0353829		NPC1	3287.46	1.39148	0.0169726
C5orf20	22.0601	-2.03362	0.0358681		FAM110C	144.065	1.63227	0.0169726
SMAD7	2194.72	-1.20758	0.0358681		RDH10	337.79	1.06645	0.0176976
MAN1C1	2687.8	-1.09669	0.0360642		TIMP1	2015.61	1.03961	0.019296
CDK5R1	1965	-1.48835	0.0382462		SPINK1	77.8301	2.31086	0.019296
FMNL3	3381.6	-1.02726	0.0386665		C4orf48	92.6394	1.30665	0.0202839
DACH1	11.634	-1.76534	0.0445356		CST7	1287.66	2.01247	0.021675
ABCC4	1015.86	-1.03497	0.0445356		MELK	23.3113	1.64321	0.0227195
					ZNF296	57.0399	1.77723	0.0227195
					ADM	94.5682	2.1777	0.0227195
					TOP2A	165.899	1.36368	0.0229637
					HOPX	625.836	1.817	0.0229637
					STON1	74.6132	1.12318	0.0241131
					CLEC12A	127.616	2.13507	0.0256614
					CD70	59.6256	1.54113	0.0259153
					ECT2	149.102	1.14307	0.0289218
					HIST1H2BK	396.63	1.25615	0.0289218
					PRG4	104.318	1.75947	0.0295141
					AMICA1	4259.17	1.03982	0.0298966
					RBBP8	244.439	1.38208	0.0298966
					NME2	159.161	1.45492	0.0298966
					PDCD1	235.936	1.48636	0.0298966
					IL18RAP	213.31	1.58235	0.0302064
					SLAMF1	1919.39	1.04716	0.0310184
					SLC1A1	107.356	2.04763	0.0317759
					CD63	3368.6	1.39623	0.0320633
					C8orf83	91.2893	1.32477	0.0328367
					ESM1	37.2778	1.82486	0.0328367
					KIAA0101	14.6553	1.53618	0.0332779
					ETV7	40.0115	1.42671	0.0341773
					DFNB31	346.342	1.31685	0.0347738
					SYN1	25.6958	1.51105	0.0347738
					CCNB1	142.096	1.13364	0.0350914
					FAM70A	62.7558	1.99226	0.0353829
					DTHD1	84.076	2.00826	0.0381943
					C19orf20	168.457	1.21703	0.0382187
					LOC541471	118.56	1.32613	0.0382187
					JAKMIP2	244.163	1.39589	0.0411939
					D4S234E	1117.58	1.43794	0.041926
					CDC20	18.5779	1.74548	0.041926
					AGPAT5	1367.3	1.14413	0.0443287
					OAS1	306.576	1.18108	0.0445356
					ANTXR2	5695.07	1.45381	0.0445356
					MFSD2A	64.4137	1.47698	0.0445356
					KLRB1	2989.57	1.59035	0.0445356
					GZMK	1403.48	1.6117	0.0445356
					SLC5A3	8989.64	1.175	0.0449914
