# Supplementary material for: Transcriptome Analysis of CD4+ T Cells in Coeliac Disease Reveals Imprint of BACH2 and IFNγ Regulation
Source: PLoS One. 2015 Oct 7;10(10):e0140049. doi: 10.1371/journal.pone.0140049 (PMC4596691; doi:10.1371/journal.pone.0140049)
Supplement: S5 Table — (XLSX) [file pone.0140049.s008.xlsx]

## Sheet: Supplementary Table 5
Pathway	#DE genes	# Genes in pathway	Adjusted P value
Metabolic pathways	178	1104	6.49582e-13
Valine, leucine and isoleucine degradation	24	44	4.68272e-12
Butanoate metabolism	14	30	9.9545e-06
Peroxisome	23	79	1.77339e-05
Cytokine-cytokine receptor interaction	46	259	3.59068e-05
Propanoate metabolism	13	32	8.93266e-05
Tryptophan metabolism	14	41	0.000361068
Synthesis and degradation of ketone bodies	6	9	0.00113903
Jak-STAT signaling pathway	29	151	0.00113903
Fatty acid metabolism	13	43	0.0026366
Lysine degradation	12	42	0.00858082
Glyoxylate and dicarboxylate metabolism	7	18	0.0105197
beta-Alanine metabolism	8	22	0.0105197
Pyrimidine metabolism	19	97	0.0105264
Lysosome	22	119	0.0205389
Pyruvate metabolism	10	39	0.0286424
Chemokine signaling pathway	28	188	0.0436019
Rheumatoid arthritis	16	89	0.0436019
Hepatitis C	22	133	0.0475577
Cytosolic DNA-sensing pathway	11	56	0.0486916
