# Supplementary material for: Transcriptome Analysis of CD4+ T Cells in Coeliac Disease Reveals Imprint of BACH2 and IFNγ Regulation
Source: PLoS One. 2015 Oct 7;10(10):e0140049. doi: 10.1371/journal.pone.0140049 (PMC4596691; doi:10.1371/journal.pone.0140049)
Supplement: S6 Table — (XLSX) [file pone.0140049.s009.xlsx]

## Sheet: Sheet1
GeneID	moduleColor	GS.condition	p.GS.condition	MM.M6	p.MM.M6	MM.M3	p.MM.M3	MM.M8	p.MM.M8	MM.M5	p.MM.M5	MM.M11	p.MM.M11	MM.M2	p.MM.M2	MM.M10	p.MM.M10	MM.M13	p.MM.M13	MM.M9	p.MM.M9	MM.M14	p.MM.M14	MM.M4	p.MM.M4	MM.M7	p.MM.M7	MM.grey	p.MM.grey	MM.M12	p.MM.M12	MM.M15	p.MM.M15	MM.M1	p.MM.M1
CASP10	M1	-0.700445	0.000406323	0.691155	0.000521359	-0.689725	0.000541325	-0.353468	0.115986	-0.169945	0.461438	0.668757	0.000918122	-0.580164	0.00583215	0.677459	0.000741076	-0.580297	0.00581821	0.276331	0.2253	-0.43422	0.0492029	-0.023758	0.918582	0.579931	0.00585653	-0.173299	0.452508	0.477723	0.0285085	-0.151082	0.513294	0.596182	0.00434016
APOL3	M1	-0.673315	0.000821381	0.656613	0.00122433	-0.556318	0.00881859	-0.446492	0.042459	-0.303544	0.181008	0.558832	0.00845429	-0.49162	0.0236065	0.579875	0.00586247	-0.521711	0.0152802	0.436734	0.0477584	-0.285995	0.208828	0.146757	0.525561	0.274732	0.228107	0.0799609	0.730439	0.0062163	0.978665	-0.197308	0.391287	0.56475	0.00764535
TRANK1	M1	-0.650182	0.00141881	0.681952	0.000661648	-0.648191	0.00148407	-0.457632	0.0369801	-0.143543	0.534767	0.764014	5.54849e-05	-0.659096	0.00115553	0.705592	0.000352504	-0.572458	0.00668803	0.445189	0.0431391	-0.284034	0.212104	0.0246442	0.915555	0.432658	0.0501175	0.0546889	0.813863	0.320188	0.157064	-0.28367	0.212715	0.657927	0.00118751
MOBKL2C	M1	-0.578105	0.00605136	0.550014	0.00978893	-0.506277	0.0191889	-0.302811	0.182117	-0.296424	0.191972	0.435961	0.0481992	-0.316512	0.162153	0.394696	0.0766155	-0.372214	0.0965973	0.190482	0.408202	-0.365195	0.103556	0.174363	0.449695	0.362893	0.105916	-0.00865527	0.970297	0.100991	0.663143	-0.10073	0.663964	0.59557	0.00439061
ZRANB3	M1	0.578065	0.00605569	-0.652311	0.00135175	0.671133	0.000866551	0.594199	0.00450549	0.809246	8.89537e-06	0.0192334	0.934051	0.155705	0.500332	-0.0980492	0.672422	0.390311	0.0802466	0.0116185	0.960135	0.636509	0.00192023	-0.333383	0.13972	-0.363159	0.105641	0.0897733	0.698767	0.0728575	0.753636	-0.476902	0.0288215	0.571238	0.00683262
SLAMF6	M1	-0.562436	0.00795367	0.56158	0.00807034	-0.535062	0.0124425	-0.464895	0.0337166	-0.303147	0.181608	0.563639	0.00779219	-0.536874	0.0120929	0.457005	0.0372728	-0.337612	0.134459	0.348791	0.121233	-0.197134	0.391712	0.142044	0.539087	0.235462	0.30419	-0.270262	0.23607	0.222628	0.332052	-0.270803	0.235096	0.514627	0.0169856
ZNFX1	M1	-0.539023	0.0116886	0.502051	0.0203882	-0.414556	0.0616932	-0.408384	0.0660715	-0.0296227	0.898573	0.761514	6.06765e-05	-0.698565	0.000427662	0.687509	0.000573557	-0.433179	0.0498108	0.582366	0.00560486	0.0185001	0.936561	-0.0531696	0.81895	0.146829	0.525355	-0.103336	0.655782	0.281881	0.21574	-0.527283	0.0140384	0.778455	3.23817e-05
UBR2	M1	-0.534678	0.0125177	0.554839	0.00903883	-0.427371	0.0533096	-0.557708	0.00861571	-0.0478417	0.836845	0.781189	2.91131e-05	-0.841356	1.76412e-06	0.78978	2.06345e-05	-0.555988	0.00886744	0.787203	2.2916e-05	0.10388	0.654079	-0.107011	0.644304	0.0282946	0.9031	-0.0777407	0.737666	0.167037	0.469251	-0.548137	0.0100941	0.598186	0.0041782
TRIM25	M1	0.509999	0.01818	-0.544877	0.0106426	0.545317	0.0105672	0.564354	0.00769745	0.81876	5.69251e-06	0.11259	0.627033	0.0293846	0.899385	0.0933163	0.687446	0.191575	0.405468	-0.0346248	0.881555	0.461991	0.0349932	-0.525854	0.0143488	-0.13745	0.55242	0.128938	0.577511	0.326818	0.148172	-0.412712	0.0629775	0.830964	3.08801e-06
RSAD2	M1	0.500371	0.0208813	-0.582612	0.00557996	0.576325	0.00624649	0.563297	0.00783776	0.748383	9.5443e-05	0.107395	0.643112	0.132242	0.567714	-0.0900421	0.697906	0.409893	0.0649798	-0.0440923	0.849485	0.563905	0.00775683	-0.283424	0.213131	-0.265776	0.244241	0.0442287	0.849025	0.184422	0.42355	-0.494302	0.0227427	0.773816	3.86595e-05
LOC441869	M1	-0.489322	0.024367	0.497551	0.0217304	-0.369986	0.0987678	-0.349621	0.12029	-0.277045	0.224056	0.263986	0.247551	-0.397734	0.0741735	0.606233	0.00357747	-0.647783	0.00149775	0.349172	0.120799	-0.319077	0.158591	-0.1884	0.413442	0.186066	0.419355	-0.166455	0.470823	-0.0513662	0.824998	0.0601775	0.795546	0.429656	0.0519115
TRIM5	M1	-0.48705	0.0251382	0.442825	0.0443944	-0.420278	0.0578343	-0.237516	0.299868	-0.0937785	0.685973	0.542852	0.0109955	-0.436208	0.048058	0.501672	0.0204985	-0.366085	0.102654	0.252017	0.270427	-0.210305	0.360183	-0.0153521	0.94734	0.321662	0.155055	-0.199366	0.386263	0.287686	0.206031	-0.249259	0.275881	0.754058	7.874e-05
RARRES3	M1	-0.473725	0.0300582	0.435868	0.0482526	-0.455789	0.0378461	-0.157396	0.495632	-0.334326	0.138533	0.298969	0.188004	-0.010532	0.963861	0.0130006	0.955397	-0.0219086	0.924902	-0.0418978	0.8569	-0.358014	0.111046	0.504832	0.0195924	0.316234	0.162541	0.025365	0.913094	-0.0652622	0.778668	-0.0439885	0.849836	0.413011	0.0627679
POLD3	M1	0.472568	0.0305192	-0.572229	0.00671501	0.592442	0.00465635	0.720844	0.000227297	0.768058	4.79018e-05	-0.0728683	0.753601	0.255543	0.263556	-0.0578494	0.803303	0.276739	0.224588	-0.168044	0.466538	0.377007	0.0920471	-0.423049	0.0560327	-0.168345	0.465729	-0.0213501	0.926811	0.147669	0.522964	-0.273134	0.230933	0.592957	0.00461176
GCA	M1	0.46133	0.0352889	-0.576329	0.00624598	0.575057	0.00638848	0.474417	0.0297854	0.675174	0.000784492	0.0950942	0.681788	0.109981	0.635086	-0.168911	0.464209	0.482293	0.026815	0.0160884	0.944818	0.636642	0.00191476	-0.159432	0.490002	-0.359077	0.109914	0.0501361	0.829129	0.0914215	0.693493	-0.548883	0.00997187	0.708905	0.000321196
PPM1K	M1	0.461113	0.0353863	-0.483321	0.0264454	0.426397	0.0539141	0.476101	0.0291295	0.805781	1.04026e-05	0.210013	0.360864	-0.0400446	0.863171	0.0759578	0.743485	0.190076	0.409221	-0.0514187	0.824822	0.417433	0.0597292	-0.45436	0.0385285	-0.0219709	0.924689	0.123419	0.594041	0.42527	0.0546206	-0.406765	0.0672577	0.788843	2.14398e-05
BTN3A3	M1	-0.457273	0.0371476	0.460542	0.0356442	-0.436427	0.0479335	-0.209597	0.361838	0.0140079	0.951945	0.592261	0.00467213	-0.424487	0.0551154	0.554546	0.0090831	-0.480277	0.0275519	0.256319	0.262057	-0.267691	0.24073	-0.072943	0.753356	0.418516	0.0590025	0.156902	0.497004	0.232739	0.30998	-0.154904	0.502568	0.65345	0.00131695
APOBEC3D	M1	-0.456977	0.0372861	0.46697	0.0328272	-0.440275	0.0457799	-0.348686	0.121352	-0.189096	0.411687	0.416536	0.0603363	-0.479873	0.0277015	0.496268	0.022126	-0.499865	0.0210316	0.258185	0.258479	-0.289249	0.203467	-0.110148	0.63457	0.338059	0.133911	0.0703605	0.761841	0.256682	0.261359	-0.114909	0.619905	0.496334	0.0221054
DAPP1	M1	0.432256	0.0503552	-0.518217	0.0161032	0.542175	0.0111155	0.508934	0.0184641	0.790549	1.99929e-05	0.179413	0.436466	-0.0147704	0.949332	0.0822935	0.722869	0.256828	0.261078	0.0674377	0.771475	0.557783	0.0086048	-0.421348	0.0571336	-0.245213	0.284005	0.0471857	0.839054	0.257041	0.260668	-0.541958	0.0111542	0.826027	3.97701e-06
HERC5	M1	0.42439	0.0551768	-0.482654	0.0266849	0.410679	0.0644164	0.569464	0.00704739	0.678789	0.000716767	0.11067	0.632956	0.170497	0.459961	-0.128534	0.578716	0.376132	0.0928661	-0.216924	0.344906	0.332521	0.14081	-0.212065	0.356084	-0.0169718	0.941792	0.0936231	0.686468	0.306867	0.176041	-0.362171	0.106664	0.796801	1.53915e-05
MYLIP	M1	-0.423944	0.0554605	0.405624	0.0681037	-0.469335	0.0318357	-0.0395533	0.864835	-0.184134	0.424286	0.287357	0.206573	0.001483	0.99491	0.0544593	0.814631	-0.0969987	0.675747	-0.141837	0.539684	-0.438793	0.0466	0.359122	0.109865	0.508455	0.0185931	0.172383	0.454939	0.148175	0.521523	0.0427738	0.853939	0.30151	0.184096
CMPK2	M1	0.416925	0.0600721	-0.496935	0.0219195	0.484088	0.026172	0.566931	0.0073637	0.730985	0.000167118	0.144003	0.533444	0.111361	0.630821	-0.0125547	0.956926	0.304115	0.180149	-0.0781772	0.736244	0.4309	0.0511625	-0.315451	0.163641	-0.129463	0.575952	0.0630742	0.785919	0.247081	0.280236	-0.433071	0.0498746	0.840425	1.85781e-06
SIDT1	M1	-0.408829	0.065748	0.438934	0.0465218	-0.409411	0.0653266	-0.110944	0.63211	0.248006	0.278383	0.693417	0.000491062	-0.546932	0.0102942	0.762372	5.88502e-05	-0.572885	0.0066381	0.311584	0.16915	-0.21921	0.33972	-0.308268	0.173974	0.485599	0.0256405	0.189679	0.410218	0.509479	0.0183183	-0.274883	0.227841	0.783287	2.68038e-05
LMO7	M1	0.401894	0.0709245	-0.421902	0.0567733	0.466335	0.0330973	0.511979	0.017661	0.784185	2.58655e-05	0.13557	0.557921	-0.0431105	0.852801	0.273317	0.230607	-0.00719632	0.975303	0.0570996	0.805805	0.359157	0.109828	-0.609464	0.00335747	-0.104024	0.653628	-0.0208095	0.92866	0.275022	0.227596	-0.357852	0.11122	0.773622	3.89436e-05
ZNF799	M1	-0.395733	0.0757754	0.446141	0.0426417	-0.404135	0.0692194	-0.138354	0.549784	-0.108751	0.638899	0.347325	0.122912	-0.195927	0.394676	0.382448	0.0870752	-0.436899	0.0476652	0.083305	0.719595	-0.423193	0.0559407	0.00668383	0.977061	0.445383	0.0430373	0.3584	0.110634	0.0879678	0.704561	0.028141	0.903624	0.535224	0.012411
PGAP1	M1	0.393287	0.0777685	-0.455207	0.0381227	0.47696	0.0287994	0.401302	0.0713804	0.765692	5.22216e-05	0.201938	0.380038	-0.161571	0.484118	0.201812	0.380342	0.0822936	0.722869	0.143136	0.535938	0.514584	0.0169964	-0.563296	0.00783799	-0.19467	0.397776	0.033078	0.886812	0.318103	0.159936	-0.488255	0.0247269	0.818976	5.63321e-06
LGALS8	M1	-0.39194	0.0788829	0.344877	0.125752	-0.290844	0.200873	-0.315623	0.1634	-0.00480562	0.983506	0.608292	0.00343595	-0.509244	0.0183812	0.474024	0.0299403	-0.245341	0.283747	0.459788	0.0359866	0.092568	0.689832	0.0409399	0.86014	0.0642161	0.782133	0.216797	0.345196	0.183108	0.426919	-0.484252	0.0261139	0.669601	0.000899519
CHORDC1	M1	0.391106	0.0795788	-0.491559	0.0236263	0.493943	0.0228568	0.421149	0.0572631	0.580274	0.00582054	0.060991	0.792839	-0.00800825	0.972517	-0.00296936	0.989808	0.321975	0.154631	0.00703067	0.975871	0.521067	0.0154293	-0.35698	0.112156	-0.293968	0.195857	-0.26894	0.238459	0.283485	0.213028	-0.45966	0.0360448	0.675733	0.000773669
XRN1	M1	0.390177	0.0803593	-0.435233	0.0486172	0.473401	0.0301869	0.31399	0.165708	0.715387	0.000266778	0.27275	0.231616	-0.188385	0.413479	0.190919	0.407109	0.146556	0.526134	0.240819	0.292997	0.605546	0.00362578	-0.429386	0.0520753	-0.295038	0.194159	0.0303948	0.895944	0.211775	0.356756	-0.59799	0.0041938	0.854692	8.09149e-07
SAMD9L	M1	0.387351	0.0827685	-0.421003	0.0573585	0.381435	0.0879858	0.482223	0.0268403	0.754496	7.75648e-05	0.217083	0.344545	-0.0685023	0.767962	0.15285	0.508317	0.111514	0.630349	-0.0506782	0.827308	0.342048	0.129093	-0.500472	0.0208513	0.0231264	0.92074	0.0510745	0.825977	0.449059	0.0411441	-0.389651	0.0808033	0.884028	1.07018e-07
FAM46A	M1	-0.386869	0.0831843	0.344629	0.126043	-0.393052	0.0779616	-0.182077	0.42957	-0.105614	0.648659	0.504191	0.0197735	-0.216248	0.346449	0.134605	0.560753	0.00829241	0.971542	0.101762	0.66072	-0.123208	0.594678	0.357443	0.111659	0.253994	0.26656	-0.145576	0.528936	0.164829	0.475229	-0.282887	0.214035	0.595707	0.00437932
DTX3L	M1	-0.381262	0.0881419	0.319573	0.157908	-0.195986	0.394533	-0.29722	0.190726	0.137577	0.552051	0.70911	0.000319337	-0.649272	0.00144835	0.63562	0.00195744	-0.329776	0.14432	0.659003	0.00115806	0.251922	0.270615	-0.116602	0.614725	-0.0672667	0.77204	-0.0311409	0.893403	0.148557	0.520439	-0.634426	0.00200837	0.834694	2.53691e-06
GBP4	M1	-0.379985	0.0893011	0.344967	0.125647	-0.181331	0.431497	-0.349229	0.120735	-0.0278753	0.904529	0.480082	0.0276241	-0.580083	0.0058406	0.68139	0.000671177	-0.500011	0.0209882	0.617795	0.00284173	0.103316	0.655845	-0.236836	0.301294	-0.0860422	0.710757	-0.173223	0.45271	0.00312792	0.989264	-0.370043	0.0987117	0.642391	0.0016888
DHTKD1	M1	0.376602	0.0924252	-0.417001	0.0600208	0.415324	0.0611637	0.47996	0.0276693	0.863596	4.60197e-07	0.231294	0.313078	-0.137324	0.552787	0.268151	0.239892	-0.0261353	0.910465	0.0705088	0.761353	0.381682	0.0877627	-0.6327	0.00208392	-0.00633855	0.978246	0.144673	0.531521	0.410458	0.0645742	-0.37591	0.0930739	0.670219	0.000886103
LAMP3	M1	0.376367	0.0926456	-0.499249	0.0212159	0.504348	0.0197291	0.52173	0.0152758	0.720975	0.000226413	0.184854	0.422445	0.0357791	0.877634	-0.00277601	0.990472	0.329302	0.144932	0.00340135	0.988325	0.519487	0.0157999	-0.309712	0.171862	-0.204257	0.374474	-0.00165251	0.994328	0.259569	0.255845	-0.536885	0.0120908	0.839098	1.99885e-06
TIMP2	M1	-0.37626	0.0927452	0.318858	0.158893	-0.280736	0.217691	-0.141432	0.540854	0.059837	0.796679	0.507554	0.0188376	-0.265523	0.244707	0.253729	0.267077	-0.126818	0.583837	0.310337	0.170953	0.00460128	0.984207	0.248925	0.276547	0.145634	0.528771	0.357349	0.111759	0.00683386	0.976546	-0.356469	0.112708	0.379529	0.0897172
RASGRP3	M1	0.375662	0.0933079	-0.449071	0.041138	0.511928	0.0176742	0.394436	0.0768272	0.610942	0.00326065	0.131006	0.571372	-0.00881935	0.969735	0.0452454	0.845594	0.215538	0.348074	0.119512	0.605861	0.525453	0.0144368	-0.32062	0.156473	-0.277518	0.223233	0.269106	0.238158	0.0994487	0.668002	-0.502953	0.0201272	0.799097	1.39499e-05
RAD51B	M1	-0.37403	0.0948542	0.288566	0.204585	-0.274864	0.227875	-0.00881054	0.969765	0.0199576	0.931574	0.460794	0.0355303	-0.127289	0.582429	0.154878	0.502639	0.00893955	0.969322	0.113015	0.625724	-0.0885419	0.702717	0.300469	0.18569	0.210124	0.360606	0.0916044	0.692908	0.106515	0.645848	-0.334497	0.138319	0.597854	0.00420465
ALPK1	M1	0.373209	0.0956396	-0.395868	0.0756666	0.375402	0.0935527	0.46906	0.0319499	0.774019	3.83642e-05	0.207201	0.367477	-0.0706812	0.760786	0.198736	0.387798	0.0488141	0.833573	-0.01792	0.938546	0.314549	0.164915	-0.519775	0.0157319	0.0209843	0.928062	0.085665	0.711973	0.391881	0.0789316	-0.353459	0.115997	0.837711	2.15634e-06
RSBN1L	M1	-0.370382	0.0983798	0.378928	0.0902686	-0.249875	0.274657	-0.422158	0.0566077	0.0894397	0.699837	0.699658	0.000415144	-0.727239	0.000187512	0.720121	0.000232222	-0.454281	0.0385663	0.723736	0.000208492	0.210772	0.359093	-0.178148	0.43976	-0.063756	0.783658	-0.0701637	0.762488	0.126467	0.584889	-0.557281	0.00867761	0.741815	0.00011852
GBP1	M1	-0.370099	0.0986569	0.334535	0.138272	-0.207902	0.365823	-0.362923	0.105885	0.079626	0.731528	0.64952	0.00144025	-0.700177	0.000409313	0.706567	0.000343034	-0.4426	0.0445153	0.655502	0.00125623	0.194281	0.398739	-0.246651	0.281101	-0.047678	0.837396	-0.120403	0.603156	0.190923	0.407099	-0.534631	0.0125269	0.761549	6.06018e-05
RMI2	M1	0.366428	0.102308	-0.453203	0.0390879	0.489201	0.0244076	0.581592	0.00568388	0.692167	0.000507615	0.0501876	0.828956	0.114455	0.621299	0.0749248	0.746863	0.160051	0.488295	-0.0509654	0.826343	0.3444	0.126311	-0.419293	0.058485	-0.125893	0.586608	-0.110418	0.633735	0.177814	0.440633	-0.33112	0.142594	0.698746	0.000425569
USP18	M1	0.364168	0.104604	-0.444652	0.0434217	0.383095	0.0864976	0.598165	0.00417983	0.675827	0.000771857	0.128947	0.577487	0.159403	0.49008	-0.051984	0.822925	0.305699	0.177776	-0.230308	0.315202	0.267238	0.241559	-0.280258	0.218508	0.0326271	0.888346	-0.00223653	0.992323	0.356201	0.112997	-0.328379	0.14613	0.830429	3.17508e-06
NUBPL	M1	0.361908	0.106938	-0.482754	0.0266487	0.474023	0.0299406	0.501407	0.020576	0.638542	0.00183743	0.122344	0.597283	0.12728	0.582457	-0.144678	0.531507	0.456594	0.0374659	0.00100341	0.996556	0.540682	0.011384	-0.0955424	0.680365	-0.280922	0.217373	-0.080352	0.729168	0.109298	0.637203	-0.516139	0.0166091	0.482482	0.0267466
RECQL	M1	0.361786	0.107064	-0.38175	0.0877019	0.510021	0.0181741	0.238254	0.298323	0.612383	0.00316853	0.126982	0.583346	-0.208909	0.363453	0.334564	0.138236	-0.096919	0.675999	0.35453	0.114818	0.552005	0.00947353	-0.603698	0.00375838	-0.380784	0.0885741	0.0961657	0.678387	0.0114232	0.960805	-0.41979	0.0581557	0.60579	0.00360855
MTIF3	M1	-0.356639	0.112524	0.346494	0.123871	-0.493489	0.023002	-0.0234354	0.919684	-0.350563	0.119225	0.0985591	0.670811	0.203257	0.376869	-0.256842	0.26105	0.132318	0.56749	-0.405362	0.0682985	-0.543333	0.0109108	0.558173	0.00854864	0.523344	0.0149073	-0.0599402	0.796336	0.121865	0.598731	0.218457	0.341425	0.0443165	0.848728
IFI44L	M1	0.354791	0.114533	-0.419317	0.0584692	0.380112	0.0891849	0.510478	0.0180533	0.694422	0.000478094	0.207782	0.366105	0.0269308	0.907751	0.0405332	0.861517	0.240899	0.29283	-0.0941734	0.684716	0.347106	0.123164	-0.335611	0.13693	-0.0144488	0.950434	0.0435463	0.851329	0.379301	0.0899258	-0.422967	0.0560859	0.872837	2.45375e-07
PLSCR1	M1	0.352923	0.11659	-0.452376	0.0394916	0.431146	0.051015	0.463204	0.0344553	0.664009	0.00102903	0.202701	0.378202	0.00979901	0.966374	0.00919748	0.968438	0.30635	0.176808	-0.0239232	0.918018	0.460174	0.035811	-0.29024	0.201853	-0.153984	0.505139	-0.038341	0.868943	0.289234	0.203492	-0.492744	0.0232413	0.866463	3.80513e-07
DHFR	M1	0.352656	0.116885	-0.438866	0.0465594	0.434012	0.0493243	0.718068	0.000246705	0.682569	0.000651345	-0.0577844	0.80352	0.228785	0.318503	0.0398518	0.863824	0.136473	0.555276	-0.269008	0.238336	0.154939	0.502469	-0.483448	0.0263998	0.0538907	0.816535	-0.0497465	0.830438	0.314319	0.16524	-0.125393	0.588108	0.549224	0.00991652
SPIN4	M1	0.352265	0.11732	-0.368731	0.100006	0.497039	0.0218876	0.327875	0.146787	0.562595	0.00793221	-0.00667027	0.977107	-0.0277568	0.904934	0.162005	0.48293	-0.0688162	0.766927	0.216671	0.345484	0.412838	0.0628889	-0.48805	0.0247963	-0.279298	0.220156	0.293865	0.196021	-0.102676	0.657851	-0.253598	0.267332	0.427079	0.0534906
MFN1	M1	0.349283	0.120673	-0.414103	0.0620065	0.47711	0.028742	0.196124	0.394193	0.658873	0.0011616	0.261598	0.252012	-0.307601	0.174955	0.256398	0.261905	0.0566726	0.807231	0.367487	0.101244	0.66687	0.000960931	-0.523029	0.0149788	-0.39495	0.0764094	-0.165858	0.47244	0.184411	0.423578	-0.567992	0.0072298	0.614784	0.00301985
TCEANC2	M1	0.347829	0.122333	-0.398858	0.0732847	0.417043	0.0599927	0.450996	0.0401728	0.78566	2.43849e-05	0.272094	0.232784	-0.107932	0.641442	0.250014	0.274381	0.0588557	0.799948	0.092092	0.691351	0.420996	0.0573636	-0.506928	0.0190092	-0.0679004	0.769948	0.102077	0.659731	0.352027	0.117585	-0.474425	0.0297824	0.887766	7.95849e-08
SLFN5	M1	-0.345835	0.124635	0.351266	0.118436	-0.299681	0.186904	-0.303522	0.181042	0.228044	0.320117	0.820078	5.34032e-06	-0.702281	0.000386379	0.658635	0.00116805	-0.352064	0.117544	0.58579	0.00526608	0.170645	0.459566	-0.1347	0.560472	0.121753	0.599069	0.1513	0.512679	0.354428	0.11493	-0.631934	0.0021182	0.791121	1.95274e-05
ZFYVE26	M1	-0.344899	0.125726	0.392245	0.078629	-0.393497	0.0775957	-0.0761399	0.74289	0.300115	0.186235	0.66894	0.000914063	-0.578016	0.00606104	0.798573	1.42683e-05	-0.619772	0.00272961	0.256915	0.260911	-0.24207	0.290418	-0.45009	0.0406247	0.555982	0.00886827	0.00543556	0.981344	0.656216	0.00123565	-0.218656	0.340974	0.757807	6.91487e-05
LPIN1	M1	-0.344079	0.126689	0.36249	0.106333	-0.331999	0.141472	-0.0270619	0.907304	0.259702	0.255592	0.507271	0.0189151	-0.471368	0.0310026	0.762163	5.92908e-05	-0.659559	0.00114309	0.206767	0.368503	-0.296815	0.19136	-0.488827	0.0245335	0.547581	0.010186	0.172419	0.454843	0.574161	0.00649051	-0.0964032	0.677634	0.693304	0.000492548
OAS2	M1	0.341398	0.12987	-0.39789	0.0740491	0.397729	0.0741774	0.479608	0.0278002	0.689199	0.000548833	0.211882	0.356507	-0.00196067	0.99327	0.109156	0.637643	0.191093	0.406672	-0.0078381	0.973101	0.379471	0.0897705	-0.353521	0.115929	-0.084792	0.714789	0.0519837	0.822926	0.291972	0.199052	-0.450936	0.0402027	0.908004	1.30546e-08
FCRL3	M1	-0.339515	0.132138	0.365744	0.102999	-0.229395	0.317178	-0.398194	0.0738084	0.0716536	0.757589	0.580006	0.00584866	-0.73589	0.000143324	0.757799	6.91681e-05	-0.561786	0.00804212	0.659009	0.00115789	0.125529	0.587698	-0.347233	0.123017	0.0166189	0.943001	-0.0193965	0.933493	0.233028	0.309362	-0.445829	0.0428044	0.612633	0.00315277
TNFSF10	M1	0.338791	0.133017	-0.393994	0.0771886	0.39984	0.0725148	0.307167	0.175597	0.547431	0.0102109	0.191648	0.405285	-0.0165341	0.943291	-0.0215013	0.926294	0.276436	0.225118	0.0681388	0.769161	0.473308	0.0302236	-0.197752	0.3902	-0.216239	0.346469	0.150462	0.515044	0.139528	0.546371	-0.474714	0.0296689	0.813825	7.19803e-06
C5orf56	M1	-0.338494	0.13338	0.405484	0.0682075	-0.43575	0.04832	-0.0682986	0.768634	0.0376748	0.871201	0.362665	0.106152	-0.297991	0.189522	0.583379	0.00550279	-0.624695	0.00246636	-0.0226093	0.922507	-0.528754	0.0137246	-0.339731	0.131876	0.672098	0.000846314	0.0652661	0.778655	0.471363	0.0310045	0.177119	0.44245	0.596424	0.0043203
USP33	M1	-0.337494	0.134604	0.25002	0.27437	-0.22833	0.319492	-0.285708	0.209305	0.232248	0.311029	0.78239	2.77705e-05	-0.706424	0.000344405	0.558413	0.00851417	-0.235374	0.304377	0.549193	0.00992144	0.274136	0.229159	-0.143711	0.534283	0.0661918	0.775592	-0.104575	0.651905	0.436119	0.0481091	-0.668449	0.000924996	0.795334	1.63786e-05
N4BP1	M1	-0.337143	0.135036	0.354634	0.114705	-0.316532	0.162124	-0.393825	0.0773265	0.0430039	0.853161	0.702195	0.000387287	-0.627974	0.00230318	0.523152	0.0149508	-0.261183	0.252793	0.525345	0.0144607	0.142089	0.538955	0.00269028	0.990766	0.0540837	0.815889	-0.00149037	0.994884	0.245829	0.28276	-0.548882	0.00997203	0.748745	9.42936e-05
TTC39B	M1	0.334899	0.137818	-0.356224	0.112973	0.308761	0.173251	0.345635	0.124868	0.617855	0.00283828	0.274047	0.229315	-0.0147738	0.949321	0.00300208	0.989696	0.286351	0.208237	-0.00463197	0.984102	0.390979	0.079685	-0.156482	0.498171	-0.0703446	0.761893	0.145436	0.529336	0.270458	0.235716	-0.473903	0.0299878	0.738621	0.000131385
SP140	M1	-0.333746	0.139262	0.28626	0.208387	-0.349531	0.120392	-0.0726816	0.754214	0.111294	0.63103	0.570136	0.00696547	-0.382624	0.0869181	0.334346	0.138509	-0.133474	0.564079	0.0817673	0.724575	-0.123678	0.593259	-0.0200564	0.931236	0.385616	0.0842744	-0.128036	0.580201	0.56227	0.00797624	-0.334982	0.137713	0.739049	0.000129594
MX1	M1	0.333707	0.139311	-0.407774	0.0665167	0.361663	0.107192	0.543147	0.0109435	0.646288	0.00154882	0.165858	0.472438	0.106376	0.646282	-0.0139489	0.952147	0.282432	0.214805	-0.164345	0.476544	0.288682	0.204394	-0.264001	0.247525	0.00541713	0.981407	0.0173253	0.940582	0.337816	0.134209	-0.377688	0.0914138	0.852084	9.47942e-07
PION	M1	-0.332824	0.140426	0.245788	0.282843	-0.329224	0.145033	0.0357802	0.87763	0.264111	0.24732	0.645994	0.00155902	-0.360825	0.108069	0.344321	0.126404	-0.129992	0.57438	0.0766204	0.741321	-0.0880997	0.704137	-0.030003	0.897278	0.443386	0.0440939	0.105812	0.648041	0.560576	0.00820898	-0.381748	0.0877039	0.742477	0.000115997
ANKFY1	M1	-0.332321	0.141063	0.381749	0.0877031	-0.328829	0.145545	-0.122771	0.595995	0.222577	0.332167	0.58335	0.00550568	-0.570393	0.00693424	0.786361	2.3708e-05	-0.651019	0.00139213	0.324699	0.150974	-0.202986	0.377518	-0.463446	0.034349	0.433199	0.0497994	0.0974268	0.674391	0.483495	0.0263831	-0.207882	0.36587	0.79388	1.74109e-05
EIF2AK2	M1	0.329398	0.144808	-0.386851	0.0832	0.375851	0.0931298	0.457662	0.036966	0.692147	0.000507881	0.231628	0.312359	-0.0386533	0.867884	0.133876	0.562897	0.158628	0.49222	-0.00340795	0.988303	0.367703	0.101029	-0.389344	0.0810638	-0.0564249	0.808059	0.0311334	0.893429	0.337421	0.134693	-0.440322	0.0457537	0.920894	3.27562e-09
CEACAM1	M1	0.329198	0.145066	-0.374891	0.094036	0.430462	0.0514249	0.377244	0.0918261	0.670351	0.000883251	0.15139	0.512424	-0.113107	0.625441	0.239797	0.295112	-0.00270735	0.990707	0.131503	0.569901	0.398489	0.0735758	-0.530751	0.0133077	-0.147725	0.522803	0.10354	0.655141	0.223732	0.329598	-0.386974	0.0830936	0.843738	1.54299e-06
IRF9	M1	-0.325803	0.149509	0.319021	0.158667	-0.301771	0.183698	-0.0807829	0.727769	0.0113951	0.960901	0.433579	0.0495769	-0.285594	0.209496	0.445089	0.0431918	-0.380623	0.0887204	0.109279	0.637261	-0.252899	0.268698	-0.153281	0.507107	0.389819	0.0806611	-0.0504769	0.827984	0.290003	0.202238	-0.0859584	0.711027	0.686129	0.000594441
C12orf76	M1	-0.320059	0.157241	0.35153	0.118141	-0.40753	0.0666948	-0.108113	0.64088	0.202915	0.377688	0.640256	0.00176995	-0.479455	0.0278569	0.520821	0.0154866	-0.393656	0.0774651	0.152312	0.50983	-0.222066	0.333306	-0.195837	0.394897	0.532122	0.0130274	0.219768	0.338463	0.57979	0.00587144	-0.254515	0.265548	0.683212	0.000640732
TRIM38	M1	-0.319735	0.157685	0.216774	0.345249	-0.248931	0.276534	0.00511634	0.98244	0.245213	0.284006	0.666386	0.000972179	-0.376889	0.0921575	0.371495	0.0972934	-0.0696366	0.764224	0.173454	0.452098	0.0326561	0.888247	-0.00716338	0.975416	0.287048	0.207084	-0.0855914	0.71221	0.512988	0.017401	-0.503024	0.020107	0.86461	4.30462e-07
TAF8	M1	-0.317565	0.160684	0.37039	0.0983712	-0.321979	0.154627	-0.0665563	0.774387	0.197611	0.390545	0.48096	0.0273005	-0.405909	0.0678917	0.673084	0.000826062	-0.602478	0.00384816	0.232072	0.311408	-0.285566	0.209542	-0.341664	0.129551	0.461876	0.0350446	0.112371	0.627706	0.354808	0.114514	-0.105121	0.650198	0.725075	0.000200242
CASC5	M1	0.316208	0.162577	-0.373104	0.0957403	0.376172	0.0928278	0.657585	0.00119701	0.689514	0.000544324	-0.0170508	0.941522	0.128117	0.579958	0.1689	0.464237	-0.0375253	0.871708	-0.218825	0.34059	0.0870847	0.7074	-0.613993	0.00306817	0.152892	0.508198	-0.00238744	0.991805	0.391121	0.0795657	-0.0755731	0.744743	0.612965	0.00313192
DTWD2	M1	0.315693	0.163301	-0.410208	0.0647537	0.481597	0.0270679	0.328934	0.145409	0.671759	0.000853375	0.270994	0.234754	-0.0936375	0.686422	0.102728	0.657687	0.231498	0.31264	0.270001	0.236541	0.63883	0.00182593	-0.243939	0.286594	-0.354537	0.11481	0.147914	0.522266	0.0536527	0.817332	-0.623738	0.00251581	0.679038	0.000712284
XAF1	M1	0.311367	0.169462	-0.351433	0.118248	0.26176	0.251708	0.524426	0.0146644	0.701729	0.000392283	0.221907	0.333663	-0.00540714	0.981442	0.113753	0.623455	0.115248	0.618867	-0.203673	0.375871	0.166391	0.470998	-0.43399	0.0493371	0.216796	0.3452	0.0452478	0.845586	0.570842	0.00688011	-0.291815	0.199305	0.85179	9.6485e-07
TDRD7	M1	0.306975	0.175881	-0.385535	0.0843447	0.373075	0.0957683	0.353403	0.116059	0.538781	0.0117335	0.201807	0.380353	-0.0153971	0.947186	-0.0302141	0.896559	0.306177	0.177064	0.0182813	0.93731	0.439648	0.0461255	-0.176081	0.445171	-0.167241	0.468701	0.0560886	0.809182	0.20651	0.369113	-0.510967	0.0179248	0.850597	1.03609e-06
MORC3	M1	-0.298942	0.188045	0.287394	0.206512	-0.12902	0.577268	-0.402962	0.0701079	0.0907449	0.695656	0.566712	0.00739166	-0.679625	0.00070183	0.708673	0.000323308	-0.498146	0.021549	0.731609	0.000163915	0.256052	0.262572	-0.288537	0.204632	-0.146527	0.526218	0.0381848	0.869472	0.0292614	0.899805	-0.479341	0.0278997	0.624765	0.00246282
TBC1D1	M1	0.297542	0.190223	-0.306711	0.176271	0.343708	0.127126	0.280246	0.218528	0.50196	0.0204146	0.105728	0.648302	-0.071246	0.758928	0.149637	0.517376	0.0388224	0.867311	0.0871297	0.707255	0.307796	0.174669	-0.372711	0.096118	-0.151808	0.511246	-0.0196795	0.932525	0.126781	0.583947	-0.315041	0.16422	0.765203	5.31541e-05
HERC6	M1	0.297141	0.190849	-0.360572	0.108334	0.306155	0.177096	0.451551	0.0398976	0.691308	0.000519257	0.309011	0.172885	-0.0426378	0.854398	0.0675377	0.771145	0.24008	0.294524	-0.0516935	0.8239	0.352723	0.116811	-0.274098	0.229225	0.0262717	0.91	0.0985109	0.670963	0.423562	0.0557045	-0.487602	0.0249488	0.885874	9.25739e-08
SCAPER	M1	-0.293627	0.1964	0.316497	0.162173	-0.308316	0.173904	-0.0160241	0.945038	0.39788	0.0740575	0.640942	0.00174352	-0.552207	0.00944205	0.740599	0.000123283	-0.557209	0.00868814	0.275579	0.226617	-0.142539	0.537656	-0.468935	0.0320018	0.491753	0.0235629	0.097712	0.673489	0.649396	0.00144431	-0.260208	0.254633	0.677426	0.00074169
NAA35	M1	0.289284	0.20341	-0.427793	0.053049	0.506217	0.0192054	0.296878	0.191261	0.61301	0.00312913	0.222311	0.33276	-0.167647	0.467607	0.140128	0.544628	0.228662	0.31877	0.300237	0.186046	0.67784	0.000734038	-0.322917	0.15336	-0.418644	0.0589168	-0.099429	0.668065	0.144347	0.532456	-0.675723	0.000773864	0.700307	0.000407867
PSIP1	M1	-0.289027	0.203831	0.302861	0.182041	-0.336222	0.136172	-0.000828286	0.997157	0.426488	0.0538576	0.681884	0.000662797	-0.533756	0.0126997	0.65524	0.00126384	-0.447646	0.0418639	0.240417	0.293827	-0.12092	0.601589	-0.358415	0.110618	0.485905	0.0255339	0.107226	0.643635	0.644841	0.00159961	-0.321317	0.155525	0.610602	0.00328273
L3MBTL3	M1	-0.286891	0.207343	0.252521	0.269438	-0.279344	0.220077	-0.12581	0.586857	0.196818	0.392487	0.629578	0.00222668	-0.507711	0.0187949	0.483674	0.0263192	-0.21439	0.35071	0.239783	0.295142	0.0089026	0.969449	-0.17035	0.460353	0.294588	0.194871	-0.186392	0.418527	0.617616	0.00285203	-0.4353	0.0485786	0.736715	0.000139622
IFI16	M1	0.283933	0.212273	-0.338431	0.133457	0.332036	0.141425	0.38614	0.0838175	0.649665	0.00143554	0.268483	0.239289	-0.124829	0.5898	0.193199	0.401422	0.13265	0.56651	0.0471107	0.839306	0.380236	0.0890718	-0.404358	0.0690513	-0.0522177	0.822141	-0.0611541	0.792297	0.432459	0.0502348	-0.479779	0.0277367	0.894038	4.72652e-08
C6orf192	M1	-0.280211	0.218588	0.24012	0.294443	-0.340329	0.131154	0.0186387	0.936086	0.140004	0.544988	0.506549	0.0191135	-0.23782	0.299231	0.249119	0.27616	-0.119489	0.605929	-0.0386232	0.867986	-0.196814	0.392497	0.025502	0.912626	0.454185	0.0386125	0.127634	0.5814	0.442005	0.0448363	-0.20081	0.382761	0.698124	0.000432802
ETAA1	M1	-0.278885	0.220867	0.288692	0.204378	-0.366137	0.102601	0.081212	0.726376	0.416011	0.0606938	0.642517	0.00168412	-0.439542	0.0461843	0.614675	0.0030265	-0.453813	0.0387925	0.0620716	0.789248	-0.264186	0.247181	-0.393526	0.0775717	0.652295	0.00135225	0.0798127	0.730921	0.766473	5.07582e-05	-0.181502	0.431054	0.678819	0.000716215
STAMBPL1	M1	0.276883	0.224338	-0.282999	0.213846	0.345304	0.125254	0.392358	0.0785357	0.504941	0.0195616	0.0172045	0.940996	0.0174019	0.94032	0.200124	0.384424	-0.119209	0.606781	-0.0226324	0.922428	0.129602	0.575538	-0.532569	0.0129371	-0.0103847	0.964366	0.163832	0.477941	0.135543	0.557998	-0.11452	0.621099	0.665958	0.000982199
OAS1	M1	0.273055	0.231072	-0.333752	0.139255	0.293205	0.197075	0.467609	0.0325569	0.551653	0.00952866	0.161031	0.485602	0.0739843	0.749942	0.0294526	0.899153	0.201408	0.381317	-0.151979	0.510767	0.21221	0.355747	-0.269417	0.237595	0.0407349	0.860834	-0.0310196	0.893816	0.325042	0.150518	-0.305042	0.178757	0.857833	6.65965e-07
TRMT1L	M1	-0.271498	0.23385	0.19538	0.396023	-0.124759	0.590009	-0.220536	0.336735	0.28482	0.210788	0.750147	8.99511e-05	-0.660722	0.00111229	0.531051	0.013246	-0.168645	0.464924	0.609447	0.00335857	0.378742	0.0904394	-0.125053	0.589126	-0.0981569	0.672082	-0.131504	0.569896	0.275438	0.226865	-0.753461	8.03681e-05	0.823803	4.446e-06
PARP14	M1	0.268923	0.23849	-0.291588	0.19967	0.37085	0.0979223	0.18066	0.433232	0.446503	0.0424533	0.123509	0.593769	-0.171221	0.458029	0.240759	0.293119	-0.0518314	0.823437	0.216061	0.346878	0.382174	0.0873208	-0.459099	0.0363019	-0.243802	0.286874	-0.0649955	0.779551	0.0725989	0.754485	-0.339549	0.132096	0.798584	1.42616e-05
NUB1	M1	-0.266302	0.243273	0.231391	0.31287	-0.264751	0.246133	-0.086339	0.7098	0.197142	0.391692	0.602018	0.0038824	-0.40266	0.0703378	0.367682	0.10105	-0.149956	0.516473	0.201858	0.380231	-0.00352934	0.987886	-0.031932	0.890711	0.266388	0.243116	-0.0255267	0.912542	0.391465	0.0792783	-0.419392	0.0584195	0.870189	2.9526e-07
ZNF486	M1	0.265419	0.244898	-0.279261	0.220219	0.344508	0.126184	0.245674	0.283072	0.749164	9.29773e-05	0.362499	0.106323	-0.327718	0.146992	0.459163	0.0362725	-0.161913	0.483181	0.341748	0.129451	0.465854	0.0333033	-0.626043	0.00239817	-0.134431	0.561265	0.152104	0.510415	0.323634	0.152397	-0.481757	0.0270095	0.696099	0.000457106
C15orf58	M1	-0.259157	0.256625	0.250476	0.273467	-0.200308	0.383979	0.132439	0.567132	0.288069	0.2054	0.431522	0.0507906	-0.220517	0.336776	0.540256	0.0114617	-0.448713	0.0413196	0.107286	0.643451	-0.242165	0.290224	-0.302014	0.183328	0.42583	0.0542686	0.250442	0.273533	0.290683	0.201135	-0.0978082	0.673184	0.719312	0.000237834
TRIM22	M1	-0.257306	0.26016	0.195638	0.39539	-0.217673	0.343203	-0.0464228	0.841624	0.274338	0.2288	0.674102	0.000805583	-0.447107	0.0421412	0.405809	0.0679655	-0.123001	0.5953	0.255003	0.264599	0.092072	0.691415	-0.0677716	0.770373	0.233722	0.307881	0.0171793	0.941082	0.448712	0.0413201	-0.533299	0.0127906	0.908988	1.18334e-08
KLRAQ1	M1	-0.254693	0.265202	0.22249	0.332361	-0.254867	0.264863	0.114104	0.622375	0.436983	0.0476172	0.642347	0.00169045	-0.412775	0.0629329	0.561428	0.00809122	-0.320743	0.156306	0.14486	0.530985	-0.1001	0.665948	-0.296186	0.192347	0.468416	0.0322182	0.135014	0.559552	0.619073	0.00276883	-0.362861	0.105949	0.799371	1.37862e-05
FCHSD2	M1	-0.253357	0.267803	0.254069	0.266415	-0.187297	0.416231	-0.0887555	0.702031	0.200511	0.383486	0.525214	0.0144895	-0.400154	0.07227	0.578469	0.00601212	-0.376003	0.092987	0.319205	0.158414	-0.0270001	0.907514	-0.216688	0.345445	0.213706	0.352286	0.106019	0.647397	0.266285	0.243305	-0.33227	0.141128	0.839786	1.92456e-06
RNF144B	M1	-0.25136	0.271721	0.172814	0.453793	-0.0764793	0.741782	-0.186881	0.417285	0.171148	0.458225	0.6233	0.0025387	-0.406733	0.0672813	0.320291	0.156923	-0.0231551	0.920642	0.547358	0.0102231	0.371264	0.0975187	0.167472	0.468079	-0.164411	0.476364	0.17626	0.444701	-0.0416966	0.857581	-0.666151	0.000977666	0.661746	0.00108577
OAS3	M1	0.249971	0.274467	-0.284235	0.211766	0.279436	0.219918	0.410253	0.0647217	0.658426	0.00117377	0.277505	0.223255	-0.103147	0.656375	0.256878	0.260981	0.00106025	0.996361	0.0108483	0.962776	0.246412	0.281583	-0.45216	0.0395977	0.0678847	0.77	0.117484	0.612031	0.383809	0.0858641	-0.373513	0.095348	0.940919	2.21543e-10
ERAP1	M1	-0.247158	0.280081	0.196514	0.393235	-0.0911713	0.694293	-0.072989	0.753205	0.183942	0.424779	0.457583	0.0370026	-0.391629	0.0791413	0.523312	0.0149145	-0.332219	0.141193	0.381759	0.087694	0.0795837	0.731665	-0.209208	0.362751	0.0580785	0.802539	0.244177	0.28611	0.122107	0.597997	-0.391569	0.0791918	0.814126	7.09709e-06
SLA2	M1	-0.24379	0.286898	0.203822	0.375514	-0.23884	0.297102	0.161722	0.483705	0.161562	0.484143	0.417388	0.0597596	-0.0636582	0.783982	0.182927	0.427382	0.0274601	0.905946	-0.0709176	0.760008	-0.151146	0.513112	0.135241	0.558885	0.35433	0.115037	0.148725	0.519963	0.376067	0.0929266	-0.256889	0.26096	0.593256	0.00458596
PAWR	M1	0.240726	0.293188	-0.360359	0.108558	0.286745	0.207584	0.417641	0.0595891	0.558735	0.00846817	0.153838	0.505547	0.00231821	0.992043	-0.0360377	0.876756	0.230497	0.314795	-0.0984475	0.671163	0.297327	0.190559	-0.237709	0.299462	-0.00388648	0.98666	-0.0134096	0.953996	0.313051	0.167046	-0.343812	0.127002	0.638662	0.00183262
AFF1	M1	-0.239955	0.294784	0.271277	0.234247	-0.121133	0.600945	-0.263669	0.24814	0.166011	0.472024	0.45006	0.0406399	-0.612928	0.00313424	0.762898	5.7754e-05	-0.630959	0.00216254	0.593265	0.00458518	0.0789395	0.733761	-0.474942	0.0295797	0.01138	0.960953	0.105591	0.648729	0.120929	0.601563	-0.317528	0.160735	0.663606	0.00103894
STS	M1	0.234585	0.306047	-0.354278	0.115095	0.421304	0.0571619	0.338721	0.133103	0.553644	0.00922005	0.204561	0.373748	-0.0611759	0.792224	0.0640733	0.782606	0.236881	0.3012	0.198523	0.388316	0.528585	0.0137604	-0.199236	0.386579	-0.284336	0.211598	-0.0064398	0.977898	0.11131	0.630978	-0.594906	0.00444595	0.642041	0.00170189
TEC	M1	-0.230891	0.313945	0.0931379	0.688014	-0.0416992	0.857572	0.0579099	0.803101	0.210834	0.358947	0.414841	0.0614963	-0.235882	0.303302	0.241613	0.291358	0.00440987	0.984864	0.249723	0.27496	0.186702	0.41774	0.0574712	0.804565	0.0478218	0.836912	0.0687343	0.767197	0.209918	0.361086	-0.498148	0.0215484	0.586242	0.00522273
TRIM26	M1	0.229167	0.317673	-0.314711	0.164686	0.293819	0.196095	0.385928	0.0840015	0.518489	0.0160379	0.19153	0.40558	0.0406346	0.861174	-0.0558921	0.809839	0.3288	0.145582	-0.0513621	0.825012	0.341265	0.130029	-0.0713966	0.758433	-0.0478426	0.836842	0.0315053	0.892163	0.279539	0.21974	-0.467687	0.0325241	0.734259	0.000150886
SLFN12	M1	-0.217192	0.344296	0.222117	0.333194	-0.288805	0.204193	0.0269539	0.907672	0.251223	0.271991	0.465794	0.0333288	-0.340014	0.131534	0.489826	0.0241985	-0.367392	0.10134	0.0264875	0.909263	-0.234218	0.306827	-0.310853	0.170205	0.490132	0.0240967	-0.0597119	0.797096	0.560154	0.00826778	-0.113646	0.623784	0.776742	3.45886e-05
STX17	M1	-0.21719	0.344302	0.180144	0.434568	-0.163149	0.479805	-0.131354	0.570341	0.397298	0.0745203	0.769138	4.60345e-05	-0.624719	0.00246517	0.567607	0.00727821	-0.219281	0.339561	0.477713	0.0285124	0.26583	0.244142	-0.221616	0.334314	0.0880093	0.704427	-0.0158329	0.945693	0.441889	0.0448991	-0.646561	0.00153937	0.884027	1.07026e-07
CLUAP1	M1	-0.216366	0.34618	0.189377	0.410979	-0.197122	0.391742	-0.00505914	0.982636	0.348225	0.121879	0.630651	0.00217673	-0.351871	0.117759	0.372837	0.095997	-0.131483	0.56996	0.278141	0.222153	0.0896228	0.69925	-0.00528793	0.981851	0.197511	0.39079	0.187019	0.416934	0.255219	0.264182	-0.464349	0.0339538	0.715775	0.000263788
IFI44	M1	0.209267	0.362613	-0.264752	0.246131	0.200294	0.384012	0.416064	0.0606578	0.57633	0.00624593	0.293622	0.196408	-0.0109382	0.962468	0.0706174	0.760996	0.179518	0.436193	-0.117969	0.610552	0.19753	0.390743	-0.227989	0.320236	0.1335	0.564004	0.0820097	0.723789	0.420845	0.0574619	-0.370872	0.0979006	0.887296	8.26548e-08
FNDC3A	M1	-0.206402	0.369368	0.183872	0.424958	-0.104716	0.651464	-0.186807	0.417474	0.349948	0.11992	0.675416	0.000779779	-0.683463	0.000636623	0.680155	0.000692494	-0.366193	0.102544	0.576443	0.0062334	0.276503	0.225	-0.375343	0.0936083	0.0234749	0.919549	-0.0326816	0.88816	0.411128	0.0640967	-0.614333	0.00304732	0.855014	7.93337e-07
SLC35A1	M1	-0.202471	0.378756	0.222165	0.333085	-0.308782	0.17322	-0.146846	0.525307	0.107591	0.642502	0.474384	0.0297985	-0.386499	0.0835053	0.24341	0.287674	-0.139747	0.545734	0.109666	0.636061	-0.0686466	0.767486	-0.0352064	0.879579	0.303878	0.180506	-0.176734	0.443459	0.427348	0.053324	-0.231957	0.311654	0.510659	0.0180057
TMEM106A	M1	-0.199324	0.386366	0.127808	0.58088	-0.144921	0.53081	0.00100881	0.996537	0.360803	0.108092	0.623302	0.00253859	-0.507326	0.0189001	0.520645	0.0155276	-0.227521	0.321256	0.243859	0.286758	0.101328	0.662083	-0.336364	0.135996	0.255903	0.262858	-0.186785	0.417529	0.628374	0.00228391	-0.484562	0.0260046	0.837757	2.15092e-06
EPSTI1	M1	0.196999	0.392043	-0.2542	0.26616	0.278439	0.221637	0.243452	0.287588	0.569847	0.00700061	0.350935	0.118807	-0.230661	0.314441	0.267306	0.241433	0.0249994	0.914342	0.180239	0.43432	0.385357	0.0845001	-0.398997	0.0731754	-0.0960639	0.67871	-0.0253365	0.913192	0.310346	0.17094	-0.495223	0.0224522	0.931491	8.71301e-10
ZNF57	M1	-0.194876	0.397268	0.153412	0.50674	-0.209362	0.36239	-0.00274362	0.990583	0.339962	0.131597	0.607867	0.00346474	-0.431455	0.0508308	0.326241	0.14893	-0.0479553	0.836463	0.187192	0.416498	0.108955	0.638265	-0.0908296	0.695385	0.273369	0.230516	-0.0511792	0.825626	0.622297	0.00259181	-0.489225	0.0243994	0.557682	0.0086195
OPN3	M1	0.192675	0.402726	-0.291226	0.200255	0.380436	0.0888901	0.257097	0.260562	0.365917	0.102823	0.0768121	0.740695	-0.0223477	0.923401	0.113999	0.622697	0.148715	0.519989	0.2006	0.38327	0.432867	0.0499942	-0.20656	0.368994	-0.345619	0.124886	-0.275438	0.226864	-0.018842	0.935391	-0.42145	0.0570671	0.54236	0.0110825
DHFRL1	M1	-0.190042	0.409307	0.126518	0.584735	-0.0242192	0.917007	0.0340948	0.883356	0.315534	0.163524	0.483559	0.0263603	-0.360965	0.107922	0.461019	0.0354288	-0.26066	0.253779	0.356934	0.112206	0.149756	0.517041	-0.262622	0.250093	0.0240417	0.917613	0.123168	0.594798	0.129703	0.575236	-0.40864	0.0658852	0.688392	0.000560522
ITGA6	M1	-0.188834	0.412347	0.199973	0.384789	-0.14248	0.537828	-0.0952979	0.681141	0.358701	0.110313	0.62547	0.00242695	-0.44957	0.0408859	0.510836	0.017959	-0.27041	0.235803	0.449158	0.041094	0.168972	0.464046	-0.126806	0.583873	0.0908258	0.695398	0.355682	0.113561	0.171142	0.45824	-0.480735	0.0273832	0.688335	0.000561363
ACTA2	M1	-0.18509	0.421844	0.159337	0.490263	-0.0959135	0.679187	-0.123533	0.593697	-0.175271	0.447301	0.0976421	0.67371	-0.108629	0.639278	0.137241	0.553032	-0.0913254	0.6938	0.122334	0.597313	-0.0655808	0.777613	0.0464043	0.841686	-0.0626246	0.787411	-0.274813	0.227963	-0.101185	0.662533	-0.10899	0.638156	0.495208	0.0224568
GANC	M1	0.18418	0.42417	-0.217879	0.342734	0.232869	0.309702	0.235223	0.304696	0.665245	0.000999133	0.386268	0.0837057	-0.32126	0.155601	0.429159	0.052213	-0.188541	0.413084	0.21801	0.342438	0.311885	0.168717	-0.577534	0.00611341	0.0545612	0.81429	0.160441	0.487222	0.410408	0.0646102	-0.410897	0.0642611	0.745104	0.000106426
LMBRD2	M1	0.181873	0.430096	-0.241563	0.291462	0.405303	0.0683427	0.0687005	0.767309	0.510303	0.0180996	0.321208	0.155673	-0.354669	0.114666	0.422716	0.0562468	-0.092531	0.68995	0.55978	0.00832027	0.637296	0.00188781	-0.448018	0.0416735	-0.470198	0.03148	0.0121272	0.958391	-0.0271082	0.907146	-0.607686	0.00347711	0.618678	0.00279118
STAT2	M1	0.181824	0.430222	-0.199592	0.385715	0.130407	0.573147	0.445969	0.042731	0.617563	0.00285512	0.256375	0.261949	-0.0869361	0.707878	0.288849	0.204121	-0.10683	0.644869	-0.177418	0.441667	-0.00626921	0.978484	-0.524726	0.0145976	0.36066	0.108242	0.0152645	0.94764	0.621966	0.00260951	-0.180772	0.43294	0.862054	5.08835e-07
CYSLTR2	M1	0.181458	0.431169	-0.218106	0.34222	0.319536	0.157958	0.203349	0.376646	0.565271	0.00757731	0.339098	0.132644	-0.158042	0.493842	0.221012	0.335667	0.092012	0.691606	0.335369	0.137232	0.493543	0.0229845	-0.176205	0.444844	-0.249133	0.276133	0.394849	0.0764916	0.0506884	0.827273	-0.596451	0.00431807	0.654002	0.00130038
IRF2	M1	0.180782	0.432915	-0.215236	0.348766	0.351852	0.117781	0.137181	0.553205	0.330586	0.143278	0.158637	0.492196	-0.072352	0.755295	0.167839	0.467091	0.0417165	0.857513	0.302271	0.182937	0.418272	0.0591656	-0.180463	0.433742	-0.379188	0.0900298	0.101413	0.661818	-0.24195	0.290664	-0.414676	0.06161	0.753122	8.1307e-05
SIPA1L1	M1	-0.180541	0.433539	0.187338	0.416127	-0.0257624	0.911738	-0.1243	0.591388	0.0953777	0.680888	0.251296	0.271847	-0.389036	0.0813254	0.608051	0.00345225	-0.475763	0.0292601	0.413626	0.062338	0.0293867	0.899378	-0.402999	0.0700796	-0.0531963	0.818861	-0.0280351	0.903985	0.0479199	0.836582	-0.231124	0.313444	0.573381	0.00658036
PSMB9	M1	0.175594	0.446451	-0.158843	0.491626	0.145403	0.529431	0.267391	0.241278	0.307928	0.174475	0.0512548	0.825372	0.075774	0.744086	0.122479	0.596876	-0.0963317	0.67786	-0.153174	0.507408	-0.0550915	0.812516	-0.329884	0.14418	0.124054	0.592129	0.02224	0.923769	0.0870736	0.707436	0.0638075	0.783487	0.629431	0.00223362
EXPH5	M1	-0.17418	0.450178	0.274589	0.228358	-0.314095	0.165558	-0.112511	0.627276	0.270982	0.234775	0.545752	0.0104931	-0.476677	0.0289076	0.599313	0.00408933	-0.427351	0.053322	0.209122	0.362952	-0.14208	0.538982	-0.326502	0.148587	0.400966	0.0716396	-0.111881	0.629218	0.537688	0.0119384	-0.192834	0.402329	0.649945	0.00142648
IL2	M1	0.167104	0.46907	-0.257415	0.259951	0.385479	0.0843938	0.193623	0.40037	0.28132	0.216693	-0.00662751	0.977254	0.0483742	0.835053	0.000705991	0.997577	0.137297	0.552868	0.193799	0.399932	0.389807	0.0806712	-0.0973812	0.674535	-0.339921	0.131647	0.343865	0.12694	-0.194708	0.397684	-0.3396	0.132035	0.404406	0.0690154
ZCCHC2	M1	0.16355	0.478709	-0.157521	0.495284	0.20892	0.363427	0.220289	0.337289	0.620813	0.00267205	0.340667	0.130746	-0.356839	0.112308	0.544132	0.0107714	-0.301311	0.1844	0.234099	0.30708	0.232657	0.310155	-0.694352	0.000478982	0.0451191	0.84602	0.0575772	0.804211	0.432475	0.0502256	-0.355298	0.113979	0.870227	2.94479e-07
DIP2C	M1	-0.163049	0.480075	0.18566	0.42039	-0.230245	0.31534	0.026737	0.908412	0.239641	0.295435	0.410868	0.0642815	-0.242035	0.290491	0.357914	0.111153	-0.313938	0.165782	0.04884	0.833486	-0.203796	0.375578	-0.18652	0.418201	0.406129	0.0677283	0.176299	0.4446	0.290573	0.201312	-0.104493	0.652161	0.638494	0.00183933
PARG	M1	-0.161795	0.483506	0.142068	0.539016	-0.0672542	0.772082	-0.0105287	0.963872	0.507064	0.0189718	0.652064	0.00135937	-0.603695	0.00375861	0.730536	0.000169456	-0.429753	0.0518527	0.486582	0.0252991	0.20739	0.367031	-0.513568	0.0172531	0.114057	0.62252	0.00947726	0.967478	0.447655	0.0418593	-0.51505	0.0168795	0.77676	3.4564e-05
GBP5	M1	-0.161669	0.483851	0.119101	0.607109	0.0423829	0.85526	-0.207548	0.366658	0.12245	0.596962	0.379403	0.0898323	-0.491815	0.0235429	0.571905	0.00675324	-0.345351	0.125199	0.564296	0.00770503	0.283015	0.21382	-0.337259	0.134892	-0.229196	0.31761	-0.184956	0.422185	0.0168795	0.942109	-0.429589	0.0519518	0.660212	0.00112571
GEN1	M1	0.15988	0.488766	-0.181862	0.430124	0.229342	0.317293	0.358777	0.110232	0.599629	0.00406467	0.255836	0.262989	-0.18533	0.421231	0.416308	0.0604912	-0.19791	0.389813	0.0960902	0.678626	0.172609	0.454339	-0.599502	0.00407455	0.0849943	0.714136	0.0217898	0.925308	0.404018	0.0693072	-0.287688	0.206028	0.730671	0.000168754
SPN	M1	-0.150744	0.514247	0.21529	0.348643	-0.146998	0.524874	0.0874368	0.706267	0.174085	0.45043	0.172676	0.45416	-0.171291	0.457844	0.510956	0.0179277	-0.550257	0.00975003	0.0478588	0.836787	-0.326612	0.148443	-0.41292	0.0628311	0.408026	0.0663324	0.339152	0.132578	0.205987	0.370353	0.0961845	0.678327	0.652749	0.00133829
NDC80	M1	0.145599	0.528869	-0.190825	0.407344	0.110583	0.633226	0.496075	0.0221857	0.4924	0.0233525	0.108247	0.640462	0.0721081	0.756096	0.121959	0.598445	0.0308483	0.894399	-0.282944	0.213939	-0.0641301	0.782418	-0.358186	0.110862	0.277214	0.223762	-0.369578	0.0991694	0.479515	0.0278347	-0.0580212	0.80273	0.629248	0.00224224
RTP4	M1	-0.144663	0.531552	0.101229	0.662394	-0.10835	0.640144	0.00850239	0.970822	0.345396	0.125146	0.625169	0.00244223	-0.372864	0.0959705	0.366617	0.102117	-0.0739651	0.750005	0.250427	0.273564	0.165075	0.474562	-0.0961194	0.678534	0.143671	0.534399	0.0642401	0.782053	0.363347	0.105447	-0.528918	0.0136899	0.929494	1.13565e-09
CCDC111	M1	-0.140968	0.542197	-0.00182145	0.993748	-0.0321323	0.890029	0.153099	0.507618	0.501767	0.0204709	0.651427	0.00137927	-0.365434	0.103313	0.315628	0.163392	0.0587195	0.800402	0.229588	0.31676	0.293314	0.196901	-0.134165	0.562045	0.0929718	0.688544	-0.108168	0.640709	0.500593	0.0208158	-0.631845	0.00212226	0.62851	0.00227737
FAM13A	M1	0.138776	0.548556	-0.157172	0.496254	0.130224	0.573691	0.260135	0.254771	0.472819	0.0304187	0.152376	0.509649	-0.136165	0.556176	0.250416	0.273586	-0.132751	0.566211	-0.0472163	0.838951	0.0378497	0.870608	-0.450512	0.0404137	0.20188	0.380178	0.0425513	0.854691	0.460555	0.0356382	-0.162746	0.480905	0.688726	0.000555657
TRAFD1	M1	-0.136805	0.554305	0.0668857	0.773299	0.0515534	0.82437	-0.0076286	0.973819	0.335266	0.13736	0.525135	0.0145071	-0.408012	0.0663423	0.532368	0.0129777	-0.213036	0.353834	0.445717	0.0428627	0.284885	0.210678	-0.276615	0.224805	-0.0807605	0.727841	0.00138453	0.995248	0.192683	0.402705	-0.555087	0.00900162	0.863579	4.60695e-07
STAT1	M1	0.132428	0.567164	-0.179743	0.435609	0.331419	0.142211	-0.0122173	0.958082	0.403928	0.0693753	0.280974	0.217284	-0.399471	0.0728038	0.464507	0.0338849	-0.171975	0.456022	0.533775	0.0126958	0.537874	0.0119033	-0.487988	0.0248175	-0.421587	0.0569776	-0.145555	0.528997	0.0168135	0.942334	-0.518182	0.0161115	0.631014	0.00216006
UBE2L6	M1	-0.126631	0.584396	0.0804077	0.728987	0.0479041	0.836635	-0.0521973	0.82221	0.139923	0.545224	0.356893	0.11225	-0.264345	0.246885	0.364167	0.104605	-0.13167	0.569407	0.375516	0.0934451	0.224149	0.328674	-0.0947034	0.683031	-0.160999	0.485688	-0.0170432	0.941548	-0.054704	0.813812	-0.429604	0.0519429	0.79686	1.53528e-05
PARP4	M1	-0.126096	0.586	0.167071	0.469159	-0.0560996	0.809146	-0.279172	0.220373	0.168665	0.464869	0.500827	0.0207467	-0.528518	0.0137745	0.528049	0.0138742	-0.320448	0.156708	0.570236	0.00695325	0.263001	0.249385	-0.213177	0.353506	-0.155075	0.502088	0.102329	0.65894	-0.0125273	0.95702	-0.47085	0.0312131	0.722163	0.000218547
HELB	M1	-0.125937	0.586476	0.140714	0.54293	-0.108049	0.641078	0.00153971	0.994715	0.505229	0.0194809	0.626509	0.00237493	-0.583896	0.00545136	0.753376	8.06046e-05	-0.483189	0.0264925	0.364721	0.104038	0.0844492	0.715896	-0.587187	0.00513292	0.269518	0.237412	0.0229493	0.921345	0.600675	0.00398402	-0.400962	0.0716428	0.860804	5.51555e-07
SAMD9	M1	-0.125743	0.587055	0.122366	0.597216	-0.164602	0.475845	0.0225654	0.922657	0.434136	0.0492522	0.639119	0.00181447	-0.477533	0.0285809	0.504261	0.0197536	-0.23757	0.299754	0.21514	0.348985	0.0737915	0.750574	-0.317541	0.160717	0.310674	0.170464	0.0598415	0.796664	0.598507	0.00415266	-0.440585	0.0456093	0.904081	1.91087e-08
YEATS2	M1	0.120201	0.603768	-0.0908544	0.695306	0.0668947	0.773269	0.361805	0.107045	0.539745	0.0115552	0.213192	0.353472	-0.155266	0.501555	0.456062	0.0377168	-0.306319	0.176853	-0.110458	0.633611	-0.112138	0.628423	-0.64928	0.00144807	0.37363	0.095236	-0.00944856	0.967576	0.609117	0.00338056	-0.0719889	0.756488	0.78863	2.16268e-05
NIPSNAP1	M1	-0.118664	0.608437	0.0682641	0.768748	-0.105095	0.650278	0.162604	0.481292	0.359336	0.109639	0.529637	0.0135388	-0.13792	0.551048	0.124366	0.591191	0.104422	0.652382	0.0861669	0.710355	0.104084	0.653441	0.120268	0.603565	0.180762	0.432968	0.285896	0.208993	0.238688	0.297417	-0.443974	0.0437808	0.543717	0.0108436
BAZ1A	M1	-0.115665	0.61759	0.0972582	0.674925	-0.0358984	0.877229	0.0152169	0.947803	0.305587	0.177944	0.349634	0.120275	-0.448102	0.0416308	0.614288	0.00305012	-0.40732	0.066849	0.2597	0.255596	0.0328222	0.887682	-0.551865	0.00949536	0.154157	0.504655	-0.180332	0.434079	0.494204	0.0227739	-0.28245	0.214774	0.715835	0.000263329
ADAL	M1	-0.111349	0.630859	-0.0447989	0.8471	0.0141504	0.951457	0.188832	0.41235	0.433473	0.0496389	0.517312	0.016322	-0.253523	0.267478	0.211862	0.356555	0.14958	0.517538	0.142945	0.536488	0.265754	0.244281	-0.0494599	0.831401	0.054494	0.814515	-0.0822702	0.722945	0.441391	0.0451694	-0.613291	0.00311164	0.669075	0.000911071
SP110	M1	0.110807	0.632531	-0.166231	0.47143	0.132584	0.566704	0.33136	0.142287	0.607246	0.00350727	0.440405	0.0457082	-0.177971	0.440222	0.261862	0.251516	0.052503	0.821184	0.0406537	0.861109	0.224352	0.328225	-0.297238	0.190697	0.134226	0.561866	0.0244188	0.916325	0.480446	0.0274898	-0.471694	0.0308708	0.95513	1.71621e-11
IFIT5	M1	0.110737	0.632748	-0.169352	0.463026	0.162865	0.48058	0.109323	0.637124	0.547408	0.0102147	0.538461	0.0117932	-0.351503	0.11817	0.235302	0.304528	0.138236	0.550129	0.299177	0.187682	0.491605	0.0236114	-0.183678	0.425455	-0.121096	0.601057	0.012313	0.957754	0.360027	0.108908	-0.687848	0.000568524	0.877856	1.70815e-07
DDX60L	M1	-0.110156	0.634546	0.0859439	0.711074	-0.119582	0.605648	0.0448151	0.847045	0.410589	0.064481	0.609468	0.00335718	-0.410941	0.0642295	0.401338	0.0713523	-0.119036	0.607307	0.202463	0.378774	0.128435	0.57901	-0.203205	0.376993	0.240452	0.293754	0.0648657	0.779981	0.524013	0.0147567	-0.497402	0.021776	0.92213	2.83429e-09
TARBP1	M1	-0.103473	0.655353	0.096259	0.678091	-0.192625	0.402849	0.261824	0.251588	0.420906	0.0574222	0.397068	0.0747036	-0.186816	0.41745	0.405764	0.0679989	-0.269648	0.237177	-0.155255	0.501586	-0.265671	0.244435	-0.382081	0.0874042	0.557122	0.00870074	-0.104762	0.65132	0.652221	0.00135451	-0.0718835	0.756834	0.804918	1.08107e-05
PARP9	M1	-0.0956592	0.679994	0.0298679	0.897738	0.062218	0.788762	0.00884947	0.969631	0.384367	0.0853708	0.53117	0.0132215	-0.434123	0.0492597	0.500446	0.0208591	-0.192703	0.402656	0.43221	0.0503822	0.313074	0.167012	-0.299973	0.186453	-0.0727504	0.753988	0.0243158	0.916677	0.220009	0.33792	-0.572699	0.0066598	0.94547	1.05324e-10
MYD88	M1	-0.093776	0.685981	0.0522215	0.822129	0.027614	0.905421	0.140307	0.54411	0.322739	0.1536	0.398406	0.0736411	-0.19434	0.398593	0.374275	0.0946211	-0.159903	0.488704	0.206297	0.369618	0.0962408	0.678149	-0.193553	0.400542	0.0697097	0.763983	0.220255	0.337366	0.132231	0.567746	-0.370347	0.0984132	0.905189	1.7188e-08
LSM11	M1	0.0910992	0.694523	-0.112536	0.627197	0.309059	0.172816	0.0669821	0.77298	0.438222	0.0469194	0.296761	0.191443	-0.324817	0.150818	0.463783	0.0342008	-0.225201	0.326349	0.533933	0.0126647	0.462884	0.0345968	-0.428271	0.0527555	-0.33008	0.143928	0.142487	0.537808	-0.0764347	0.741927	-0.485245	0.0257642	0.599273	0.00409244
ZNF107	M1	0.0864555	0.709426	-0.0688899	0.766684	0.00215168	0.992615	0.308964	0.172953	0.655615	0.00125294	0.445092	0.0431903	-0.247146	0.280106	0.429465	0.0520272	-0.21342	0.352946	-0.00544075	0.981326	0.016113	0.944733	-0.490109	0.0241043	0.386491	0.083512	0.107896	0.641554	0.624314	0.00248595	-0.25389	0.266763	0.842381	1.66574e-06
ETV7	M1	-0.0837735	0.71808	0.0895591	0.699454	0.0135147	0.953635	0.0275832	0.905526	0.156052	0.499366	0.147431	0.523641	-0.201898	0.380136	0.479653	0.0277832	-0.430588	0.051349	0.187062	0.416827	-0.0767983	0.74074	-0.416821	0.0601425	0.101071	0.662891	0.0215499	0.926128	0.0693538	0.765155	-0.040503	0.861619	0.694228	0.000480572
DDX58	M1	-0.0816253	0.725035	0.0217498	0.925445	-0.0220903	0.924281	0.0537133	0.817129	0.381686	0.0877595	0.556707	0.00876146	-0.366308	0.102429	0.340085	0.131448	-0.0350113	0.880241	0.252079	0.270306	0.237448	0.300011	-0.152127	0.510348	0.0664448	0.774756	-0.00902627	0.969025	0.361603	0.107255	-0.562627	0.00792783	0.95644	1.30183e-11
ADAR	M1	0.0784007	0.735516	-0.133313	0.564556	0.210665	0.359342	0.172311	0.455129	0.563162	0.00785593	0.449126	0.0411102	-0.360496	0.108414	0.455346	0.0380567	-0.0992973	0.66848	0.343025	0.127933	0.390071	0.0804488	-0.416709	0.0602188	-0.100064	0.666063	0.0448679	0.846867	0.335262	0.137364	-0.608224	0.00344051	0.930111	1.04724e-09
NSUN4	M1	-0.07644	0.74191	-0.0404223	0.861892	0.086939	0.707869	0.0197346	0.932337	0.350079	0.119771	0.492205	0.0234157	-0.411066	0.0641405	0.3645	0.104264	0.02569	0.911985	0.35913	0.109857	0.396917	0.0748239	-0.19844	0.38852	-0.128652	0.578366	-0.248736	0.276922	0.409429	0.0653138	-0.668054	0.000933869	0.701141	0.00039866
NUDT12	M1	0.0703735	0.761798	-0.209877	0.361184	0.147445	0.523601	0.428014	0.0529132	0.362394	0.106432	0.144595	0.531747	0.148123	0.521671	-0.0841824	0.716758	0.292892	0.197575	-0.257716	0.259374	0.0753298	0.745538	-0.0341711	0.883096	0.153496	0.506504	0.0170037	0.941683	0.379945	0.0893376	-0.269902	0.236719	0.577753	0.00608957
MAP7	M1	0.0697288	0.76392	-0.0264925	0.909246	0.0637554	0.78366	0.283334	0.213281	0.279981	0.218983	-0.0240901	0.917448	0.0984969	0.671007	0.219057	0.340067	-0.261194	0.252774	-0.118944	0.607587	-0.209074	0.363066	-0.324378	0.151402	0.261586	0.252035	0.326522	0.14856	0.0942329	0.684527	0.127913	0.580566	0.534104	0.0126307
USP15	M1	-0.068573	0.767729	-0.036896	0.873843	0.0319789	0.890551	0.0580734	0.802556	0.298592	0.188589	0.418533	0.0589907	-0.308057	0.174285	0.256384	0.261932	0.000634224	0.997823	0.185031	0.421993	0.23796	0.298939	-0.177036	0.442666	0.035789	0.8776	-0.136295	0.555796	0.371672	0.097122	-0.471236	0.0310562	0.849689	1.09338e-06
IFIT3	M1	0.0633818	0.784899	-0.137502	0.552269	0.122864	0.595714	0.240144	0.294391	0.524819	0.0145771	0.454501	0.0384608	-0.231989	0.311585	0.26718	0.241664	0.056872	0.806565	0.128884	0.577674	0.279068	0.220552	-0.241011	0.2926	0.053275	0.818597	-0.0239867	0.917801	0.411868	0.0635719	-0.528012	0.0138821	0.965084	1.64687e-12
FBXO5	M1	-0.061122	0.792403	-0.0796103	0.731579	0.0211297	0.927565	0.267283	0.241476	0.439846	0.046016	0.393375	0.077696	-0.152993	0.507915	0.153368	0.506863	0.112568	0.6271	0.0299171	0.897571	0.181022	0.432294	-0.113084	0.62551	0.132692	0.566386	-0.335533	0.137026	0.42315	0.055968	-0.399297	0.0729397	0.576651	0.00621039
PLAGL1	M1	-0.0603602	0.794937	0.102769	0.657559	0.0319559	0.890629	-0.143053	0.536177	0.0588194	0.800069	0.120397	0.603173	-0.320164	0.157097	0.523756	0.0148145	-0.472721	0.0304577	0.339928	0.131638	0.0115446	0.960389	-0.458045	0.0367879	-0.0733462	0.752034	-0.172728	0.454021	0.00459902	0.984215	-0.0868822	0.708052	0.446482	0.0424644
CASP1	M1	-0.0602042	0.795457	0.00416459	0.985706	0.0404867	0.861674	-0.0344423	0.882175	0.141438	0.540836	0.345491	0.125036	-0.183876	0.424948	0.0977137	0.673483	0.0841158	0.716973	0.225495	0.325703	0.247285	0.279828	0.0803045	0.729322	-0.102513	0.658363	0.181469	0.431138	-0.00868216	0.970205	-0.43753	0.0473082	0.761552	6.0596e-05
ZNF101	M1	-0.0517142	0.82383	0.00944608	0.967585	0.00807133	0.972301	0.0284739	0.902489	0.534629	0.0125273	0.640747	0.00175099	-0.429542	0.0519803	0.393324	0.0777381	-0.0930183	0.688396	0.387779	0.0823999	0.34373	0.127099	-0.192035	0.404319	0.0330636	0.886861	0.295974	0.192681	0.316653	0.161955	-0.598375	0.00416317	0.744346	0.000109115
LPIN2	M1	-0.0511095	0.82586	0.0485001	0.834629	0.128979	0.577392	-0.0520361	0.82275	0.099099	0.669106	0.0835389	0.718838	-0.201421	0.381285	0.431912	0.0505589	-0.375168	0.0937735	0.338995	0.132769	0.0844839	0.715784	-0.355606	0.113644	-0.159564	0.489638	0.0796537	0.731438	-0.17745	0.441584	-0.114914	0.61989	0.54469	0.0106748
NMI	M1	-0.0497316	0.830488	0.00170077	0.994162	-0.078451	0.735352	0.0180037	0.93826	0.341513	0.129732	0.543892	0.0108131	-0.343069	0.12788	0.184254	0.42398	0.10136	0.661983	0.1318	0.56902	0.219138	0.339883	-0.0582864	0.801846	0.127579	0.581565	-0.0828117	0.721191	0.491849	0.0235317	-0.516815	0.0164431	0.786407	2.36641e-05
IFIT2	M1	-0.0492522	0.8321	-0.00489698	0.983192	-0.0188187	0.93547	0.200743	0.382925	0.429691	0.05189	0.474178	0.0298795	-0.231229	0.313219	0.322189	0.154343	-0.0499213	0.829851	0.078966	0.733675	0.0968922	0.676084	-0.212187	0.355799	0.202971	0.377555	-0.039745	0.864185	0.437795	0.0471591	-0.413801	0.0622161	0.958447	8.38155e-12
UBQLN2	M1	-0.0454787	0.844807	0.0177092	0.939268	0.09868	0.670429	0.0437058	0.85079	0.455018	0.0382131	0.440665	0.0455656	-0.400555	0.0719579	0.543302	0.0109162	-0.283048	0.213764	0.446652	0.0423761	0.281939	0.215641	-0.383608	0.086042	-0.0755561	0.744798	0.140568	0.543354	0.155569	0.500711	-0.473332	0.0302142	0.832701	2.81946e-06
ADAM19	M1	0.0433657	0.851939	-0.0782545	0.735992	0.244199	0.286065	-0.00410763	0.985901	0.324276	0.151538	0.268958	0.238426	-0.262922	0.249533	0.313058	0.167035	-0.120387	0.603205	0.46306	0.0345189	0.41648	0.0603741	-0.232496	0.310498	-0.292808	0.197709	0.48538	0.0257171	-0.0943327	0.684209	-0.469954	0.0315802	0.579264	0.00592709
ERMAP	M1	-0.0373152	0.872421	0.0181714	0.937686	-0.0936543	0.686369	0.262655	0.250032	0.249955	0.274499	0.295473	0.193471	0.103503	0.655257	-0.00105701	0.996372	0.144488	0.532054	-0.162441	0.481738	-0.0836729	0.718405	0.168456	0.465429	0.254669	0.265249	0.205199	0.372228	0.140828	0.542601	-0.185826	0.419968	0.538858	0.0117192
SP100	M1	0.0371765	0.872892	-0.0350122	0.880238	-0.0313876	0.892563	0.299841	0.186657	0.467093	0.0327751	0.337668	0.13439	-0.13923	0.547236	0.311622	0.169096	-0.143703	0.534306	-0.123018	0.595249	-0.0951578	0.681586	-0.372966	0.0958724	0.389493	0.0809373	0.0414169	0.858527	0.560735	0.00818684	-0.177543	0.44134	0.879032	1.56568e-07
IGFBP3	M1	-0.0346354	0.881518	-0.0338014	0.884353	0.0953752	0.680896	0.0699594	0.763161	0.0677387	0.770482	0.106857	0.644784	0.0136867	0.953046	-0.0188423	0.93539	0.059976	0.796216	0.0636837	0.783897	0.0974724	0.674247	0.0744434	0.748439	-0.0563862	0.808188	0.433782	0.0494581	-0.131423	0.570138	-0.224385	0.328152	0.585618	0.00528276
PARP12	M1	-0.0327799	0.887826	0.0106501	0.963456	-0.0583284	0.801706	0.249524	0.275355	0.428859	0.052396	0.399571	0.0727254	-0.191864	0.404747	0.340057	0.131482	-0.173606	0.451696	-0.0436744	0.850896	-0.0716112	0.757728	-0.331296	0.142369	0.365706	0.103037	0.0873085	0.70668	0.488812	0.0245384	-0.229974	0.315926	0.907935	1.31437e-08
LRRC16A	M1	-0.030808	0.894537	0.0191234	0.934428	-0.0329869	0.887122	0.185329	0.421233	0.340817	0.130567	0.323797	0.152178	-0.0987447	0.670224	0.251251	0.271936	-0.064239	0.782057	0.0215088	0.926269	0.00647512	0.977777	-0.136483	0.555245	0.193062	0.401761	0.101551	0.661382	0.269127	0.23812	-0.238402	0.298014	0.748498	9.50764e-05
ATR	M1	-0.0302393	0.896473	-0.0120554	0.958637	0.00881674	0.969744	0.209639	0.36174	0.632697	0.00208405	0.529884	0.0134873	-0.474164	0.0298848	0.646272	0.00154936	-0.360043	0.108891	0.209011	0.363212	0.123181	0.594757	-0.669474	0.000902305	0.288796	0.204208	-0.032604	0.888424	0.729483	0.000175056	-0.381605	0.0878328	0.75411	7.85986e-05
TRIM21	M1	-0.0284156	0.902687	-0.0689221	0.766578	0.144391	0.532331	0.0848155	0.714713	0.346578	0.123773	0.452228	0.0395644	-0.25863	0.257629	0.252557	0.269368	0.0726575	0.754293	0.31766	0.16055	0.387552	0.0825957	-0.0926839	0.689462	-0.172977	0.453362	0.0510438	0.82608	0.124154	0.591829	-0.613391	0.00310537	0.903831	1.95678e-08
IFIH1	M1	0.0224335	0.923108	-0.0585422	0.800993	0.0736312	0.751099	0.0902333	0.697294	0.430492	0.0514072	0.453781	0.0388079	-0.339066	0.132682	0.370513	0.0982512	-0.082013	0.723778	0.235919	0.303226	0.254709	0.265171	-0.295653	0.193186	0.0259652	0.911046	-0.04301	0.85314	0.359422	0.109547	-0.492286	0.0233896	0.943138	1.5536e-10
HAUS3	M1	-0.0197114	0.932416	-0.0449062	0.846738	-2.73319e-06	0.999991	0.0596353	0.797351	0.561665	0.00805877	0.622028	0.00260621	-0.505384	0.0194373	0.398458	0.0735998	-0.0784154	0.735468	0.285346	0.209909	0.317137	0.161279	-0.337017	0.135191	0.122719	0.596152	-0.0164761	0.94349	0.603014	0.00380852	-0.60494	0.00366883	0.815554	6.63507e-06
LAYN	M1	-0.0173647	0.940447	-0.0393394	0.865559	-0.019667	0.932568	0.0956977	0.679872	0.238677	0.297441	0.20506	0.372558	-0.220325	0.33721	0.226178	0.3242	-0.103719	0.654582	-0.00897924	0.969186	0.00647828	0.977766	-0.344587	0.126092	0.136182	0.556127	-0.657234	0.00120682	0.433738	0.0494841	-0.12117	0.600831	0.455182	0.0381351
LARS2	M1	0.01367	0.953103	-0.0700672	0.762806	0.211559	0.357258	0.290132	0.202029	0.349205	0.120762	0.162434	0.481756	-0.0360783	0.876618	0.327488	0.147292	-0.151574	0.511905	0.159772	0.489064	0.123856	0.592725	-0.321699	0.155006	-0.0703988	0.761715	0.115117	0.619268	0.00828691	0.971561	-0.251681	0.271088	0.630569	0.00218053
TRIM14	M1	0.0126352	0.95665	-0.0321655	0.889916	0.0750323	0.746512	0.163297	0.479399	0.626117	0.00239447	0.542388	0.0110775	-0.430545	0.0513753	0.561538	0.00807609	-0.278181	0.222084	0.330197	0.143778	0.244798	0.284847	-0.496682	0.0219977	0.108357	0.640123	0.21095	0.358678	0.414042	0.0620491	-0.490939	0.0238298	0.9079	1.31897e-08
BSPRY	M1	0.0120736	0.958575	-0.109038	0.63801	0.11209	0.628571	0.189002	0.411923	0.287979	0.205549	0.17383	0.451104	-0.160143	0.488041	0.185501	0.420794	-0.00132406	0.995455	0.0771222	0.739683	0.171829	0.45641	-0.284033	0.212106	-0.0517284	0.823782	-0.547772	0.0101544	0.261881	0.251482	-0.249207	0.275985	0.492606	0.0232858
CASP7	M1	0.0103192	0.96459	-0.104208	0.653053	0.139771	0.545666	0.0390396	0.866575	0.363353	0.105441	0.453744	0.0388257	-0.340137	0.131385	0.20732	0.367197	0.0936871	0.686264	0.301938	0.183444	0.423097	0.0560021	-0.145325	0.529654	-0.154869	0.502664	-0.108152	0.640758	0.237385	0.300142	-0.605603	0.00362173	0.816845	6.24019e-06
C5orf13	M1	0.00941229	0.967701	-0.0350513	0.880106	-0.0140494	0.951803	0.362906	0.105903	0.46864	0.0321244	0.340488	0.130962	-0.0314379	0.892392	0.218895	0.340434	-0.0133489	0.954204	-0.093064	0.68825	-0.0317424	0.891356	-0.171629	0.456944	0.299931	0.186517	0.082723	0.721478	0.405092	0.0685003	-0.24751	0.279374	0.668686	0.000919703
TXNRD3	M1	-0.00750674	0.974238	-0.103662	0.654761	0.145498	0.529158	0.351451	0.118228	0.423977	0.0554396	0.22617	0.324217	0.0252327	0.913546	0.147641	0.523043	0.0370151	0.873439	0.0305562	0.895394	0.113509	0.624203	-0.120478	0.602928	0.0387347	0.867608	0.167732	0.467378	0.0961129	0.678554	-0.312661	0.167603	0.533181	0.0128142
LOC100131733	M1	0.00555409	0.980937	-0.112055	0.628681	0.0354231	0.878843	0.303128	0.181637	0.468848	0.0320378	0.438298	0.0468768	-0.122394	0.597132	0.141059	0.541933	0.139425	0.54667	-0.0613592	0.791615	0.13262	0.5666	-0.130545	0.572737	0.198913	0.387367	-0.0661767	0.775642	0.481434	0.0271272	-0.433845	0.0494217	0.870527	2.88423e-07
DDX60	M1	-0.00102254	0.99649	-0.0529319	0.819747	0.0367292	0.874409	0.143423	0.535112	0.51444	0.0170325	0.56461	0.00766369	-0.35316	0.116326	0.338588	0.133264	-0.0115337	0.960426	0.217316	0.344016	0.275609	0.226565	-0.2353	0.304532	0.0838388	0.717868	0.0306584	0.895046	0.442521	0.0445578	-0.579226	0.00593114	0.960689	4.99235e-12
SNRPA	M2	0.868679	3.27519e-07	-0.840209	1.88019e-06	0.733409	0.000154967	0.851501	9.81658e-07	0.47587	0.0292189	-0.790383	2.01298e-05	0.883069	1.15277e-07	-0.716709	0.000256713	0.600041	0.00403275	-0.785667	2.43786e-05	0.117664	0.611482	-0.213655	0.352403	-0.153834	0.505559	0.113415	0.624493	-0.112138	0.628425	0.411712	0.0636821	-0.250019	0.274371
ARPC5L	M2	0.868351	3.34934e-07	-0.851356	9.90248e-07	0.835894	2.37896e-06	0.7416	0.000119351	0.427485	0.0532395	-0.806569	1.00415e-05	0.778123	3.2799e-05	-0.636588	0.00191699	0.537868	0.0119046	-0.570337	0.00694099	0.27002	0.236506	-0.273794	0.229763	-0.367562	0.10117	0.111252	0.631159	-0.256317	0.262061	0.285479	0.209686	-0.109573	0.63635
ABI3	M2	0.864896	4.22408e-07	-0.818818	5.67653e-06	0.74404	0.000110216	0.819543	5.48081e-06	0.521771	0.0152664	-0.765382	5.28117e-05	0.784824	2.52144e-05	-0.586863	0.00516349	0.425049	0.0547599	-0.703016	0.000378625	0.10281	0.657431	-0.396045	0.0755239	-0.128275	0.579487	0.188746	0.412567	-0.093434	0.687071	0.441759	0.0449693	-0.15395	0.505234
NPM3	M2	0.86026	5.71104e-07	-0.853628	8.63457e-07	0.771464	4.22286e-05	0.834471	2.56724e-06	0.415073	0.0613364	-0.825234	4.13899e-06	0.91126	9.39152e-09	-0.748728	9.43482e-05	0.621572	0.00263073	-0.762025	5.95836e-05	0.149633	0.517389	-0.179112	0.437249	-0.230506	0.314777	0.0597538	0.796956	-0.220792	0.33616	0.40914	0.0655225	-0.211472	0.357462
DOLPP1	M2	0.860045	5.78983e-07	-0.83339	2.71879e-06	0.791151	1.95032e-05	0.842807	1.62634e-06	0.465092	0.0336313	-0.818381	5.79735e-06	0.891946	5.64365e-08	-0.659806	0.0011365	0.527663	0.0139566	-0.696821	0.000448312	0.14313	0.535956	-0.243036	0.288438	-0.226287	0.323961	0.152876	0.508244	-0.252713	0.269062	0.409121	0.0655364	-0.185885	0.419818
C7orf46	M2	0.856579	7.20184e-07	-0.853947	8.46843e-07	0.773533	3.90742e-05	0.74857	9.48475e-05	0.406567	0.0674039	-0.762362	5.88712e-05	0.841244	1.77508e-06	-0.814086	7.11039e-06	0.717028	0.000254328	-0.6571	0.00121059	0.28379	0.212513	-0.0568406	0.80667	-0.308173	0.174114	0.0937629	0.686023	-0.227707	0.320851	0.252714	0.269061	-0.270661	0.235351
TUBB8	M2	0.855122	7.88049e-07	-0.874536	2.17439e-07	0.827289	3.73076e-06	0.737682	0.000135388	0.374072	0.0948145	-0.806432	1.01035e-05	0.851052	1.0084e-06	-0.811811	7.90611e-06	0.747333	9.88477e-05	-0.617876	0.00283705	0.341204	0.130102	-0.0501657	0.829029	-0.418411	0.0590726	0.0956989	0.679868	-0.296097	0.192488	0.215802	0.347469	-0.214164	0.351229
ATOX1	M2	0.853632	8.63257e-07	-0.85716	6.94599e-07	0.772413	4.07546e-05	0.810469	8.41089e-06	0.429182	0.0521989	-0.758534	6.74117e-05	0.882534	1.20128e-07	-0.774744	3.73247e-05	0.673355	0.000820567	-0.717918	0.00024779	0.205734	0.370955	-0.117041	0.613383	-0.257592	0.259611	0.0763988	0.742045	-0.225675	0.325306	0.303998	0.180324	-0.126813	0.583852
NCR3	M2	0.840802	1.81932e-06	-0.810366	8.4508e-06	0.763127	5.72825e-05	0.773468	3.91701e-05	0.370793	0.0979772	-0.852155	9.43913e-07	0.869527	3.09034e-07	-0.685123	0.000610074	0.520654	0.0155255	-0.702174	0.000387515	0.117937	0.610652	-0.217631	0.343299	-0.227703	0.320859	0.100944	0.663293	-0.273375	0.230506	0.422452	0.0564175	-0.0679765	0.769697
ACOT7	M2	0.840448	1.85538e-06	-0.793958	1.73545e-05	0.810309	8.47299e-06	0.799464	1.37309e-05	0.45081	0.0402655	-0.842976	1.61086e-06	0.814639	6.92802e-06	-0.494864	0.0225649	0.340236	0.131266	-0.595339	0.00440984	0.123356	0.594231	-0.417666	0.0595722	-0.266013	0.243804	0.166397	0.470982	-0.313623	0.166229	0.456448	0.0375348	-0.11078	0.632615
IMPDH1	M2	0.837486	2.18286e-06	-0.777711	3.33238e-05	0.766057	5.15331e-05	0.815043	6.79708e-06	0.459674	0.0360384	-0.855422	7.73662e-07	0.834408	2.57591e-06	-0.537863	0.0119055	0.338321	0.13359	-0.65835	0.00117587	0.0594665	0.797913	-0.38815	0.0820815	-0.1595	0.489814	0.325434	0.149998	-0.25193	0.270599	0.499168	0.0212402	-0.164103	0.477202
MCAT	M2	0.833768	2.66502e-06	-0.816076	6.47269e-06	0.769997	4.45947e-05	0.709293	0.000317692	0.342517	0.128535	-0.866269	3.85485e-07	0.857448	6.82191e-07	-0.741449	0.000119938	0.588533	0.00500715	-0.626738	0.0023636	0.210928	0.358727	-0.13121	0.570768	-0.365965	0.102775	0.0875127	0.706023	-0.374932	0.0939975	0.4002	0.0722339	-0.371877	0.0969234
BCAT2	M2	0.832588	2.83636e-06	-0.788743	2.1528e-05	0.6806	0.000684754	0.830022	3.24276e-06	0.569309	0.00706649	-0.700493	0.00040579	0.748604	9.47412e-05	-0.549287	0.00990619	0.411095	0.06412	-0.717406	0.000251532	0.0769697	0.740181	-0.397381	0.0744542	-0.0451967	0.845758	0.108856	0.638573	0.00548784	0.981165	0.450997	0.0401725	-0.243496	0.287497
MPDU1	M2	0.831905	2.93988e-06	-0.863306	4.69014e-07	0.815767	6.56851e-06	0.760327	6.32854e-05	0.36182	0.107029	-0.800298	1.32443e-05	0.886037	9.1385e-08	-0.822707	4.69438e-06	0.764184	5.51478e-05	-0.646102	0.00155527	0.314796	0.164566	-0.0191098	0.934474	-0.398387	0.0736564	0.041534	0.85813	-0.296007	0.192629	0.236042	0.302965	-0.233464	0.308431
TUBG1	M2	0.828255	3.55133e-06	-0.822332	4.782e-06	0.767783	4.83864e-05	0.877526	1.75018e-07	0.448423	0.041467	-0.858739	6.29037e-07	0.883864	1.08394e-07	-0.627744	0.00231432	0.480578	0.027441	-0.762505	5.85717e-05	0.0710694	0.759509	-0.334276	0.138597	-0.152732	0.508648	0.0359813	0.876947	-0.136077	0.556434	0.470756	0.0312517	-0.188025	0.414389
IMPA2	M2	0.821569	4.96505e-06	-0.815821	6.55158e-06	0.738325	0.000132638	0.875166	2.07807e-07	0.581055	0.00573927	-0.72515	0.00019979	0.798592	1.42567e-05	-0.571995	0.00674268	0.447344	0.0420193	-0.702097	0.000388332	0.11277	0.626477	-0.364676	0.104084	-0.113484	0.624282	0.152776	0.508525	-0.0866659	0.708748	0.403562	0.0696526	-0.120409	0.603139
RANBP1	M2	0.819341	5.53467e-06	-0.831156	3.05728e-06	0.743017	0.000113969	0.766293	5.10934e-05	0.335353	0.13725	-0.875533	2.02376e-07	0.863724	4.56326e-07	-0.762931	5.76848e-05	0.614458	0.00303972	-0.754002	7.88924e-05	0.140082	0.544764	-0.18788	0.414756	-0.24884	0.276717	-0.0632762	0.785249	-0.172772	0.453905	0.426249	0.0540065	-0.269421	0.237588
MDH2	M2	0.815248	6.73164e-06	-0.786456	2.36172e-05	0.790425	2.00954e-05	0.684714	0.000616526	0.27931	0.220135	-0.894398	4.58301e-08	0.885779	9.32764e-08	-0.724194	0.00020564	0.545905	0.0104671	-0.576058	0.00627618	0.204642	0.373555	-0.105436	0.649214	-0.413228	0.0626158	0.239804	0.295098	-0.510399	0.0180741	0.408834	0.0657442	-0.365825	0.102917
TMEM53	M2	0.814911	6.83982e-06	-0.769203	4.59247e-05	0.73357	0.000154188	0.765284	5.29989e-05	0.399164	0.0730441	-0.80979	8.6769e-06	0.828801	3.45342e-06	-0.606808	0.00353745	0.424212	0.0552901	-0.668367	0.000926829	0.0776994	0.737801	-0.282537	0.214627	-0.190796	0.407415	0.27729	0.223629	-0.27231	0.2324	0.445747	0.0428468	-0.172734	0.454006
PSMD3	M2	0.807221	9.75099e-06	-0.780837	2.95174e-05	0.762677	5.82116e-05	0.785519	2.45227e-05	0.335006	0.137684	-0.886297	8.95173e-08	0.906857	1.46177e-08	-0.643897	0.00163349	0.485458	0.0256897	-0.695524	0.000464204	0.0852633	0.713268	-0.230684	0.314391	-0.247653	0.279088	0.128884	0.577675	-0.303865	0.180525	0.469328	0.0318386	-0.226947	0.322513
MRPL12	M2	0.805841	1.03744e-05	-0.79183	1.89628e-05	0.707295	0.000336101	0.764159	5.51966e-05	0.299878	0.186599	-0.89266	5.31457e-08	0.919618	3.79406e-09	-0.762589	5.83954e-05	0.573247	0.00659592	-0.791395	1.93078e-05	0.0526152	0.820808	-0.160416	0.48729	-0.203407	0.376509	-0.00374038	0.987162	-0.246846	0.28071	0.520361	0.0155939	-0.272879	0.231386
EIF5A	M2	0.80581	1.03889e-05	-0.826449	3.89326e-06	0.783455	2.66256e-05	0.633469	0.00204999	0.221607	0.334333	-0.871769	2.64518e-07	0.860481	5.63081e-07	-0.818385	5.79615e-06	0.68618	0.000593665	-0.612339	0.0031713	0.27333	0.230585	-0.0304881	0.895626	-0.450318	0.0405107	-0.0340248	0.883594	-0.405573	0.0681414	0.342931	0.128044	-0.349001	0.120994
PFDN2	M2	0.804682	1.09251e-05	-0.836841	2.26061e-06	0.794004	1.73211e-05	0.661126	0.00110175	0.254957	0.264689	-0.832343	2.87308e-06	0.830466	3.16898e-06	-0.808258	9.30423e-06	0.718277	0.000245195	-0.604801	0.00367876	0.309981	0.171471	-0.0459837	0.843104	-0.448845	0.0412523	-0.102259	0.659158	-0.325486	0.149929	0.276307	0.225342	-0.295809	0.192941
HN1	M2	0.799279	1.38408e-05	-0.805958	1.03202e-05	0.762393	5.88063e-05	0.595326	0.00441086	0.187194	0.416492	-0.863521	4.62438e-07	0.857725	6.70495e-07	-0.887469	8.15144e-08	0.74116	0.000121065	-0.591169	0.00476833	0.297976	0.189546	0.0670292	0.772825	-0.480901	0.0273224	0.0469691	0.839783	-0.465022	0.0336614	0.312054	0.168473	-0.381526	0.087904
TUBB4	M2	0.798923	1.40547e-05	-0.742796	0.000114795	0.696233	0.000455459	0.738732	0.000130919	0.383622	0.0860291	-0.811962	7.85076e-06	0.848384	1.18068e-06	-0.666007	0.000981054	0.506356	0.0191669	-0.654519	0.00128502	0.108234	0.640503	-0.158578	0.492359	-0.216802	0.345186	0.225482	0.32573	-0.272061	0.232843	0.430833	0.0512026	-0.405321	0.0683293
RCC1	M2	0.798401	1.43738e-05	-0.783505	2.65733e-05	0.761329	6.10782e-05	0.75203	8.43918e-05	0.419135	0.0585897	-0.786888	2.32098e-05	0.777657	3.33933e-05	-0.56396	0.00774948	0.481612	0.0270623	-0.582662	0.00557489	0.199336	0.386336	-0.266235	0.243397	-0.29791	0.189649	-0.0449693	0.846525	-0.244176	0.286112	0.354177	0.115205	-0.195585	0.395519
TBCB	M2	0.797787	1.47568e-05	-0.756653	7.1988e-05	0.698815	0.000424777	0.654715	0.00127923	0.274146	0.22914	-0.803019	1.17592e-05	0.883611	1.10539e-07	-0.794402	1.70337e-05	0.600107	0.00402766	-0.644793	0.0016013	0.155421	0.501124	-0.000984969	0.996619	-0.297371	0.190489	0.284112	0.211974	-0.445303	0.0430792	0.408958	0.065654	-0.316206	0.16258
CKS1B	M2	0.79209	1.87599e-05	-0.83471	2.53472e-06	0.8183	5.8199e-06	0.745138	0.000106306	0.313258	0.16675	-0.821877	4.89038e-06	0.871177	2.75686e-07	-0.772646	4.03998e-05	0.708603	0.000323953	-0.596464	0.00431704	0.302845	0.182066	-0.035024	0.880198	-0.43715	0.0475225	-0.043113	0.852793	-0.366565	0.10217	0.227526	0.321247	-0.186285	0.418798
MAD2L2	M2	0.791196	1.94672e-05	-0.809798	8.67345e-06	0.76639	5.09124e-05	0.69054	0.000529864	0.266421	0.243056	-0.810846	8.26601e-06	0.902658	2.18533e-08	-0.849571	1.10104e-06	0.73128	0.000165597	-0.640019	0.00177916	0.252453	0.269572	0.0573196	0.805071	-0.38143	0.0879902	0.113106	0.625445	-0.398602	0.0734866	0.281315	0.216702	-0.199452	0.386055
FIBP	M2	0.790261	2.02314e-05	-0.796981	1.52735e-05	0.721333	0.000224018	0.7535	8.02631e-05	0.275341	0.227036	-0.864623	4.30114e-07	0.950113	4.60633e-11	-0.855818	7.54967e-07	0.692505	0.000503092	-0.758288	6.79956e-05	0.131136	0.570987	0.00181976	0.993754	-0.275387	0.226955	0.108219	0.640549	-0.338346	0.13356	0.4142	0.0619391	-0.345892	0.124568
RPUSD3	M2	0.788654	2.16061e-05	-0.762768	5.80227e-05	0.661268	0.00109807	0.883498	1.11515e-07	0.431952	0.0505354	-0.795367	1.63557e-05	0.900813	2.59269e-08	-0.632277	0.00210281	0.467398	0.0326459	-0.86541	4.08226e-07	-0.0590376	0.799342	-0.297668	0.190025	0.0118158	0.959459	0.0691835	0.765717	-0.0273887	0.906189	0.531442	0.0131658	-0.143699	0.534319
SNRNP25	M2	0.788643	2.16159e-05	-0.807583	9.59305e-06	0.772916	3.9993e-05	0.865844	3.96601e-07	0.408824	0.0657517	-0.82814	3.57234e-06	0.920389	3.4727e-09	-0.691098	0.00052214	0.565414	0.00755862	-0.733983	0.000152204	0.108354	0.64013	-0.187508	0.415697	-0.209299	0.362536	0.115254	0.618847	-0.238531	0.297745	0.381393	0.0880236	-0.102038	0.659853
NRM	M2	0.787226	2.28948e-05	-0.770772	4.33309e-05	0.731122	0.000166409	0.781861	2.83559e-05	0.378564	0.0906032	-0.83424	2.59896e-06	0.888954	7.22762e-08	-0.697971	0.000434597	0.5138	0.0171943	-0.68018	0.000692067	0.0997191	0.66715	-0.163025	0.480141	-0.231165	0.313355	0.136843	0.554193	-0.343289	0.12762	0.452082	0.0396359	-0.263298	0.248832
POP7	M2	0.7842	2.58492e-05	-0.810458	8.41487e-06	0.765944	5.17449e-05	0.74144	0.000119974	0.265273	0.245169	-0.894754	4.4445e-08	0.907084	1.4296e-08	-0.768248	4.7568e-05	0.602898	0.00381701	-0.706966	0.000339217	0.147291	0.52404	-0.130086	0.574101	-0.319514	0.157989	-0.0216954	0.925631	-0.337515	0.134578	0.437323	0.0474248	-0.289216	0.20352
TCTEX1D2	M2	0.782831	2.72918e-05	-0.7924	1.85199e-05	0.768615	4.69302e-05	0.698859	0.000424267	0.335309	0.137306	-0.762964	5.7618e-05	0.812362	7.70643e-06	-0.710157	0.000310003	0.608412	0.00342783	-0.552828	0.00934558	0.277859	0.222642	-0.0833381	0.719488	-0.41132	0.0639604	0.198149	0.38923	-0.428163	0.052822	0.276377	0.225221	-0.222073	0.333291
CINP	M2	0.779998	3.05002e-05	-0.815033	6.80038e-06	0.73365	0.000153799	0.67665	0.000756195	0.273138	0.230926	-0.73192	0.000162339	0.849188	1.12619e-06	-0.873247	2.38353e-07	0.789036	2.12719e-05	-0.658651	0.00116762	0.287426	0.206459	0.0577986	0.803472	-0.376827	0.0922151	0.034719	0.881235	-0.302843	0.182069	0.240697	0.293247	-0.253345	0.267825
CDK5	M2	0.77873	3.20397e-05	-0.772947	3.99465e-05	0.739693	0.000126941	0.813146	7.43005e-06	0.422726	0.0562406	-0.748046	9.65264e-05	0.896844	3.7046e-08	-0.677687	0.000736866	0.560633	0.00820107	-0.659354	0.00114859	0.143206	0.535736	-0.10771	0.642132	-0.240912	0.292803	0.242509	0.289517	-0.352692	0.116846	0.347973	0.122168	-0.127628	0.581418
DTX1	M2	0.775881	3.57448e-05	-0.754997	7.62371e-05	0.707923	0.000330217	0.675982	0.000768898	0.352521	0.117035	-0.829804	3.27942e-06	0.769724	4.50489e-05	-0.619531	0.00274304	0.443526	0.0440193	-0.622039	0.00260562	0.115637	0.617677	-0.255233	0.264155	-0.217694	0.343155	0.157978	0.49402	-0.192792	0.402435	0.423651	0.0556471	-0.367258	0.101474
LY6E	M2	0.771838	4.16416e-05	-0.722014	0.000219518	0.660997	0.00110511	0.783437	2.66452e-05	0.477156	0.0287245	-0.662161	0.00107517	0.761288	6.11667e-05	-0.497523	0.0217392	0.372816	0.0960168	-0.676197	0.000764784	0.0331006	0.886736	-0.32448	0.151266	-0.0618644	0.789936	0.205087	0.372495	-0.124309	0.591363	0.395735	0.0757735	0.199977	0.38478
MYL6B	M2	0.771361	4.23906e-05	-0.79534	1.63742e-05	0.730487	0.000169713	0.785981	2.40732e-05	0.30318	0.181558	-0.855128	7.87778e-07	0.937684	3.62983e-10	-0.809891	8.63661e-06	0.650632	0.00140441	-0.736616	0.000140063	0.132974	0.565554	-0.0421021	0.856209	-0.258664	0.257564	0.0515746	0.824299	-0.323793	0.152184	0.411172	0.0640651	-0.317025	0.161435
PMVK	M2	0.770946	4.30505e-05	-0.719101	0.00023932	0.658468	0.00117262	0.702636	0.000382616	0.217046	0.34463	-0.903885	1.94671e-08	0.929086	1.1978e-09	-0.758421	6.76785e-05	0.539307	0.0116359	-0.753263	8.09162e-05	0.0142369	0.951161	-0.0767676	0.740841	-0.212287	0.355567	0.129196	0.576744	-0.358932	0.110067	0.555972	0.00886983	-0.369258	0.0994849
MMAB	M2	0.756101	7.33799e-05	-0.70684	0.000340422	0.623779	0.00251366	0.596253	0.00433431	0.313148	0.166906	-0.727858	0.000184006	0.722173	0.000218482	-0.618991	0.00277345	0.472406	0.0305839	-0.604072	0.00373125	0.129717	0.575197	-0.175987	0.445417	-0.211994	0.356247	0.071808	0.757082	-0.198075	0.389411	0.428177	0.0528131	-0.448316	0.0415213
COX17	M2	0.751003	8.73869e-05	-0.734241	0.000150974	0.679403	0.000705764	0.570269	0.00694923	0.104251	0.652915	-0.922816	2.61289e-09	0.868976	3.20945e-07	-0.81374	7.22672e-06	0.57611	0.0062703	-0.664637	0.00101374	0.111387	0.63074	-0.032646	0.888282	-0.350685	0.119088	-0.042036	0.856433	-0.448645	0.0413538	0.516384	0.0165489	-0.441367	0.0451826
DTYMK	M2	0.74615	0.00010281	-0.758424	6.76728e-05	0.663404	0.00104394	0.834082	2.62093e-06	0.356968	0.112169	-0.842622	1.64333e-06	0.885095	9.8442e-08	-0.668647	0.000920575	0.485077	0.0258233	-0.832904	2.78945e-06	-0.0306541	0.895061	-0.264335	0.246903	-0.0752249	0.745881	-0.0696717	0.764108	-0.117805	0.611052	0.539503	0.0115997	-0.187362	0.416065
GPI	M2	0.745917	0.000103606	-0.701461	0.000395179	0.711715	0.000296542	0.663488	0.00104187	0.235948	0.303164	-0.890243	6.50268e-08	0.853965	8.45933e-07	-0.643071	0.00166366	0.477867	0.0284537	-0.575229	0.00636906	0.117194	0.612917	-0.117452	0.612129	-0.352458	0.117106	0.109672	0.636045	-0.45147	0.0399379	0.437872	0.0471155	-0.369307	0.0994363
UBE2MP1	M2	0.741921	0.000118113	-0.745639	0.000104562	0.731545	0.00016424	0.628664	0.00226998	0.134635	0.560664	-0.915639	5.90954e-09	0.918458	4.32718e-09	-0.821091	5.0828e-06	0.635334	0.00196955	-0.622901	0.00255974	0.166106	0.471767	0.0422479	0.855716	-0.416084	0.0606438	0.0482087	0.83561	-0.522504	0.0150982	0.402975	0.0700979	-0.383208	0.0863973
DYNLL1	M2	0.739129	0.000129262	-0.793342	1.78072e-05	0.779933	3.05778e-05	0.577142	0.00615627	0.241516	0.291557	-0.670542	0.00087914	0.740424	0.000123982	-0.801689	1.24659e-05	0.771932	4.14955e-05	-0.456186	0.0376581	0.42598	0.0541747	0.0781083	0.736468	-0.561674	0.00805743	0.00809099	0.972233	-0.45153	0.0399082	0.0594818	0.797862	-0.028978	0.900771
ANXA11	M2	0.737746	0.000135112	-0.657804	0.00119092	0.603489	0.00377365	0.519382	0.0158249	0.133218	0.564835	-0.820855	5.14168e-06	0.832094	2.91087e-06	-0.769198	4.59324e-05	0.553413	0.00925545	-0.617365	0.00286661	0.0841883	0.716739	0.0477288	0.837225	-0.294066	0.195701	0.235512	0.304085	-0.446366	0.0425244	0.457336	0.0371182	-0.465392	0.0335017
CCDC167	M2	0.73618	0.000142013	-0.743079	0.000113738	0.665765	0.000986751	0.63677	0.00190946	0.248391	0.277611	-0.753688	7.97474e-05	0.823418	4.53193e-06	-0.776817	3.44885e-05	0.632535	0.00209126	-0.64883	0.00146286	0.177082	0.442546	-0.00937492	0.967829	-0.272385	0.232265	0.066779	0.773651	-0.296327	0.192125	0.359966	0.108973	-0.360815	0.10808
PDXP	M2	0.734558	0.000149474	-0.684491	0.000620072	0.708417	0.000325653	0.631526	0.0021367	0.193586	0.40046	-0.937077	3.97019e-10	0.818642	5.72478e-06	-0.581076	0.00573704	0.35493	0.114381	-0.574942	0.00640154	0.0578431	0.803324	-0.249105	0.276187	-0.323217	0.152956	0.0259495	0.911099	-0.439322	0.0463059	0.544642	0.0106831	-0.421134	0.0572731
ALG1	M2	0.733523	0.000154414	-0.72307	0.000212696	0.747912	9.69596e-05	0.640556	0.00175833	0.172621	0.454307	-0.895235	4.26369e-08	0.872784	2.46305e-07	-0.692629	0.000501442	0.515205	0.016841	-0.568609	0.00715287	0.158042	0.493841	-0.0793129	0.732546	-0.397247	0.0745609	0.180284	0.434206	-0.50828	0.0186404	0.419098	0.0586147	-0.314453	0.165052
ASL	M2	0.730715	0.000168522	-0.666622	0.00096666	0.535108	0.0124335	0.821772	4.91576e-06	0.396959	0.0747904	-0.759924	6.41952e-05	0.84909	1.1327e-06	-0.59996	0.00403901	0.355429	0.113836	-0.884531	1.02896e-07	-0.186635	0.41791	-0.296976	0.191108	0.169619	0.46231	0.162792	0.480778	0.01989	0.931805	0.623897	0.00250753	-0.204538	0.373804
NOP16	M2	0.725968	0.000194905	-0.741061	0.000121456	0.653497	0.00131554	0.759034	6.62376e-05	0.32328	0.152872	-0.783966	2.60908e-05	0.82111	5.07798e-06	-0.649839	0.00142988	0.549565	0.00986129	-0.761586	6.0523e-05	0.0582878	0.801841	-0.202836	0.377879	-0.133728	0.563332	-0.130274	0.573543	-0.040226	0.862557	0.428687	0.0525009	-0.171834	0.456398
HADH	M2	0.723713	0.000208634	-0.746991	9.99818e-05	0.690894	0.000524958	0.801229	1.27188e-05	0.380471	0.0888585	-0.694341	0.000479128	0.8921	5.57093e-08	-0.74864	9.46261e-05	0.681003	0.000677791	-0.673368	0.000820305	0.174858	0.448388	0.0134092	0.953997	-0.262243	0.250802	0.109454	0.63672	-0.300911	0.185012	0.280662	0.217816	-0.19099	0.40693
VASP	M2	0.720618	0.000228828	-0.677776	0.000735215	0.589333	0.0049336	0.466703	0.0329404	0.125208	0.58866	-0.826801	3.8244e-06	0.719654	0.000235451	-0.735546	0.000144892	0.5103	0.0181003	-0.620935	0.00266537	0.10371	0.65461	-0.0966138	0.676966	-0.257247	0.260274	-0.052579	0.82093	-0.235882	0.303302	0.49223	0.0234076	-0.556028	0.00886151
TXNDC17	M2	0.71621	0.000260468	-0.772019	4.13607e-05	0.743183	0.000113354	0.629456	0.0022324	0.169157	0.463548	-0.792236	1.86463e-05	0.839388	1.96731e-06	-0.830876	3.10213e-06	0.732393	0.000159964	-0.597446	0.00423735	0.271086	0.234589	0.0549051	0.81314	-0.446399	0.0425076	-0.0428472	0.853691	-0.398537	0.0735375	0.240087	0.294509	-0.185644	0.42043
TNFSF12	M2	0.715939	0.000262532	-0.640991	0.00174166	0.604292	0.00371532	0.60505	0.00366095	0.386125	0.0838305	-0.649314	0.00144698	0.708443	0.000325414	-0.535831	0.0122931	0.364807	0.103951	-0.510427	0.0180667	0.108956	0.638263	-0.161731	0.483682	-0.179248	0.436896	0.459423	0.0361535	-0.330778	0.143032	0.401119	0.0715214	-0.221098	0.335473
RABEPK	M2	0.713866	0.000278776	-0.766789	5.01787e-05	0.738267	0.000132884	0.761741	6.01888e-05	0.286224	0.208448	-0.751086	8.71411e-05	0.896313	3.8812e-08	-0.774429	3.77731e-05	0.725313	0.00019881	-0.652732	0.0013388	0.223078	0.331051	0.0423635	0.855326	-0.340835	0.130545	0.0499385	0.829793	-0.320527	0.156601	0.228585	0.318939	-0.0998778	0.666649
GDF11	M2	0.710079	0.000310689	-0.629344	0.00223771	0.638525	0.00183811	0.69989	0.000412534	0.32175	0.154936	-0.80187	1.23677e-05	0.791966	1.88563e-05	-0.443935	0.0438015	0.274859	0.227882	-0.581071	0.00573764	-0.0163092	0.944062	-0.274802	0.227983	-0.152456	0.509425	0.179797	0.435467	-0.315065	0.164186	0.497184	0.0218431	-0.173283	0.45255
SEPX1	M2	0.710077	0.000310707	-0.680974	0.000678299	0.696213	0.000455708	0.691255	0.000519985	0.283963	0.212224	-0.815898	6.5276e-06	0.815701	6.58913e-06	-0.512412	0.0175489	0.312212	0.168246	-0.584171	0.00542408	0.0318628	0.890946	-0.289444	0.203148	-0.232288	0.310944	0.0778975	0.737155	-0.39316	0.077873	0.508823	0.0184939	-0.15226	0.509975
PRMT1	M2	0.70902	0.000320151	-0.711286	0.000300197	0.716029	0.000261847	0.68776	0.00056983	0.205154	0.372335	-0.893645	4.88794e-08	0.865019	4.18967e-07	-0.621243	0.0026486	0.427292	0.0533587	-0.631206	0.00215127	0.0631759	0.785582	-0.188719	0.412635	-0.279897	0.219127	0.0573401	0.805002	-0.395089	0.076296	0.495068	0.0225009	-0.269403	0.23762
USP5	M2	0.70567	0.000351746	-0.634832	0.00199094	0.552329	0.00942297	0.812619	7.61474e-06	0.348257	0.121843	-0.810069	8.5665e-06	0.904327	1.8666e-08	-0.587718	0.00508292	0.35194	0.117682	-0.833325	2.72814e-06	-0.179431	0.436418	-0.231566	0.312493	0.0788515	0.734048	0.228636	0.318827	-0.139643	0.546036	0.635398	0.00196684	-0.286514	0.207967
NAA10	M2	0.697241	0.000443257	-0.696033	0.000457918	0.621704	0.00262362	0.764738	5.40551e-05	0.214652	0.350106	-0.86262	4.90469e-07	0.944401	1.26138e-10	-0.771953	4.14633e-05	0.545654	0.0105097	-0.829405	3.34767e-06	-0.0632368	0.78538	-0.064971	0.779632	-0.0910747	0.694601	0.140676	0.543042	-0.254031	0.266489	0.523699	0.0148273	-0.188314	0.413657
EBP	M2	0.694738	0.000474073	-0.69396	0.000484016	0.647624	0.00150312	0.658027	0.00118476	0.136845	0.554188	-0.861071	5.42171e-07	0.953398	2.44284e-11	-0.840206	1.88043e-06	0.652519	0.00134535	-0.702046	0.000388884	0.0793146	0.732541	0.120486	0.602905	-0.287052	0.207076	0.164217	0.476893	-0.463933	0.0341353	0.432474	0.050226	-0.345415	0.125124
GEMIN7	M2	0.689452	0.00054522	-0.721978	0.000219758	0.595877	0.00436525	0.720306	0.000230951	0.197874	0.389902	-0.805976	1.03121e-05	0.908924	1.19097e-08	-0.853459	8.7236e-07	0.709257	0.000318011	-0.822828	4.66641e-06	0.0472566	0.838815	0.0556624	0.810607	-0.157229	0.496095	-0.0623731	0.788246	-0.172159	0.455532	0.424106	0.0553572	-0.360666	0.108236
G6PC3	M2	0.688804	0.000554534	-0.661824	0.00108377	0.681931	0.000662012	0.582549	0.00558629	0.135997	0.556669	-0.88623	8.99984e-08	0.85009	1.06778e-06	-0.670456	0.000880994	0.43361	0.0495585	-0.554358	0.00911145	0.0821714	0.723265	-0.0754532	0.745135	-0.344459	0.126242	0.299977	0.186446	-0.536772	0.0121125	0.480796	0.0273607	-0.449319	0.0410127
PRPSAP1	M2	0.688032	0.000565805	-0.677922	0.000732539	0.622006	0.00260736	0.658768	0.00116443	0.177619	0.441141	-0.850121	1.06583e-06	0.886723	8.65336e-08	-0.809967	8.60686e-06	0.573336	0.00658564	-0.698556	0.000427775	0.0382995	0.869083	0.0321244	0.890056	-0.218761	0.340736	0.181587	0.430834	-0.404358	0.0690509	0.456729	0.0374022	-0.351905	0.117721
PPP2R4	M2	0.673586	0.000815918	-0.595881	0.0043649	0.542462	0.0110645	0.655622	0.00125274	0.162005	0.482931	-0.855543	7.67918e-07	0.929592	1.12118e-09	-0.707405	0.000335063	0.452169	0.0395936	-0.738394	0.000132345	-0.10722	0.643654	-0.000546354	0.998125	-0.11273	0.626601	0.21083	0.358956	-0.402115	0.0707552	0.607401	0.00349662	-0.402616	0.0703719
TMEM208	M2	0.662292	0.00107183	-0.670099	0.000888681	0.636256	0.00193076	0.506987	0.0189931	0.00812436	0.972119	-0.857364	6.85788e-07	0.884524	1.02952e-07	-0.86138	5.31495e-07	0.669709	0.000897165	-0.605586	0.00362293	0.155975	0.499581	0.17568	0.446225	-0.39881	0.0733222	0.0498036	0.830246	-0.523377	0.0149	0.413063	0.062731	-0.468508	0.0321797
ATP6V0B	M2	0.661086	0.00110281	-0.684466	0.000620466	0.644461	0.00161318	0.517066	0.0163819	0.000929461	0.99681	-0.883037	1.15559e-07	0.88887	7.27738e-08	-0.888263	7.64515e-08	0.691976	0.000510186	-0.620735	0.00267635	0.159631	0.489453	0.184177	0.424177	-0.405117	0.0684815	0.00365541	0.987453	-0.516615	0.0164921	0.402255	0.0706478	-0.471572	0.0309198
MRPL17	M2	0.660827	0.00110955	-0.70652	0.000343487	0.658105	0.00118261	0.783997	2.60591e-05	0.317328	0.161013	-0.670325	0.000883807	0.852503	9.24305e-07	-0.69419	0.000481061	0.642083	0.00170032	-0.691134	0.000521656	0.118154	0.609991	-0.0248741	0.91477	-0.207019	0.367907	-0.0270573	0.907319	-0.205773	0.370861	0.249668	0.275067	0.0689014	0.766646
SNRPF	M2	0.656974	0.00121414	-0.709642	0.00031457	0.664489	0.00101734	0.604792	0.00367943	0.0767735	0.740821	-0.846594	1.31028e-06	0.893549	4.92843e-08	-0.877549	1.74728e-07	0.738282	0.000132819	-0.640982	0.00174198	0.183966	0.424716	0.156523	0.498057	-0.41265	0.0630205	-0.0675733	0.771028	-0.448531	0.0414118	0.33684	0.135408	-0.398685	0.0734212
LRRC28	M2	0.654995	0.001271	-0.633426	0.00205188	0.654362	0.00128968	0.436771	0.0477378	0.118892	0.607745	-0.734952	0.000147633	0.72923	0.000176425	-0.749062	9.32978e-05	0.611225	0.00324243	-0.371813	0.0969856	0.307372	0.175294	0.180374	0.433971	-0.491729	0.0235709	0.268572	0.239126	-0.593809	0.00453868	0.21672	0.345373	-0.476944	0.0288055
PHB	M2	0.65062	0.00140479	-0.690688	0.000527819	0.699567	0.000416179	0.594231	0.00450277	0.0633866	0.784883	-0.866817	3.7158e-07	0.881908	1.26033e-07	-0.790754	1.98254e-05	0.649028	0.00145633	-0.57762	0.00610404	0.179883	0.435246	0.0991923	0.668811	-0.441493	0.045114	-0.00324673	0.988856	-0.518358	0.0160693	0.333277	0.139853	-0.303571	0.180968
NDUFA7	M2	0.649985	0.00142516	-0.629946	0.00220944	0.533803	0.0126902	0.746234	0.000102524	0.23589	0.303286	-0.762649	5.82698e-05	0.936613	4.24958e-10	-0.702778	0.00038112	0.487667	0.0249267	-0.82491	4.20687e-06	-0.124	0.592292	-0.0472254	0.83892	-0.0067029	0.976996	0.128776	0.577997	-0.236266	0.302493	0.57992	0.00585775	-0.269083	0.238201
ECHS1	M2	0.648955	0.00145874	-0.620566	0.0026856	0.561742	0.00804817	0.570742	0.00689212	0.02042	0.929992	-0.902108	2.30032e-08	0.940001	2.55591e-10	-0.849311	1.11811e-06	0.577685	0.00609695	-0.733356	0.000155225	-0.0423966	0.855214	0.126364	0.585198	-0.226661	0.323139	0.0692994	0.765335	-0.47883	0.0280909	0.553034	0.00931376	-0.445175	0.0431468
MKNK1	M2	0.648292	0.00148072	-0.661317	0.00109682	0.569767	0.00701039	0.658114	0.00118236	0.264032	0.247467	-0.709953	0.000311803	0.746347	0.000102142	-0.659288	0.00115036	0.471161	0.0310868	-0.714523	0.000273537	0.00396879	0.986378	-0.132208	0.567814	-0.017028	0.9416	0.236304	0.302415	-0.0627643	0.786948	0.382239	0.087263	-0.139801	0.545578
POLR2H	M2	0.64826	0.00148178	-0.708064	0.000328909	0.654886	0.0012742	0.724923	0.000201168	0.164443	0.476278	-0.821541	4.97177e-06	0.906109	1.57246e-08	-0.794397	1.70377e-05	0.658333	0.00117634	-0.738161	0.000133332	0.0772846	0.739153	0.0281858	0.903471	-0.236051	0.302947	-0.0739131	0.750176	-0.277078	0.223997	0.374422	0.0944806	-0.198868	0.387475
COX5B	M2	0.648186	0.00148425	-0.623202	0.00254384	0.506861	0.0190277	0.556645	0.00877048	0.0720117	0.756413	-0.81707	6.17342e-06	0.888319	7.61088e-08	-0.860393	5.66273e-07	0.606696	0.00354526	-0.759276	6.5676e-05	-0.0327519	0.887921	0.129546	0.575705	-0.169844	0.461708	0.00334132	0.988531	-0.375128	0.0938118	0.548131	0.0100951	-0.416862	0.0601148
MRPL52	M2	0.645854	0.00156389	-0.657883	0.00118872	0.509076	0.0184262	0.587994	0.0050572	0.114029	0.622606	-0.754102	7.8622e-05	0.852592	9.19341e-07	-0.866054	3.9108e-07	0.701553	0.000394182	-0.782647	2.74905e-05	0.0345719	0.881734	0.128021	0.580247	-0.158914	0.491429	-0.146337	0.526761	-0.18783	0.414881	0.458839	0.0364212	-0.459993	0.0358933
CSRP1	M2	0.643072	0.0016636	-0.661753	0.00108558	0.634195	0.00201836	0.688938	0.000552592	0.336724	0.135551	-0.585213	0.00532199	0.821403	5.00557e-06	-0.726207	0.000193493	0.675496	0.000778247	-0.532567	0.0129376	0.228254	0.319659	0.148876	0.519532	-0.308451	0.173706	0.28745	0.206419	-0.411873	0.0635679	0.15504	0.502187	-0.151233	0.512868
DAP	M2	0.642688	0.00167777	-0.637246	0.00188987	0.606208	0.00357925	0.371898	0.0969032	0.0451924	0.845773	-0.767875	4.82239e-05	0.696201	0.000455849	-0.80422	1.11512e-05	0.621408	0.00263965	-0.418496	0.0590156	0.282005	0.21553	0.176392	0.444354	-0.460632	0.0356036	0.234906	0.305367	-0.517149	0.0163615	0.267309	0.241429	-0.579668	0.00588429
HTRA2	M2	0.640127	0.00177496	-0.637636	0.00187397	0.494189	0.0227787	0.764826	5.38851e-05	0.267569	0.240953	-0.763465	5.65917e-05	0.871453	2.70428e-07	-0.684362	0.000622127	0.457465	0.0370579	-0.894914	4.38361e-08	-0.172521	0.454573	-0.130276	0.573537	0.134982	0.559644	0.0382864	0.869128	-0.0106835	0.963341	0.586898	0.00516022	-0.269089	0.238189
PREB	M2	0.638946	0.00182133	-0.617904	0.00283541	0.534591	0.0125347	0.759065	6.61652e-05	0.194438	0.39835	-0.834372	2.58082e-06	0.94324	1.52794e-10	-0.703142	0.000377311	0.468658	0.0321172	-0.863719	4.56493e-07	-0.171042	0.458509	-0.0694872	0.764716	0.0400225	0.863246	0.161044	0.485566	-0.172551	0.454491	0.587404	0.0051124	-0.255112	0.264389
COASY	M2	0.637913	0.00186273	-0.560365	0.00823829	0.456516	0.0375027	0.749317	9.24999e-05	0.23124	0.313194	-0.853776	8.55695e-07	0.886606	8.73434e-08	-0.548958	0.00995963	0.254084	0.266384	-0.897498	3.4963e-08	-0.326706	0.148319	-0.265862	0.244082	0.19104	0.406806	0.122337	0.597305	-0.0704198	0.761646	0.769995	4.4599e-05	-0.30558	0.177953
PAQR7	M2	0.637222	0.00189086	-0.596074	0.00434899	0.612766	0.00314442	0.636079	0.00193819	0.189059	0.411778	-0.835367	2.44723e-06	0.835448	2.43663e-06	-0.589587	0.00491047	0.397273	0.0745403	-0.575973	0.00628559	0.0140676	0.95174	-0.0685079	0.767944	-0.221294	0.335034	0.204557	0.373758	-0.420251	0.0578521	0.459863	0.0359524	-0.309356	0.17238
TRUB2	M2	0.635928	0.00194449	-0.710766	0.000304677	0.619817	0.0027271	0.783711	2.63564e-05	0.341013	0.130331	-0.599185	0.00409935	0.842999	1.60881e-06	-0.727465	0.000186228	0.730936	0.000167372	-0.726535	0.00019158	0.144947	0.530737	0.0449031	0.846748	-0.163979	0.47754	-0.0792807	0.732651	-0.0815014	0.725437	0.19915	0.38679	-0.00658181	0.977411
UCP2	M2	0.635494	0.00196279	-0.594264	0.00449999	0.594075	0.00451605	0.50059	0.0208166	0.072091	0.756152	-0.822386	4.76944e-06	0.825237	4.13838e-06	-0.721426	0.000223399	0.466654	0.0329612	-0.554529	0.00908555	0.0501472	0.829091	0.0518483	0.82338	-0.272584	0.23191	0.301883	0.183527	-0.498575	0.0214191	0.454505	0.0384587	-0.474715	0.0296683
CIB2	M2	0.635339	0.00196935	-0.649993	0.00142493	0.575999	0.00628273	0.619088	0.00276796	0.212862	0.354236	-0.603792	0.00375157	0.843414	1.57157e-06	-0.807062	9.82093e-06	0.732093	0.000161465	-0.632155	0.00210829	0.157072	0.49653	0.212128	0.355938	-0.241226	0.292156	0.159528	0.489735	-0.307102	0.175693	0.223325	0.330502	-0.161589	0.484071
TIMM50	M2	0.63444	0.00200775	-0.692275	0.000506167	0.598686	0.00413858	0.620972	0.00266339	0.117396	0.612302	-0.802217	1.21812e-05	0.845822	1.36991e-06	-0.829454	3.33923e-06	0.690627	0.00052866	-0.721782	0.000221041	0.100834	0.663637	0.0584547	0.801285	-0.26892	0.238496	-0.278246	0.221971	-0.238275	0.29828	0.40548	0.0682107	-0.387028	0.0830474
CUEDC2	M2	0.625498	0.00242554	-0.585174	0.00532583	0.455315	0.0380713	0.604412	0.00370666	0.239552	0.295619	-0.645505	0.00157612	0.816716	6.27859e-06	-0.743718	0.000111386	0.570978	0.00686378	-0.7164	0.000259031	-0.0149515	0.948712	0.102727	0.657691	-0.053632	0.817401	0.131414	0.570164	-0.218113	0.342204	0.450443	0.0404483	-0.39857	0.0735118
AAAS	M2	0.624626	0.00246991	-0.562437	0.00795364	0.426862	0.053625	0.795697	1.61294e-05	0.383414	0.0862139	-0.63767	0.00187259	0.815614	6.61606e-06	-0.536275	0.0122076	0.38277	0.0867877	-0.851236	9.9737e-07	-0.214732	0.349922	-0.178052	0.44001	0.208926	0.363413	0.084885	0.714489	0.0835817	0.7187	0.545926	0.0104636	-0.244497	0.285459
PC	M2	0.623849	0.00251004	-0.593279	0.00458404	0.524358	0.0146796	0.855473	7.71214e-07	0.430951	0.0511315	-0.703154	0.000377189	0.770714	4.34249e-05	-0.396807	0.0749121	0.195243	0.396363	-0.793922	1.73802e-05	-0.223125	0.330948	-0.433606	0.049561	0.192699	0.402665	0.145538	0.529044	0.0566965	0.807151	0.580011	0.00584819	-0.0367327	0.874397
CYC1	M2	0.623571	0.00252453	-0.609249	0.00337177	0.548412	0.010049	0.702553	0.000383491	0.11055	0.633326	-0.897155	3.60433e-08	0.956473	1.29278e-11	-0.718245	0.000245426	0.452407	0.0394765	-0.817615	6.01463e-06	-0.155612	0.500591	-0.0443802	0.848513	-0.054031	0.816065	0.0688382	0.766855	-0.30955	0.172098	0.64207	0.0017008	-0.335991	0.136458
PFN1	M2	0.622072	0.00260384	-0.663371	0.00104476	0.602063	0.00387907	0.549086	0.00993888	0.0221944	0.923925	-0.825147	4.15708e-06	0.880688	1.38273e-07	-0.911047	9.59973e-09	0.775645	3.6069e-05	-0.64586	0.00156368	0.166326	0.471173	0.258387	0.258092	-0.391887	0.0789268	-0.00956895	0.967164	-0.4412	0.0452733	0.321303	0.155543	-0.434591	0.0489879
UQCRQ	M2	0.621912	0.00261245	-0.682769	0.000648022	0.605505	0.00362869	0.569669	0.00702231	0.0701574	0.762509	-0.718588	0.000242961	0.875793	1.98614e-07	-0.93304	7.05409e-10	0.831122	3.06263e-06	-0.644323	0.00161814	0.208145	0.365251	0.293967	0.195859	-0.384185	0.0855312	-0.0595761	0.797548	-0.430014	0.0516948	0.248802	0.276792	-0.301791	0.183667
PDCD2L	M2	0.614119	0.00306044	-0.618132	0.00282236	0.612495	0.00316148	0.468521	0.0321744	-0.0353073	0.879236	-0.888315	7.61305e-08	0.79906	1.39723e-05	-0.708005	0.000329458	0.500282	0.0209078	-0.56468	0.00765445	0.0809569	0.727204	0.000818655	0.99719	-0.397537	0.0743295	-0.114548	0.621013	-0.499417	0.0211657	0.476171	0.0291025	-0.388592	0.0817036
GCDH	M2	0.613971	0.00306956	-0.579053	0.00594965	0.469957	0.0315792	0.832551	2.84183e-06	0.350858	0.118893	-0.723613	0.000209261	0.856819	7.09511e-07	-0.523387	0.0148976	0.291791	0.199343	-0.900201	2.74208e-08	-0.280882	0.217441	-0.292208	0.198672	0.243818	0.286841	0.12898	0.577388	0.0499243	0.82984	0.666068	0.000979629	-0.180028	0.434868
MRPL34	M2	0.613592	0.00309293	-0.588388	0.0050206	0.466523	0.033017	0.446642	0.0423817	0.00694517	0.976164	-0.813968	7.14992e-06	0.802841	1.18515e-05	-0.863412	4.65776e-07	0.591571	0.00473275	-0.695905	0.000459493	-0.00170788	0.994138	0.151268	0.512769	-0.195686	0.395269	-0.00313817	0.989229	-0.360435	0.108478	0.528198	0.0138425	-0.547559	0.0101897
BST2	M2	0.61327	0.00311293	-0.599446	0.00407893	0.530813	0.0132949	0.721696	0.00022161	0.390196	0.0803431	-0.553808	0.00919502	0.679336	0.000706962	-0.435573	0.0484214	0.320087	0.157203	-0.66277	0.00105978	-0.0529371	0.819729	-0.278665	0.221246	0.0346664	0.881413	0.0728838	0.75355	-0.0492988	0.831943	0.36831	0.100424	0.328223	0.146332
DNASE1L1	M2	0.611563	0.00322071	-0.558596	0.00848802	0.472243	0.0306492	0.819953	5.37287e-06	0.430883	0.0511725	-0.646691	0.0015349	0.785208	2.48303e-05	-0.406514	0.0674432	0.1774	0.441714	-0.791117	1.95304e-05	-0.257022	0.260705	-0.355449	0.113815	0.242477	0.289582	0.273454	0.230365	-0.0185996	0.93622	0.612519	0.00315994	-0.0612454	0.791993
FAM50A	M2	0.611092	0.00325095	-0.559064	0.00842137	0.453447	0.0389696	0.712731	0.00028803	0.163495	0.47886	-0.834314	2.58872e-06	0.89538	4.21033e-08	-0.691528	0.000516266	0.427138	0.053454	-0.868819	3.24402e-07	-0.231184	0.313314	-0.0613213	0.791741	0.107805	0.641836	0.125369	0.588178	-0.111168	0.631416	0.638298	0.00184721	-0.421808	0.0568343
CNPY2	M2	0.610037	0.00331968	-0.654276	0.00129222	0.592362	0.00466332	0.557388	0.00866205	0.021979	0.924661	-0.791794	1.89912e-05	0.906653	1.49126e-08	-0.909307	1.146e-08	0.761995	5.96465e-05	-0.657918	0.00118775	0.138132	0.550432	0.267552	0.240984	-0.370086	0.0986693	-0.0983414	0.671498	-0.488776	0.0245505	0.353066	0.11643	-0.395688	0.0758118
KPTN	M2	0.608314	0.00343447	-0.539651	0.0115724	0.375066	0.0938706	0.764485	5.45528e-05	0.304532	0.179521	-0.680818	0.00068099	0.808284	9.29325e-06	-0.551554	0.00954425	0.316801	0.161748	-0.92816	1.34986e-09	-0.317689	0.160511	-0.234315	0.306621	0.302994	0.181839	-0.0149245	0.948805	0.125456	0.587917	0.667091	0.000955833	-0.148721	0.519972
S100A6	M2	0.607332	0.00350134	-0.579113	0.00594317	0.55271	0.00936379	0.387953	0.0822503	-0.0781908	0.736199	-0.845599	1.38756e-06	0.822446	4.75525e-06	-0.853832	8.52775e-07	0.592677	0.00463593	-0.539553	0.0115905	0.107969	0.641325	0.232759	0.309935	-0.391657	0.0791182	0.22386	0.329315	-0.63305	0.00206842	0.433401	0.0496808	-0.476619	0.0289299
ZMAT5	M2	0.60214	0.00387333	-0.517433	0.0162926	0.44945	0.0409466	0.598039	0.00418985	0.185887	0.419812	-0.679336	0.000706965	0.838436	2.07278e-06	-0.609595	0.0033488	0.424905	0.0548505	-0.687457	0.000574339	-0.109612	0.63623	0.0339123	0.883976	-0.0129543	0.955556	0.253325	0.267866	-0.256388	0.261925	0.51911	0.0158893	-0.363298	0.105497
SNRPC	M2	0.600197	0.00402068	-0.640656	0.00175448	0.546807	0.0103151	0.586331	0.00521422	0.0491967	0.832286	-0.748292	9.57346e-05	0.908558	1.23542e-08	-0.907541	1.36664e-08	0.775797	3.58603e-05	-0.710826	0.000304161	0.102861	0.657269	0.281154	0.216977	-0.271639	0.233598	-0.045378	0.845146	-0.370772	0.0979976	0.351476	0.118201	-0.398421	0.0736295
NUCB1	M2	0.59937	0.00408487	-0.486075	0.0254747	0.40502	0.0685548	0.699881	0.000412629	0.288482	0.204723	-0.725693	0.000196537	0.804423	1.10514e-05	-0.438235	0.0469118	0.13908	0.547672	-0.782388	2.77737e-05	-0.331807	0.141716	-0.287635	0.206115	0.207864	0.365912	0.258952	0.257016	-0.144027	0.533375	0.743749	0.000111274	-0.196739	0.39268
PCNA	M2	0.598618	0.00414394	-0.68167	0.00066641	0.58774	0.00508088	0.871495	2.69642e-07	0.504916	0.0195687	-0.480593	0.0274354	0.748467	9.51763e-05	-0.608756	0.0034047	0.645121	0.00158968	-0.683369	0.000638161	0.132738	0.566251	-0.059009	0.799437	-0.067393	0.771623	-0.0729893	0.753204	0.0333618	0.885847	0.107043	0.644205	0.139229	0.54724
TMED3	M2	0.597779	0.00421062	-0.575444	0.00634488	0.522997	0.0149859	0.607674	0.00347793	0.0322105	0.889763	-0.858321	6.45853e-07	0.960754	4.91573e-12	-0.799321	1.38158e-05	0.566403	0.0074311	-0.740637	0.000123133	-0.0739027	0.75021	0.15494	0.502467	-0.177221	0.442182	0.136718	0.554558	-0.452951	0.0392106	0.557644	0.00862493	-0.425106	0.0547239
C19orf10	M2	0.595336	0.00441005	-0.605729	0.00361283	0.488688	0.0245802	0.486113	0.0254618	0.0272185	0.906769	-0.698343	0.000430252	0.839322	1.9744e-06	-0.920163	3.56421e-09	0.760955	6.18939e-05	-0.688425	0.00056004	0.0848891	0.714475	0.315	0.164278	-0.248194	0.278005	0.0304226	0.895849	-0.362107	0.10673	0.329328	0.144898	-0.280107	0.218767
LSM4	M2	0.594998	0.00443823	-0.595395	0.00440516	0.441357	0.0451881	0.627726	0.00231519	0.123924	0.592521	-0.762585	5.84045e-05	0.886367	8.90196e-08	-0.852583	9.19879e-07	0.643075	0.00166348	-0.838462	2.06982e-06	-0.0861556	0.710391	0.141692	0.540103	-0.0425697	0.854628	-0.0441377	0.849332	-0.181863	0.430122	0.524743	0.0145939	-0.499031	0.0212814
PMF1	M2	0.5945	0.00448011	-0.623058	0.00255146	0.554323	0.00911675	0.497347	0.0217929	-0.0134248	0.953943	-0.792313	1.85867e-05	0.889139	7.11959e-08	-0.923099	2.52605e-09	0.72774	0.000184671	-0.645856	0.00156384	0.109638	0.636147	0.291637	0.199592	-0.330186	0.143791	-0.00610342	0.979052	-0.483589	0.0263495	0.390044	0.0804716	-0.475159	0.0294951
PPP1R7	M2	0.5908	0.00480117	-0.601943	0.00388808	0.500133	0.020952	0.637841	0.00186562	0.207333	0.367166	-0.642447	0.00168673	0.798762	1.41528e-05	-0.757923	6.88699e-05	0.675124	0.000785449	-0.67346	0.000818454	0.0806573	0.728176	0.157803	0.494503	-0.160003	0.488428	0.0141239	0.951548	-0.194589	0.397977	0.293639	0.196381	-0.439735	0.0460773
DCTN3	M2	0.587795	0.00507573	-0.571594	0.00679014	0.481809	0.0269907	0.531614	0.0131306	0.0163142	0.944044	-0.762775	5.80077e-05	0.909326	1.14376e-08	-0.877223	1.78951e-07	0.63463	0.00199959	-0.717868	0.000248152	-0.0238952	0.918113	0.256363	0.261973	-0.163445	0.478995	0.147987	0.522058	-0.437344	0.047413	0.484731	0.025945	-0.421818	0.0568275
PELO	M2	0.586201	0.00522663	-0.59249	0.00465221	0.542439	0.0110686	0.546326	0.0103959	0.0728357	0.753708	-0.691216	0.000520526	0.797687	1.48202e-05	-0.748637	9.46354e-05	0.651998	0.00136143	-0.594112	0.0045129	0.129069	0.577122	0.171694	0.456771	-0.264379	0.246823	0.133473	0.564083	-0.294914	0.194355	0.286867	0.207382	-0.369697	0.0990519
CASP9	M2	0.585884	0.00525707	-0.627962	0.00230375	0.618483	0.00280229	0.621639	0.00262715	0.175325	0.447159	-0.711024	0.00030245	0.804998	1.07725e-05	-0.747344	9.88127e-05	0.61475	0.00302196	-0.556292	0.00882244	0.166008	0.472034	0.126829	0.583805	-0.29104	0.200555	0.188725	0.412621	-0.419934	0.0580609	0.272214	0.232571	-0.249531	0.27534
TMEM141	M2	0.583202	0.00552057	-0.562167	0.00799029	0.392648	0.0782952	0.708512	0.000324785	0.354615	0.114725	-0.510095	0.0181545	0.781951	2.82558e-05	-0.648804	0.00146373	0.521633	0.0152982	-0.812817	7.54502e-06	-0.1126	0.627	-0.00628136	0.978442	0.141545	0.540526	0.153903	0.505364	0.0181877	0.93763	0.434166	0.0492348	-0.165343	0.473835
VPS45	M2	0.583066	0.00553419	-0.628427	0.00228135	0.521803	0.015259	0.639477	0.00180033	0.310007	0.171433	-0.464762	0.0337741	0.685292	0.00060743	-0.687542	0.00057306	0.660128	0.00112794	-0.642393	0.00168874	0.147423	0.523662	0.0633462	0.785017	-0.0677908	0.77031	0.0569288	0.806376	0.0102622	0.964786	0.123212	0.594664	0.0648636	0.779988
PSMC3	M2	0.576199	0.00626042	-0.611018	0.00325574	0.576529	0.00622388	0.642158	0.00169752	0.057045	0.805988	-0.808478	9.21163e-06	0.910621	1.0029e-08	-0.804254	1.11343e-05	0.649334	0.0014463	-0.701636	0.000393283	0.0260882	0.910626	0.150842	0.513969	-0.245842	0.282734	-0.0221771	0.923984	-0.370993	0.0977826	0.383636	0.0860172	-0.255655	0.263338
PSMB6	M2	0.575432	0.00634624	-0.606914	0.00353014	0.560508	0.00821842	0.53177	0.0130989	-0.0506529	0.827393	-0.837789	2.14725e-06	0.926477	1.67087e-09	-0.901545	2.42382e-08	0.726566	0.000191397	-0.664918	0.00100696	0.0795985	0.731617	0.297584	0.190156	-0.338816	0.132987	-0.0305037	0.895573	-0.49879	0.021354	0.391052	0.0796239	-0.447486	0.041946
ARL8A	M2	0.572961	0.0066292	-0.506966	0.0189988	0.451414	0.0399656	0.273327	0.23059	-0.00922542	0.968342	-0.694575	0.000476147	0.618337	0.0028106	-0.737073	0.000138043	0.486719	0.025252	-0.452949	0.0392115	0.112438	0.6275	0.141173	0.541603	-0.288376	0.204896	0.320487	0.156656	-0.426451	0.0538809	0.376237	0.0927674	-0.548421	0.0100476
SUV39H1	M2	0.571876	0.00675669	-0.578711	0.00598617	0.606995	0.00352451	0.683536	0.00063544	0.20939	0.362324	-0.768305	4.74692e-05	0.839099	1.99881e-06	-0.578444	0.0060148	0.386011	0.0839292	-0.562505	0.00794439	0.00456286	0.984339	-0.0569018	0.806466	-0.205221	0.372174	0.24064	0.293365	-0.460292	0.0357572	0.413329	0.0625451	-0.224954	0.326896
SIT1	M2	0.570904	0.00687265	-0.522764	0.015039	0.457955	0.0368298	0.627121	0.00234474	0.122459	0.596936	-0.789378	2.09768e-05	0.90013	2.75986e-08	-0.671098	0.000867285	0.380883	0.0884842	-0.755631	7.45843e-05	-0.1922	0.403907	0.01775	0.939128	0.0252661	0.913432	0.337549	0.134536	-0.340152	0.131368	0.632922	0.00207406	-0.35821	0.110837
PRMT7	M2	0.568603	0.00715361	-0.490164	0.024086	0.379352	0.0898793	0.762473	5.8638e-05	0.254271	0.266021	-0.714097	0.000276927	0.867888	3.45635e-07	-0.530365	0.0133875	0.257875	0.25907	-0.899886	2.82186e-08	-0.367985	0.100747	-0.186829	0.417418	0.281186	0.216923	0.322925	0.153349	-0.0497578	0.8304	0.699982	0.000411492	-0.141982	0.539264
PSMA7	M2	0.568438	0.00717411	-0.591946	0.00469972	0.522043	0.0152038	0.487924	0.0248391	-0.086987	0.707714	-0.836041	2.36033e-06	0.891801	5.71249e-08	-0.883262	1.13575e-07	0.693534	0.000489541	-0.686081	0.000595172	0.0411843	0.859313	0.257322	0.260129	-0.314331	0.165224	-0.11422	0.62202	-0.452865	0.0392527	0.44277	0.0444236	-0.451233	0.040055
LAMTOR2	M2	0.56099	0.00815162	-0.52167	0.0152896	0.443965	0.0437854	0.672956	0.000828669	0.105829	0.647989	-0.794601	1.68919e-05	0.946485	8.84569e-11	-0.694131	0.000481815	0.411348	0.06394	-0.827918	3.61314e-06	-0.250747	0.27293	0.0236142	0.919073	0.044057	0.849604	0.177262	0.442074	-0.331214	0.142472	0.65532	0.00126152	-0.234378	0.306487
BLVRB	M2	0.559933	0.0082988	-0.479551	0.0278212	0.381984	0.0874912	0.737103	0.000137909	0.218044	0.34236	-0.756155	7.32427e-05	0.864871	4.23112e-07	-0.520752	0.0155027	0.229013	0.318009	-0.865309	4.10989e-07	-0.364548	0.104215	-0.19826	0.38896	0.237441	0.300024	0.188109	0.414175	-0.108534	0.639572	0.744542	0.000108413	-0.230646	0.314473
SPAG7	M2	0.558733	0.00846849	-0.523538	0.0148636	0.41092	0.064245	0.597843	0.00420551	0.00861368	0.97044	-0.832578	2.83779e-06	0.933093	7.00278e-10	-0.800094	1.33617e-05	0.495497	0.0223662	-0.861899	5.13986e-07	-0.22946	0.317038	0.101244	0.662349	0.0220605	0.924383	0.121117	0.600992	-0.296814	0.191361	0.678151	0.000728347	-0.471274	0.0310408
WRAP53	M2	0.558554	0.00849407	-0.523205	0.0149388	0.432023	0.0504931	0.697262	0.000443006	0.118579	0.608695	-0.849523	1.10421e-06	0.937296	3.84419e-10	-0.694088	0.000482368	0.409647	0.0651567	-0.850872	1.0193e-06	-0.258562	0.257758	-0.00608712	0.979108	0.0754904	0.745013	0.105334	0.649532	-0.2341	0.307078	0.691504	0.00051659	-0.42394	0.0554631
SNRPB	M2	0.556246	0.00882921	-0.60317	0.00379703	0.50564	0.019366	0.461297	0.0353039	-0.0450786	0.846156	-0.75892	6.65038e-05	0.837833	2.14201e-06	-0.893685	4.87166e-08	0.72922	0.000176475	-0.667552	0.000945254	0.0944024	0.683988	0.269814	0.236878	-0.307196	0.175553	-0.186702	0.41774	-0.38865	0.0816542	0.396433	0.0752117	-0.428222	0.0527858
EPB49	M2	0.555445	0.00894807	-0.499031	0.0212815	0.395458	0.0759974	0.63105	0.00215839	0.417026	0.0600042	-0.444254	0.0436323	0.620715	0.00267743	-0.493738	0.0229221	0.366922	0.101811	-0.58131	0.00571289	-0.0269245	0.907772	-0.0860653	0.710682	0.0728903	0.753529	0.461042	0.0354182	-0.0479241	0.836568	0.316066	0.162777	-0.17892	0.437747
MRPL36	M2	0.551114	0.00961368	-0.571491	0.00680246	0.546938	0.0102931	0.509578	0.0182919	-0.0139451	0.95216	-0.754081	7.86775e-05	0.840186	1.88248e-06	-0.754017	7.88515e-05	0.592086	0.00468743	-0.588968	0.00496707	0.0640827	0.782575	0.169616	0.462318	-0.330581	0.143284	-0.0779775	0.736894	-0.49278	0.0232298	0.391966	0.0788614	-0.329781	0.144313
LOC650368	M2	0.547663	0.0101724	-0.548416	0.0100482	0.545937	0.0104616	0.565178	0.00758937	0.05736	0.804936	-0.749768	9.1108e-05	0.884411	1.03868e-07	-0.739099	0.000129388	0.545022	0.0106178	-0.586088	0.00523749	0.0274838	0.905865	0.186149	0.419146	-0.255092	0.264428	0.274636	0.228275	-0.54482	0.0106525	0.399559	0.0727345	-0.270759	0.235176
PRKACA	M2	0.547293	0.0102339	-0.462342	0.034837	0.479859	0.0277068	0.378921	0.0902747	0.147424	0.52366	-0.652588	0.00134322	0.593915	0.00452966	-0.432042	0.0504818	0.287249	0.206752	-0.331247	0.142431	0.084852	0.714595	-0.0518172	0.823485	-0.315494	0.16358	0.100303	0.66531	-0.452478	0.0394417	0.360206	0.108719	-0.484576	0.0259997
RNPEP	M2	0.546345	0.0103927	-0.528598	0.0137575	0.379139	0.090075	0.762702	5.81603e-05	0.45096	0.0401908	-0.429892	0.0517684	0.724276	0.00020513	-0.569231	0.00707609	0.481354	0.0271563	-0.751696	8.53562e-05	-0.103926	0.653935	-0.0173455	0.940513	0.201692	0.380632	0.321929	0.154694	0.0903173	0.697025	0.300482	0.18567	-0.0106472	0.963466
MTX1	M2	0.542289	0.0110951	-0.508608	0.0185518	0.406279	0.0676167	0.685217	0.000608596	0.0746788	0.747668	-0.836584	2.29216e-06	0.952836	2.73158e-11	-0.708861	0.000321597	0.395039	0.076337	-0.899693	2.87175e-08	-0.321439	0.155359	-0.00141408	0.995146	0.119358	0.606329	0.121179	0.600804	-0.247611	0.279173	0.726212	0.000193465	-0.318493	0.159397
ADCK1	M2	0.53807	0.0118664	-0.54456	0.0106973	0.402571	0.0704056	0.690509	0.000530299	0.26155	0.252103	-0.592607	0.00464202	0.772277	4.09632e-05	-0.661385	0.00109504	0.551496	0.0095533	-0.772901	4.0016e-05	-0.0878283	0.705009	0.0583863	0.801513	0.0918602	0.692091	0.0321772	0.889877	0.0112903	0.961261	0.360382	0.108534	-0.284302	0.211654
PPP1CA	M2	0.536803	0.0121064	-0.537207	0.0120295	0.517548	0.0162646	0.41223	0.063316	-0.132712	0.566328	-0.821267	5.03907e-06	0.890371	6.43452e-08	-0.881173	1.33288e-07	0.668425	0.000925533	-0.569132	0.00708825	0.0776505	0.73796	0.364792	0.103966	-0.39323	0.0778151	0.0962107	0.678244	-0.655711	0.00125017	0.409754	0.0650794	-0.51266	0.0174853
MTERFD3	M2	0.535668	0.0123248	-0.519853	0.0157133	0.330993	0.142756	0.512321	0.0175724	0.237287	0.300347	-0.484255	0.026113	0.620366	0.00269666	-0.705835	0.000350126	0.553301	0.00927262	-0.691602	0.000515247	-0.0193111	0.933785	0.0875146	0.706017	0.0974206	0.674411	0.0399074	0.863635	0.079982	0.73037	0.32275	0.153584	-0.276676	0.224699
TSSC1	M2	0.534557	0.0125415	-0.549837	0.00981739	0.515564	0.0167515	0.713569	0.000281174	0.172849	0.453701	-0.727351	0.000186876	0.856649	7.17075e-07	-0.571848	0.00676008	0.398986	0.0731842	-0.72253	0.00021616	-0.128756	0.578054	-0.0823809	0.722586	-0.0417344	0.857453	0.132029	0.568346	-0.255187	0.264243	0.477755	0.0284962	-0.160926	0.485889
NUTF2	M2	0.533233	0.0128038	-0.593596	0.00455686	0.586261	0.00522092	0.463862	0.0341662	-0.0978082	0.673184	-0.830965	3.08782e-06	0.849185	1.1264e-06	-0.868745	3.26042e-07	0.679495	0.000704144	-0.557319	0.00867209	0.138357	0.549775	0.269528	0.237395	-0.430173	0.0515988	-0.0299016	0.897623	-0.580669	0.00577937	0.331206	0.142483	-0.374549	0.0943605
ERAL1	M2	0.533035	0.0128434	-0.614352	0.00304618	0.504562	0.0196687	0.741933	0.00011807	0.255642	0.263363	-0.572174	0.00672149	0.802333	1.2119e-05	-0.745961	0.000103456	0.738346	0.000132546	-0.744251	0.000109457	0.0698816	0.763417	0.135379	0.55848	-0.0817464	0.724643	-0.119438	0.606083	-0.00100921	0.996536	0.187499	0.41572	-0.137832	0.551307
QARS	M2	0.532862	0.012878	-0.532504	0.0129502	0.483691	0.0263134	0.588667	0.00499474	0.26153	0.252142	-0.493796	0.0229038	0.741134	0.000121168	-0.679669	0.000701056	0.630937	0.00216356	-0.49981	0.021048	0.156976	0.496798	0.252611	0.269262	-0.193467	0.400756	0.359901	0.109041	-0.32927	0.144973	0.149535	0.517667	-0.23767	0.299546
TPI1	M2	0.531397	0.013175	-0.5762	0.00626032	0.629386	0.00223573	0.40376	0.0695022	-0.0796438	0.73147	-0.797027	1.52438e-05	0.765253	5.30583e-05	-0.752733	8.23949e-05	0.629882	0.00221244	-0.391961	0.0788654	0.246892	0.280617	0.220873	0.335977	-0.573685	0.00654522	-0.0329787	0.88715	-0.648905	0.0014604	0.229607	0.316719	-0.353787	0.115634
PARVB	M2	0.530365	0.0133874	-0.499196	0.0212318	0.533062	0.0128381	0.490438	0.0239954	0.130669	0.57237	-0.688625	0.000557132	0.631004	0.00216051	-0.428585	0.0525633	0.269581	0.237298	-0.42521	0.0546584	0.0406116	0.861251	-0.167449	0.468142	-0.289536	0.202998	0.0505216	0.827834	-0.442074	0.0447988	0.406886	0.0671685	-0.0532198	0.818782
HIRIP3	M2	0.529877	0.0134887	-0.48998	0.0241471	0.380905	0.0884644	0.790257	2.02346e-05	0.297316	0.190576	-0.728745	0.000179071	0.828857	3.44349e-06	-0.476655	0.0289162	0.247527	0.27934	-0.874107	2.24213e-07	-0.349177	0.120793	-0.237227	0.300474	0.276441	0.225108	0.0764686	0.741817	0.0568439	0.806659	0.66606	0.0009798	-0.266814	0.242334
NAPA	M2	0.529734	0.0135187	-0.515234	0.0168335	0.377422	0.0916603	0.694156	0.000481502	0.196393	0.393531	-0.628321	0.00228642	0.843965	1.52321e-06	-0.641116	0.00173686	0.476971	0.028795	-0.861297	5.34355e-07	-0.228729	0.318624	0.0219002	0.924931	0.154028	0.505016	0.00724718	0.975128	-0.0453213	0.845338	0.506878	0.019023	0.0152428	0.947714
HM13	M2	0.520242	0.0156219	-0.555696	0.00891072	0.564468	0.00768239	0.508148	0.0186762	0.0819035	0.724133	-0.637384	0.00188422	0.671643	0.00085581	-0.590748	0.00480583	0.518975	0.0159216	-0.488394	0.0246795	0.129802	0.574943	0.0263333	0.909789	-0.318664	0.15916	-0.0340548	0.883492	-0.330326	0.143612	0.19982	0.385162	0.0936213	0.686474
MLF2	M2	0.520029	0.0156721	-0.550543	0.00970434	0.427203	0.0534137	0.47401	0.0299457	-0.0609365	0.79302	-0.795514	1.62547e-05	0.831699	2.97172e-06	-0.874756	2.14032e-07	0.672154	0.000845157	-0.720545	0.000229323	-0.0117768	0.959592	0.26037	0.254328	-0.178312	0.439331	-0.175476	0.446761	-0.279635	0.219575	0.468932	0.0320031	-0.618229	0.00281676
ELAC2	M2	0.518519	0.0160306	-0.466862	0.0328729	0.430857	0.0511881	0.801512	1.25623e-05	0.328033	0.146581	-0.687593	0.000572304	0.793633	1.75922e-05	-0.363496	0.105293	0.159649	0.489402	-0.763803	5.59079e-05	-0.308487	0.173652	-0.310288	0.171025	0.211323	0.357808	0.23808	0.298687	-0.0361018	0.876538	0.602893	0.00381738	-0.098595	0.670697
UQCRC1	M2	0.517183	0.0163533	-0.504955	0.0195579	0.491979	0.0234892	0.545179	0.0105908	-0.0764198	0.741976	-0.871708	2.6565e-07	0.936797	4.13681e-10	-0.759238	6.57655e-05	0.503038	0.0201028	-0.687663	0.000571262	-0.118894	0.607737	0.183049	0.427068	-0.19643	0.393441	0.077067	0.739863	-0.531281	0.0131987	0.547086	0.0102684	-0.367405	0.101326
TRPV2	M2	0.509351	0.0183525	-0.393367	0.0777025	0.320352	0.156839	0.578339	0.00602614	0.253951	0.266645	-0.553298	0.00927306	0.645288	0.00158376	-0.433804	0.0494454	0.198828	0.387575	-0.640195	0.0017723	-0.231503	0.312628	-0.135461	0.55824	0.176276	0.44466	0.535418	0.0123732	-0.123871	0.592679	0.491503	0.0236446	-0.0298397	0.897834
DNAJC17	M2	0.507105	0.0189606	-0.468722	0.0320904	0.321366	0.155457	0.680419	0.000687897	0.192133	0.404075	-0.623273	0.00254011	0.823448	4.52522e-06	-0.647671	0.00150152	0.438265	0.0468949	-0.893413	4.98583e-08	-0.288753	0.204279	-0.00716844	0.975398	0.252745	0.268999	0.158336	0.493028	0.0607479	0.793648	0.571231	0.0068335	-0.214837	0.349681
CD4	M2	0.506814	0.0190407	-0.466082	0.0332054	0.501654	0.0205039	0.467363	0.0326607	0.113036	0.62566	-0.647488	0.00150771	0.744753	0.000107665	-0.584653	0.00537668	0.400946	0.0716548	-0.420896	0.0574288	0.0606079	0.794113	0.134549	0.560917	-0.246287	0.281834	0.501032	0.0206863	-0.542069	0.0111343	0.345315	0.125241	-0.355954	0.113266
SMYD3	M2	0.505895	0.0192949	-0.502548	0.0202442	0.537775	0.0119219	0.432244	0.0503618	0.124483	0.59084	-0.555349	0.00896248	0.655133	0.00126696	-0.603569	0.00376776	0.507948	0.0187306	-0.315167	0.164041	0.226784	0.322869	0.188315	0.413655	-0.370698	0.0980701	0.393785	0.0773593	-0.509174	0.0183998	0.134264	0.561755	-0.30547	0.178118
LST1	M2	0.50275	0.0201858	-0.522042	0.015204	0.383741	0.0859242	0.564453	0.00768438	0.154133	0.50472	-0.554244	0.00912873	0.729258	0.000176273	-0.703156	0.00037716	0.585686	0.00527614	-0.70093	0.000400972	-0.0336158	0.884984	0.163888	0.477788	0.0395703	0.864777	0.0663213	0.775164	-0.0338222	0.884282	0.294529	0.194966	-0.106312	0.646482
NAA40	M2	0.497269	0.0218168	-0.503326	0.0200202	0.434206	0.049211	0.792495	1.84466e-05	0.421287	0.0571732	-0.568867	0.007121	0.65641	0.00123011	-0.30601	0.177313	0.116689	0.614459	-0.720226	0.000231501	-0.242478	0.289581	-0.408088	0.0662867	0.29332	0.196891	0.227195	0.32197	0.129493	0.575862	0.495886	0.0222447	0.0437966	0.850484
C12orf73	M2	0.492102	0.0234494	-0.476477	0.0289844	0.331756	0.141782	0.690001	0.000537429	0.261454	0.252283	-0.579908	0.00585901	0.692868	0.000498273	-0.572445	0.00668959	0.367284	0.101447	-0.820421	5.25174e-06	-0.229749	0.316411	-0.141705	0.540063	0.254586	0.26541	0.171039	0.458514	0.1539	0.505372	0.490207	0.0240719	-0.222402	0.332558
NF2	M2	0.489802	0.0242064	-0.403622	0.0696068	0.475805	0.0292441	0.385854	0.0840664	0.215581	0.347975	-0.504977	0.0195516	0.482708	0.0266655	-0.298798	0.188269	0.182003	0.429762	-0.192243	0.4038	0.12915	0.576883	-0.103004	0.656822	-0.291508	0.1998	0.228011	0.320187	-0.459898	0.0359362	0.244996	0.284446	-0.146315	0.526822
MCM3	M2	0.484725	0.025947	-0.54134	0.0112651	0.555498	0.0089402	0.812394	7.69511e-06	0.578362	0.00602369	-0.360625	0.108278	0.526701	0.0141642	-0.189037	0.411834	0.248482	0.277431	-0.446842	0.0422782	0.0767199	0.740996	-0.380209	0.0890964	-0.0221891	0.923943	0.0611714	0.792239	0.0658664	0.776669	0.0795516	0.73177	0.352415	0.117153
COPS6	M2	0.480672	0.0274065	-0.501224	0.0206299	0.448771	0.0412899	0.495386	0.0224008	-0.123685	0.59324	-0.797615	1.48657e-05	0.896668	3.76244e-08	-0.855773	7.57058e-07	0.640668	0.00175403	-0.706758	0.000341199	-0.0641453	0.782367	0.303676	0.180809	-0.195657	0.395342	0.0619275	0.789726	-0.422513	0.0563782	0.437517	0.0473155	-0.383593	0.086055
DHRSX	M2	0.478051	0.0283844	-0.488536	0.0246315	0.495179	0.0224658	0.423639	0.0556553	-0.0181203	0.937861	-0.622159	0.0025992	0.748957	9.36261e-05	-0.662016	0.00107885	0.577222	0.00614755	-0.445924	0.0427544	0.132392	0.567273	0.267	0.241994	-0.370904	0.097869	0.127171	0.582783	-0.551163	0.00960581	0.229077	0.317868	-0.189878	0.409719
ACO2	M2	0.477334	0.0286564	-0.442162	0.0447512	0.53102	0.0132523	0.54939	0.00988955	0.125097	0.588993	-0.71677	0.000256254	0.709541	0.000315468	-0.33695	0.135273	0.166216	0.47147	-0.420437	0.0577297	-0.0575854	0.804184	-0.17628	0.44465	-0.212562	0.354931	0.144208	0.532856	-0.478482	0.0282217	0.456924	0.0373108	-0.205071	0.372531
AHSA1	M2	0.475793	0.0292484	-0.482639	0.0266902	0.446084	0.0426714	0.676786	0.000753636	0.261456	0.25228	-0.571083	0.00685122	0.625014	0.00245011	-0.366697	0.102036	0.310117	0.171272	-0.624368	0.00248318	-0.0985559	0.670821	-0.251392	0.271658	0.00633361	0.978263	-0.205061	0.372557	0.0467229	0.840613	0.339983	0.131572	0.0703214	0.761969
GRHPR	M2	0.474591	0.0297173	-0.460313	0.0357477	0.390221	0.0803222	0.661323	0.00109666	0.156358	0.498514	-0.653417	0.00131795	0.819787	5.41627e-06	-0.602274	0.00386329	0.37316	0.0956868	-0.737752	0.000135088	-0.224194	0.328576	0.018521	0.936489	0.0969512	0.675897	0.177259	0.442084	-0.221911	0.333653	0.498205	0.0215311	-0.218693	0.34089
C12orf10	M2	0.47455	0.0297332	-0.405498	0.0681971	0.288037	0.205453	0.560791	0.00817919	-0.0484787	0.834701	-0.80642	1.0109e-05	0.918264	4.4225e-09	-0.700421	0.000406592	0.383769	0.0858988	-0.869389	3.11988e-07	-0.377411	0.0916705	0.117949	0.610613	0.135098	0.559305	0.0696173	0.764287	-0.270059	0.236436	0.748635	9.46416e-05	-0.416115	0.0606229
RAB8A	M2	0.470229	0.0314672	-0.493834	0.0228918	0.587995	0.00505705	0.425693	0.0543546	-0.0254977	0.912641	-0.73793	0.00013432	0.715084	0.000269131	-0.600439	0.00400213	0.461492	0.0352164	-0.33292	0.140304	0.162462	0.481679	0.133012	0.565442	-0.490035	0.0241291	0.132058	0.568258	-0.67046	0.000880907	0.231906	0.311763	-0.178872	0.437873
PPP2R5D	M2	0.468162	0.0323245	-0.393421	0.077658	0.417033	0.0599995	0.527252	0.014045	0.226105	0.32436	-0.613377	0.00310625	0.630709	0.00217404	-0.368826	0.0999122	0.15911	0.490889	-0.452677	0.0393444	-0.108125	0.640842	-0.125228	0.588603	-0.0221203	0.924178	0.452009	0.0396722	-0.303124	0.181643	0.418601	0.0589453	-0.282996	0.213852
PRDX2	M2	0.461648	0.0351464	-0.432714	0.0500846	0.407581	0.0666575	0.475178	0.0294876	-0.129385	0.576183	-0.876728	1.85552e-07	0.902802	2.15614e-08	-0.724319	0.000204864	0.395965	0.0755882	-0.676157	0.000765555	-0.19842	0.388568	0.171108	0.458331	-0.120632	0.602463	0.188434	0.413355	-0.543969	0.0107997	0.66682	0.000962088	-0.53034	0.0133925
PSMB3	M2	0.459128	0.0362884	-0.537971	0.011885	0.512103	0.0176288	0.521489	0.0153314	-0.0155164	0.946777	-0.654669	0.00128058	0.826682	3.84757e-06	-0.766086	5.14789e-05	0.685002	0.000611977	-0.575078	0.00638615	0.102754	0.657605	0.293768	0.196175	-0.311006	0.169984	-0.0890026	0.701238	-0.427384	0.0533014	0.24174	0.291097	-0.123045	0.595167
MRPL2	M2	0.444702	0.0433953	-0.416527	0.0603422	0.315993	0.162879	0.648632	0.00146941	0.0136413	0.953202	-0.754609	7.72633e-05	0.939364	2.81827e-10	-0.697763	0.00043705	0.43364	0.0495414	-0.872269	2.55394e-07	-0.342668	0.128355	0.13889	0.548225	0.149363	0.518153	0.0997756	0.666972	-0.222018	0.333414	0.657306	0.00120481	-0.371081	0.0976965
UROD	M2	0.444431	0.0435384	-0.455028	0.0382083	0.381844	0.0876175	0.725362	0.000198514	0.158061	0.493788	-0.65066	0.00140352	0.885972	9.18607e-08	-0.60044	0.00400204	0.408518	0.0659737	-0.799229	1.38711e-05	-0.254548	0.265483	0.0571194	0.805739	0.138674	0.548854	0.175663	0.44627	-0.191245	0.406292	0.508806	0.0184987	-0.10186	0.660413
DHRS4L2	M2	0.443526	0.0440194	-0.436388	0.0479553	0.366729	0.102005	0.597894	0.00420143	0.0508037	0.826886	-0.658235	0.00117901	0.876976	1.82228e-07	-0.734258	0.000150893	0.528563	0.013765	-0.727966	0.000183399	-0.159734	0.489168	0.243173	0.288158	-0.000686282	0.997644	0.270375	0.235866	-0.339447	0.13222	0.468167	0.0323225	-0.331479	0.142134
VPS25	M2	0.439912	0.0459798	-0.490707	0.0239063	0.389708	0.0807553	0.767658	4.86087e-05	0.417376	0.0597677	-0.315334	0.163806	0.656646	0.0012234	-0.461847	0.0350576	0.490229	0.0240644	-0.669872	0.00089361	-0.0414677	0.858355	-0.0511262	0.825804	0.111283	0.631062	0.0206253	0.92929	0.11986	0.604804	0.154945	0.502453	0.163573	0.478646
URM1	M2	0.438407	0.0468158	-0.409007	0.0656191	0.283118	0.213646	0.464971	0.0336838	-0.0861546	0.710395	-0.708836	0.000321823	0.858113	6.54327e-07	-0.772133	4.11843e-05	0.552408	0.00941072	-0.764483	5.45565e-05	-0.198835	0.387555	0.29042	0.20156	-0.0121182	0.958422	-0.0118042	0.959499	-0.282203	0.215194	0.578339	0.00602611	-0.569113	0.00709052
AKR7A2	M2	0.43769	0.0472179	-0.379909	0.0893699	0.275377	0.226972	0.566055	0.00747584	0.191766	0.404992	-0.549536	0.00986596	0.741114	0.000121248	-0.520289	0.0156108	0.267113	0.241787	-0.689023	0.000551365	-0.272046	0.232871	-0.00196737	0.993247	0.166638	0.470329	0.231538	0.312554	-0.208434	0.364569	0.583218	0.00551889	-0.302548	0.182517
CDK2AP1	M2	0.436376	0.0479622	-0.476833	0.0288478	0.552345	0.00942054	0.3128	0.167405	-0.171908	0.4562	-0.802346	1.21121e-05	0.709301	0.000317617	-0.675661	0.000775046	0.511927	0.0176743	-0.322639	0.153734	0.185315	0.42127	0.234083	0.307113	-0.547044	0.0102754	-0.0105056	0.963951	-0.708511	0.000324789	0.286901	0.207327	-0.436753	0.047748
ETHE1	M2	0.436175	0.0480769	-0.370477	0.0982861	0.314508	0.164972	0.67272	0.00083349	0.214344	0.350816	-0.602655	0.00383496	0.723871	0.000207644	-0.340226	0.131278	0.0951724	0.68154	-0.726018	0.000194608	-0.384538	0.0852196	-0.238239	0.298356	0.242086	0.290386	0.221148	0.335361	-0.122999	0.595308	0.609979	0.00332348	0.063643	0.784032
NDUFS3	M2	0.435977	0.0481903	-0.502004	0.0204018	0.397259	0.0745511	0.588257	0.00503272	0.0207399	0.928898	-0.602746	0.00382824	0.878293	1.6539e-07	-0.854983	7.94814e-07	0.738806	0.000130611	-0.738468	0.00013203	-0.0308958	0.894238	0.381273	0.0881316	-0.0897962	0.698694	0.00998233	0.965746	-0.267408	0.241247	0.294477	0.195047	-0.196651	0.392896
PSMC5	M2	0.435545	0.0484376	-0.465546	0.0334354	0.397029	0.074735	0.483616	0.0263401	-0.131244	0.570668	-0.782808	2.73162e-05	0.854001	8.44076e-07	-0.839482	1.95707e-06	0.65745	0.00120077	-0.700732	0.000403152	-0.0689866	0.766365	0.333017	0.140182	-0.164617	0.475806	-0.0849399	0.714312	-0.326055	0.149177	0.408081	0.0662924	-0.470185	0.0314853
DHRS4	M2	0.429339	0.052104	-0.425593	0.0544177	0.34695	0.123344	0.572195	0.00671898	0.0721834	0.755849	-0.603263	0.00379019	0.836773	2.26889e-06	-0.747596	9.79877e-05	0.558263	0.00853566	-0.701845	0.000391038	-0.129913	0.574614	0.282778	0.21422	-0.00302405	0.98962	0.259577	0.255828	-0.31644	0.162253	0.402595	0.0703876	-0.271768	0.233366
RBFA	M2	0.4262	0.0540372	-0.48337	0.026428	0.339803	0.131789	0.662244	0.00107306	0.202515	0.378651	-0.532572	0.0129365	0.738317	0.000132672	-0.660702	0.00111282	0.543923	0.0108078	-0.790168	2.03083e-05	-0.140996	0.542116	0.0887629	0.702008	0.145313	0.529688	-0.0327947	0.887776	0.0708046	0.76038	0.351424	0.118259	-0.178625	0.438516
EXOSC7	M2	0.42291	0.0561226	-0.445629	0.0429086	0.401654	0.0711092	0.568286	0.00719313	0.0250457	0.914184	-0.608539	0.0034193	0.820592	5.20822e-06	-0.695006	0.000470696	0.571693	0.00677843	-0.638093	0.00185544	-0.0524126	0.821488	0.259679	0.255636	-0.0876595	0.705551	0.241871	0.290828	-0.29099	0.200637	0.312653	0.167614	-0.282207	0.215186
PSMC4	M2	0.420287	0.0578282	-0.464806	0.0337553	0.397711	0.0741919	0.436688	0.0477846	-0.18243	0.428661	-0.799151	1.39178e-05	0.819472	5.49958e-06	-0.786987	2.3117e-05	0.582376	0.00560385	-0.694837	0.000472818	-0.0909966	0.694851	0.237277	0.300369	-0.178836	0.437967	-0.2364	0.302212	-0.329452	0.144738	0.479878	0.0276999	-0.420023	0.0580022
LAMTOR1	M2	0.418945	0.0587164	-0.432198	0.050389	0.362001	0.106841	0.319338	0.15823	-0.189598	0.410422	-0.665467	0.00099382	0.798144	1.45332e-05	-0.883795	1.08976e-07	0.684849	0.000614387	-0.553433	0.00925248	0.0374468	0.871975	0.489913	0.0241696	-0.304601	0.179417	0.0833073	0.719587	-0.587852	0.00507039	0.352295	0.117287	-0.533546	0.0127415
ADI1	M2	0.416701	0.0602241	-0.418154	0.0592443	0.30504	0.17876	0.491889	0.0235187	-0.0256717	0.912047	-0.613208	0.00311677	0.823963	4.41069e-06	-0.827515	3.68801e-06	0.62832	0.00228647	-0.686547	0.000588045	-0.101948	0.660135	0.391023	0.0796479	-0.0697394	0.763885	-0.0068346	0.976544	-0.380992	0.0883861	0.405253	0.0683799	-0.394148	0.0770626
MTFP1	M2	0.413144	0.0626749	-0.389055	0.0813091	0.264318	0.246936	0.503519	0.0199651	-0.137316	0.552811	-0.823755	4.45668e-06	0.881685	1.28187e-07	-0.745797	0.000104019	0.440227	0.0458061	-0.862884	4.82107e-07	-0.35149	0.118185	0.163807	0.47801	0.0881051	0.70412	-0.148878	0.519527	-0.232985	0.309453	0.728454	0.000180678	-0.479962	0.0276686
H2AFZ	M2	0.412538	0.0630994	-0.472847	0.0304072	0.408578	0.0659303	0.543386	0.0109015	-0.0646917	0.780557	-0.746103	0.00010297	0.873564	2.33055e-07	-0.798806	1.41256e-05	0.637756	0.00186906	-0.680893	0.000679682	-0.0565058	0.807788	0.31959	0.157884	-0.172271	0.455235	-0.160727	0.486435	-0.376696	0.092337	0.413498	0.0624273	-0.420042	0.0579899
CCND3	M2	0.4119	0.063549	-0.362977	0.105829	0.294501	0.195009	0.66857	0.000922284	0.135134	0.559198	-0.665409	0.000995204	0.824411	4.31318e-06	-0.432603	0.05015	0.199492	0.385958	-0.780171	3.0295e-05	-0.396686	0.0750093	-0.0893092	0.700255	0.211855	0.35657	0.0784178	0.73546	-0.177262	0.442076	0.656789	0.00121935	-0.120922	0.601584
HYLS1	M2	0.411124	0.0640997	-0.367982	0.10075	0.330003	0.144027	0.260618	0.253858	-0.120707	0.602234	-0.567739	0.00726162	0.670028	0.000890226	-0.704767	0.000360694	0.522366	0.0151296	-0.439157	0.0463973	0.0219639	0.924713	0.376702	0.0923317	-0.260649	0.2538	-0.0138134	0.952612	-0.56643	0.00742761	0.310048	0.171372	-0.184348	0.423739
SMARCAL1	M2	0.406747	0.0672712	-0.276377	0.22522	0.300642	0.185424	0.438131	0.04697	0.286259	0.20839	-0.347284	0.122958	0.406924	0.0671404	-0.114519	0.621103	0.0194221	0.933406	-0.32873	0.145674	-0.121375	0.600213	-0.26134	0.252498	0.0150519	0.948368	0.286863	0.207389	-0.172901	0.453563	0.287765	0.2059	0.168998	0.463975
NFIA	M2	0.405737	0.0680196	-0.41908	0.0586267	0.453884	0.0387579	0.28527	0.210035	0.111049	0.631784	-0.489175	0.0244164	0.489067	0.0244526	-0.504831	0.0195927	0.36942	0.0993252	-0.190557	0.408014	0.234919	0.30534	0.136156	0.556202	-0.337511	0.134583	0.433628	0.0495483	-0.478544	0.0281984	0.157533	0.495251	-0.452592	0.0393863
C7orf30	M2	0.399104	0.0730911	-0.454073	0.0386668	0.400317	0.072143	0.386644	0.0833796	-0.144428	0.532224	-0.66355	0.00104032	0.755672	7.44787e-05	-0.826422	3.89857e-06	0.64378	0.00163774	-0.567996	0.00722938	0.0253613	0.913107	0.356992	0.112144	-0.258042	0.258752	-0.0445496	0.847941	-0.441075	0.0453415	0.28335	0.213255	-0.22863	0.31884
FAM96B	M2	0.398298	0.0737264	-0.402942	0.0701232	0.322976	0.15328	0.505476	0.0194116	-0.158339	0.493019	-0.778968	3.1745e-05	0.887134	8.37342e-08	-0.748578	9.48218e-05	0.493463	0.0230101	-0.793334	1.7813e-05	-0.26056	0.253969	0.215753	0.347581	-0.011801	0.95951	-0.0859618	0.711016	-0.314231	0.165366	0.607554	0.00348612	-0.363923	0.104854
SLC27A5	M2	0.394335	0.0769101	-0.342378	0.1287	0.251448	0.271548	0.549197	0.00992091	0.0106597	0.963423	-0.713372	0.000282778	0.843531	1.56116e-06	-0.569744	0.0070132	0.25623	0.262229	-0.774293	3.79691e-05	-0.386835	0.0832138	0.0592342	0.798686	0.184172	0.42419	0.217597	0.343376	-0.270556	0.23554	0.732165	0.000161104	-0.378533	0.0906323
NME4	M2	0.393396	0.0776789	-0.306989	0.175861	0.248689	0.277016	0.53258	0.0129348	0.0774806	0.738514	-0.64943	0.00144317	0.784598	2.54424e-05	-0.476807	0.0288579	0.213108	0.353668	-0.673166	0.000824388	-0.338266	0.133658	0.0389007	0.867046	0.147401	0.523725	0.301356	0.184332	-0.280619	0.21789	0.653605	0.0013123	-0.384191	0.085526
HSD17B10	M2	0.392589	0.0783442	-0.436906	0.0476609	0.391902	0.0789146	0.501922	0.0204258	-0.122766	0.596008	-0.727515	0.00018594	0.882548	1.19998e-07	-0.811548	8.00281e-06	0.639697	0.00179171	-0.672478	0.000838464	-0.0746458	0.747776	0.361051	0.107832	-0.17131	0.457793	-0.0716271	0.757676	-0.40046	0.0720317	0.407907	0.0664192	-0.424859	0.0548797
ZNF511	M2	0.387759	0.082417	-0.379074	0.0901345	0.292603	0.198038	0.504528	0.0196782	-0.15514	0.501909	-0.782049	2.81467e-05	0.929847	1.08435e-09	-0.784355	2.56904e-05	0.501366	0.0205881	-0.810428	8.42654e-06	-0.295469	0.193477	0.289924	0.202367	0.0215791	0.926028	0.0732441	0.752368	-0.376791	0.0922484	0.635697	0.0019542	-0.426295	0.0539782
EIF2B2	M2	0.386517	0.0834901	-0.474912	0.0295913	0.513608	0.0172428	0.462026	0.0349773	-0.0817065	0.724772	-0.686341	0.000591185	0.764223	5.50686e-05	-0.682486	0.000652724	0.605978	0.00359531	-0.449729	0.0408062	0.129394	0.576156	0.272293	0.232429	-0.406056	0.0677821	-0.131977	0.568499	-0.514316	0.0170637	0.221074	0.335527	-0.232469	0.310556
FBXO36	M2	0.386066	0.0838812	-0.324991	0.150586	0.324899	0.150708	0.274508	0.228501	0.249469	0.275463	-0.25611	0.262461	0.372807	0.096026	-0.299378	0.187371	0.236671	0.301641	-0.145793	0.528315	0.15128	0.512733	0.0375445	0.871643	-0.192158	0.404013	0.296047	0.192566	-0.320932	0.156049	0.12306	0.595121	-0.284198	0.211829
HARS	M2	0.385451	0.0844185	-0.445481	0.0429861	0.388234	0.0820102	0.506881	0.0190222	-0.0989987	0.669422	-0.703559	0.000372984	0.815708	6.58676e-06	-0.749475	9.20104e-05	0.628221	0.00229122	-0.675412	0.000779871	-0.0659276	0.776466	0.285074	0.210362	-0.160175	0.487954	-0.154516	0.50365	-0.278779	0.221051	0.35101	0.118723	-0.322785	0.153538
SV2A	M2	0.380739	0.0886152	-0.370777	0.0979936	0.417097	0.059956	0.534534	0.012546	0.147353	0.523862	-0.615739	0.00296241	0.668966	0.000913492	-0.342267	0.128832	0.134042	0.562406	-0.436684	0.0477868	-0.135644	0.557702	-0.0914001	0.693561	-0.0398845	0.863713	0.396548	0.07512	-0.38251	0.0870202	0.418745	0.0588493	-0.168768	0.464593
IFITM2	M2	0.37824	0.0909021	-0.349823	0.120061	0.329948	0.144099	0.60562	0.00362054	0.174806	0.448526	-0.48095	0.0273041	0.689581	0.000543378	-0.396058	0.0755131	0.240866	0.292899	-0.598204	0.00417673	-0.219743	0.338518	-0.0330435	0.88693	0.122687	0.596248	0.286156	0.20856	-0.1893	0.411172	0.380544	0.0887917	0.215604	0.347923
C5orf34	M2	0.369628	0.09912	-0.374182	0.0947089	0.203668	0.375883	0.547821	0.0101463	0.291247	0.200222	-0.290692	0.201119	0.526269	0.0142581	-0.464943	0.0336957	0.410419	0.0646023	-0.652523	0.0013452	-0.120923	0.60158	-0.000273175	0.999062	0.239495	0.295739	-0.312913	0.167242	0.242642	0.289244	0.312842	0.167344	-0.180544	0.433531
TXN2	M2	0.369226	0.0995162	-0.396721	0.0749811	0.300224	0.186067	0.638644	0.00183335	0.0587481	0.800306	-0.580908	0.00575445	0.858898	6.22756e-07	-0.698042	0.000433769	0.560663	0.00819686	-0.763545	5.643e-05	-0.202869	0.377799	0.280663	0.217815	0.0630245	0.786084	0.107102	0.644022	-0.215843	0.347375	0.389572	0.0808706	-0.189744	0.410056
MED27	M2	0.368847	0.0998909	-0.377727	0.0913778	0.391672	0.0791056	0.288096	0.205356	-0.313299	0.166691	-0.797623	1.48609e-05	0.813556	7.28926e-06	-0.801647	1.24887e-05	0.561477	0.00808449	-0.508259	0.0186463	-0.0268374	0.90807	0.407398	0.0667921	-0.348848	0.121168	0.0470905	0.839374	-0.653486	0.00131587	0.42403	0.0554054	-0.536897	0.0120885
STIM1	M2	0.367105	0.101627	-0.24542	0.283588	0.384775	0.0850112	0.208946	0.363365	0.0672965	0.771942	-0.491831	0.0235375	0.38091	0.0884602	-0.137887	0.551147	-0.0283593	0.902879	-0.0492301	0.832174	0.0446613	0.847565	-0.123308	0.594376	-0.285781	0.209184	0.404681	0.0688082	-0.581119	0.00573266	0.276477	0.225046	-0.263994	0.247536
C19orf50	M2	0.358612	0.110407	-0.317457	0.160833	0.18925	0.411298	0.58241	0.00560045	0.0144751	0.950344	-0.677166	0.000746524	0.847281	1.25911e-06	-0.592718	0.00463241	0.295963	0.192697	-0.863259	4.70449e-07	-0.446833	0.0422825	0.0737123	0.750834	0.284679	0.211023	0.106765	0.645072	-0.124418	0.591033	0.742965	0.000114164	-0.478387	0.0282575
ACTN1	M2	0.354006	0.115394	-0.264146	0.247254	0.227989	0.320235	0.53547	0.0123632	0.161831	0.483406	-0.569978	0.0069846	0.645815	0.00156526	-0.230318	0.315183	-0.0186758	0.935959	-0.605651	0.00361837	-0.392492	0.0784248	-0.20581	0.370773	0.276084	0.225732	0.273957	0.229475	-0.114984	0.619675	0.659455	0.00114589	-0.319287	0.158301
CDKN2D	M2	0.349387	0.120555	-0.357296	0.111816	0.263719	0.248048	0.562477	0.0079482	0.06668	0.773978	-0.543452	0.01089	0.796542	1.55617e-05	-0.658861	0.00116191	0.487034	0.0251437	-0.712877	0.000286829	-0.210194	0.360442	0.27232	0.232381	0.126076	0.586058	0.214539	0.350368	-0.19096	0.407006	0.407208	0.0669316	-0.0977652	0.67332
GBAP1	M2	0.347769	0.122402	-0.403128	0.0699817	0.34715	0.123113	0.611965	0.00319506	0.200767	0.382866	-0.431617	0.0507341	0.671663	0.000855395	-0.539575	0.0115865	0.512693	0.0174768	-0.548433	0.0100455	-0.0150266	0.948455	0.201866	0.380213	0.00410176	0.985922	0.100711	0.664024	-0.114112	0.622351	0.151226	0.512888	-0.127469	0.581894
ANAPC5	M2	0.344411	0.126298	-0.471084	0.031118	0.379218	0.090002	0.685357	0.000606409	0.238739	0.297311	-0.429496	0.0520082	0.711528	0.000298128	-0.613246	0.00311441	0.574453	0.00645715	-0.664215	0.001024	-0.023759	0.918579	0.149407	0.518029	0.0606133	0.794096	0.0847499	0.714925	-0.00342009	0.988261	0.167697	0.467472	0.0246369	0.91558
MRPS11	M2	0.336088	0.136338	-0.326799	0.148196	0.213762	0.352157	0.663981	0.00102971	0.104694	0.651532	-0.562546	0.00793882	0.779971	3.05321e-05	-0.471419	0.0309819	0.261431	0.252326	-0.847961	1.21022e-06	-0.429316	0.0521177	-0.0498709	0.83002	0.309128	0.172714	0.00110887	0.996194	-0.00854963	0.97066	0.613914	0.00307307	-0.0255538	0.91245
LMAN2	M2	0.331113	0.142603	-0.230009	0.315849	0.197185	0.391588	0.231809	0.311972	-0.328361	0.146153	-0.843663	1.54955e-06	0.728366	0.000181167	-0.547713	0.0101641	0.118783	0.608076	-0.628237	0.00229048	-0.407812	0.0664888	0.0574803	0.804535	0.0190377	0.934721	0.070575	0.761135	-0.474396	0.0297938	0.854626	8.12425e-07	-0.609035	0.00338604
NDUFS8	M2	0.327289	0.147554	-0.201306	0.381563	0.130464	0.572977	0.340118	0.131409	-0.188919	0.412132	-0.791485	1.92356e-05	0.700017	0.000411107	-0.406361	0.0675563	-0.0346783	0.881373	-0.720483	0.000229742	-0.560541	0.00821387	-0.130107	0.574037	0.24399	0.28649	0.0505357	0.827786	-0.268435	0.239376	0.951349	3.64655e-11	-0.539343	0.0116293
STUB1	M2	0.321355	0.155472	-0.177322	0.441919	0.121346	0.600299	0.273876	0.229618	-0.169592	0.462381	-0.754272	7.81635e-05	0.60155	0.00391761	-0.304315	0.179847	-0.135094	0.559315	-0.630302	0.00219288	-0.534602	0.0125326	-0.2231	0.331002	0.232741	0.309976	0.0707464	0.760571	-0.246689	0.281024	0.943812	1.39099e-10	-0.531909	0.0130705
VAMP5	M2	0.316509	0.162157	-0.312063	0.16846	0.260002	0.255023	0.557234	0.00868449	0.0988811	0.669794	-0.446327	0.0425451	0.719572	0.000236021	-0.479039	0.0280124	0.31027	0.17105	-0.637451	0.00188149	-0.256502	0.261704	0.111086	0.631671	0.137617	0.551932	0.166709	0.470136	-0.250439	0.27354	0.399181	0.0730311	0.19064	0.407808
C21orf33	M2	0.310207	0.171142	-0.18929	0.411196	0.0866959	0.708651	0.540738	0.0113739	0.0581207	0.802398	-0.57453	0.00644834	0.71275	0.000287873	-0.353233	0.116247	0.0217197	0.925548	-0.792282	1.86112e-05	-0.59204	0.00469149	-0.110031	0.634934	0.428056	0.0528874	0.223921	0.329179	-0.0821416	0.723362	0.78589	2.41612e-05	-0.169848	0.461699
SMUG1	M2	0.306353	0.176802	-0.250568	0.273285	0.148372	0.520965	0.512706	0.0174734	0.00421966	0.985517	-0.556498	0.00879218	0.782011	2.81886e-05	-0.505561	0.0193878	0.226712	0.323028	-0.770177	4.42985e-05	-0.4421	0.0447847	0.0999697	0.66636	0.294861	0.194438	0.246547	0.281311	-0.178889	0.437828	0.683276	0.000639679	-0.249606	0.275192
PODXL2	M2	0.29512	0.194028	-0.245108	0.284218	0.223596	0.329901	0.396811	0.0749089	0.274857	0.227887	-0.282977	0.213883	0.352214	0.117377	-0.0949462	0.682259	-0.0451445	0.845934	-0.337381	0.134743	-0.171152	0.458213	-0.268953	0.238436	0.11769	0.611403	0.354929	0.114382	-0.0936577	0.686358	0.340191	0.131321	0.0749007	0.746942
WDR54	M2	0.286242	0.208418	-0.256694	0.261336	0.153564	0.506315	0.604637	0.00369052	0.0982306	0.671849	-0.526942	0.014112	0.769957	4.46621e-05	-0.5092	0.0183928	0.253102	0.268301	-0.766244	5.11834e-05	-0.424258	0.0552605	0.104458	0.652268	0.32377	0.152214	0.338155	0.133793	-0.131892	0.568749	0.582212	0.00562052	-0.262722	0.249907
ADRM1	M2	0.283805	0.212488	-0.177161	0.442339	0.11191	0.629126	0.312793	0.167414	-0.243786	0.286907	-0.803849	1.13362e-05	0.682823	0.000647132	-0.394783	0.076545	-0.0340037	0.883665	-0.718198	0.000245765	-0.572603	0.00667111	-0.123468	0.593893	0.239264	0.296219	-0.0439519	0.849959	-0.232008	0.311545	0.946952	8.15469e-11	-0.529251	0.0136197
TMUB1	M2	0.280617	0.217894	-0.13297	0.565565	0.0533465	0.818358	0.233279	0.308827	-0.218847	0.340542	-0.749277	9.26247e-05	0.578798	0.00597688	-0.322772	0.153556	-0.127196	0.582707	-0.656828	0.00121825	-0.582228	0.00561891	-0.175785	0.445948	0.285329	0.209937	0.0292829	0.899731	-0.186871	0.417312	0.955593	1.55815e-11	-0.572528	0.00667992
CCDC56	M2	0.278367	0.221761	-0.32522	0.150282	0.306539	0.176526	0.30656	0.176496	-0.27012	0.236325	-0.619757	0.00273042	0.785376	2.46636e-05	-0.810237	8.50107e-06	0.619071	0.00276891	-0.519059	0.0159017	-0.042189	0.855915	0.523539	0.0148633	-0.268326	0.239575	0.0412274	0.859167	-0.6188	0.00278424	0.315712	0.163274	-0.285766	0.209209
NDUFS7	M2	0.27371	0.229911	-0.144624	0.531663	0.0888887	0.701604	0.264505	0.246588	-0.204311	0.374345	-0.747022	9.9877e-05	0.585049	0.00533793	-0.287974	0.205557	-0.158406	0.492833	-0.637301	0.00188763	-0.573006	0.00662395	-0.224961	0.32688	0.258038	0.258759	0.0350766	0.88002	-0.228161	0.319861	0.950023	4.68364e-11	-0.51413	0.0171105
GSS	M2	0.271559	0.233742	-0.224727	0.327396	0.0696766	0.764092	0.535868	0.012286	-0.0581987	0.802138	-0.61591	0.00295216	0.783933	2.61251e-05	-0.570006	0.00698128	0.27036	0.235893	-0.911166	9.48288e-09	-0.552972	0.00932335	0.0956779	0.679935	0.422963	0.0560884	-0.0125915	0.956799	0.0385265	0.868314	0.737357	0.000136799	-0.349365	0.120581
RP9	M2	0.267843	0.240454	-0.296192	0.192337	0.184879	0.422382	0.326784	0.148216	-0.108024	0.641154	-0.509904	0.0182052	0.637906	0.00186301	-0.646656	0.0015361	0.537818	0.0119139	-0.579888	0.00586116	-0.103116	0.656471	0.330849	0.14294	-0.0240036	0.917743	-0.106626	0.645505	-0.109153	0.637652	0.332857	0.140384	-0.5343	0.012592
ARHGEF5	M2	0.257995	0.258841	-0.280537	0.21803	0.198722	0.387831	0.488796	0.0245438	0.19749	0.39084	-0.34549	0.125037	0.494668	0.0226271	-0.372032	0.0967734	0.30452	0.179539	-0.518599	0.0160115	-0.140951	0.542244	0.0673196	0.771866	0.217835	0.342834	0.130165	0.573866	0.135633	0.557735	0.212692	0.35463	-0.17137	0.457632
STK16	M2	0.251584	0.271279	-0.271219	0.234349	0.176019	0.445333	0.627562	0.00232315	0.167208	0.46879	-0.368532	0.100203	0.708873	0.00032149	-0.442378	0.044635	0.330394	0.143524	-0.695129	0.000469144	-0.297149	0.190837	0.130189	0.573795	0.282696	0.214358	0.334076	0.138848	-0.0230637	0.920954	0.380846	0.0885183	-0.0522414	0.822062
HSPA1B	M2	0.249632	0.275139	-0.183017	0.427152	0.0376807	0.871181	0.328402	0.1461	-0.197357	0.391166	-0.608052	0.0034522	0.708838	0.000321807	-0.656745	0.0012206	0.362193	0.10664	-0.74219	0.000117085	-0.416891	0.0600956	0.312386	0.167997	0.213651	0.352412	-0.037739	0.870984	-0.175215	0.447449	0.624565	0.00247306	-0.408006	0.0663471
CTSD	M2	0.247944	0.278507	-0.113669	0.623714	0.0917205	0.692537	0.213	0.353917	-0.215521	0.348113	-0.690107	0.000535933	0.604441	0.00370456	-0.328377	0.146132	-0.0836602	0.718446	-0.512574	0.0175073	-0.465102	0.0336271	-0.0227926	0.92188	0.156221	0.498895	0.277918	0.22254	-0.410945	0.064227	0.841625	1.73775e-06	-0.629567	0.00222719
PSMD4	M2	0.246832	0.280737	-0.226308	0.323914	0.152446	0.509452	0.486982	0.0251615	-0.128677	0.578289	-0.613761	0.00308247	0.760196	6.35814e-05	-0.565385	0.00756246	0.346394	0.123986	-0.742996	0.000114047	-0.39491	0.0764413	0.196195	0.394018	0.17727	0.442054	-0.0235874	0.919165	-0.152581	0.509073	0.539688	0.0115657	-0.271596	0.233675
BPGM	M2	0.240591	0.293467	-0.27245	0.23215	0.272986	0.231195	0.339068	0.13268	-0.135897	0.556963	-0.517787	0.0162067	0.713407	0.000282486	-0.583283	0.00551239	0.452027	0.0396633	-0.444986	0.0432458	-0.0812503	0.726252	0.392636	0.0783059	-0.166431	0.470888	0.0954033	0.680807	-0.521598	0.0153062	0.290527	0.201386	-0.164328	0.47659
NANS	M2	0.238929	0.296916	-0.259424	0.256119	0.205986	0.370356	0.283292	0.213352	-0.358367	0.110669	-0.732254	0.000160658	0.763543	5.6433e-05	-0.763514	5.64918e-05	0.50689	0.0190197	-0.625314	0.00243485	-0.220594	0.336604	0.416967	0.0600441	-0.108625	0.639288	-0.15131	0.512651	-0.41343	0.062475	0.504251	0.0197566	-0.463022	0.0345355
TRPC4AP	M2	0.236305	0.302412	-0.202295	0.379179	0.117828	0.610982	0.422341	0.0564893	0.0260922	0.910612	-0.348271	0.121826	0.52361	0.0148473	-0.358453	0.110578	0.237182	0.300567	-0.599794	0.0040519	-0.28778	0.205876	0.060079	0.795873	0.296358	0.192076	0.193738	0.400085	0.109061	0.637936	0.332874	0.140362	-0.0761029	0.743011
EIF6	M2	0.234828	0.305532	-0.276897	0.224313	0.242239	0.290071	0.3351	0.137566	-0.273824	0.229709	-0.652119	0.00135767	0.748908	9.37797e-05	-0.647187	0.00151794	0.470499	0.0313567	-0.5989	0.00412165	-0.194382	0.398488	0.321684	0.155026	-0.11432	0.621713	-0.176693	0.443564	-0.353129	0.116362	0.453039	0.0391676	-0.371904	0.0968976
POLR2L	M2	0.232648	0.310173	-0.119124	0.60704	0.053435	0.818061	0.214111	0.351353	-0.302459	0.182651	-0.742101	0.000117426	0.621037	0.00265983	-0.379276	0.0899492	-0.0628291	0.786733	-0.649901	0.00142788	-0.564727	0.00764832	-0.0706213	0.760983	0.223195	0.330791	-0.0162522	0.944257	-0.288288	0.20504	0.931369	8.85723e-10	-0.533474	0.0127558
FTSJ3	M2	0.232395	0.310714	-0.217144	0.344405	0.199408	0.386161	0.508128	0.0186817	0.102754	0.657604	-0.431589	0.0507507	0.506921	0.0190112	-0.242928	0.288659	0.134646	0.560632	-0.55708	0.00870687	-0.288887	0.204058	-0.146628	0.52593	0.221741	0.334034	0.106756	0.645099	0.137937	0.550999	0.370044	0.0987108	-0.0747036	0.747587
NRBP1	M2	0.221142	0.335375	-0.2479	0.278593	0.2851	0.210319	0.22887	0.318319	-0.276391	0.225196	-0.543588	0.0108661	0.650912	0.00139552	-0.622311	0.00259107	0.476527	0.0289652	-0.376435	0.0925818	-0.0323346	0.889341	0.431659	0.050709	-0.273582	0.230139	0.0930671	0.68824	-0.574151	0.00649161	0.219431	0.339222	-0.106159	0.64696
SNF8	M2	0.214558	0.350324	-0.206407	0.369357	0.155052	0.502152	0.265354	0.245018	-0.262198	0.250887	-0.540872	0.0113496	0.671248	0.000864119	-0.669549	0.000900647	0.541423	0.0112502	-0.509654	0.0182717	-0.132585	0.566702	0.485078	0.0258228	-0.129265	0.576539	-0.0876473	0.705591	-0.354523	0.114826	0.31842	0.159497	-0.488525	0.0246352
C21orf59	M2	0.212508	0.355055	-0.246263	0.281884	0.147995	0.522036	0.390691	0.0799265	0.0475954	0.837674	-0.369456	0.0992896	0.411587	0.0637708	-0.386608	0.0834108	0.336872	0.135369	-0.52952	0.0135635	-0.147575	0.52323	0.00182832	0.993724	0.0977306	0.67343	-0.262564	0.250202	0.191482	0.405701	0.248999	0.276399	-0.260029	0.254973
IDH3B	M2	0.20969	0.361622	-0.225685	0.325283	0.165992	0.472077	0.354749	0.114579	-0.305701	0.177773	-0.682238	0.000656849	0.812202	7.76404e-06	-0.734509	0.000149705	0.479756	0.0277452	-0.674552	0.000796661	-0.289402	0.203217	0.445284	0.0430893	0.0243417	0.916588	0.0948917	0.682432	-0.361289	0.107583	0.518098	0.0161316	-0.563975	0.00774757
NT5C3L	M2	0.204468	0.373971	-0.22942	0.317124	0.198128	0.389281	0.355415	0.113852	-0.220312	0.337238	-0.663608	0.00103889	0.720481	0.000229758	-0.604618	0.00369187	0.320248	0.156983	-0.615151	0.00299767	-0.306849	0.176067	0.263212	0.248991	0.0648317	0.780093	0.0878848	0.704827	-0.324358	0.151428	0.515101	0.0168667	-0.312833	0.167356
BABAM1	M2	0.199473	0.386005	-0.185475	0.420862	0.037478	0.871869	0.490387	0.0240122	-0.109814	0.635603	-0.552011	0.0094726	0.771605	4.20067e-05	-0.580653	0.005781	0.263775	0.247944	-0.861379	5.31533e-07	-0.548865	0.00997485	0.185841	0.419929	0.399914	0.0724574	0.10115	0.662642	-0.0930086	0.688427	0.696179	0.000456116	-0.226598	0.323277
SERGEF	M2	0.192235	0.403821	-0.116912	0.613779	0.00788505	0.97294	0.364342	0.104426	-0.0952766	0.681209	-0.465224	0.0335745	0.670299	0.000884358	-0.544997	0.010622	0.279172	0.220372	-0.660912	0.00110732	-0.425745	0.0543222	0.317898	0.160221	0.274703	0.228157	0.379643	0.0896129	-0.215847	0.347367	0.535844	0.0122908	-0.338859	0.132935
NUBP2	M2	0.190109	0.409138	-0.0608746	0.793226	-0.00971461	0.966664	0.22417	0.328628	-0.251025	0.272381	-0.683873	0.000629985	0.55916	0.00840776	-0.260101	0.254835	-0.18793	0.414629	-0.646937	0.00152649	-0.64789	0.00149416	-0.171801	0.456487	0.343074	0.127875	-0.000289096	0.999008	-0.180214	0.434387	0.967216	9.1251e-13	-0.497739	0.0216731
IFITM1	M2	0.189632	0.410337	-0.193187	0.401453	0.145732	0.528489	0.420367	0.0577758	0.117348	0.612448	-0.21786	0.342777	0.479462	0.0278543	-0.30768	0.174839	0.227836	0.320569	-0.449487	0.0409279	-0.18881	0.412408	0.118668	0.608424	0.175797	0.445918	0.244722	0.285001	-0.103382	0.655636	0.195124	0.396656	0.423876	0.0555037
MRPL10	M2	0.189435	0.410831	-0.199434	0.386099	0.22859	0.318927	0.24691	0.280581	-0.216498	0.345878	-0.453395	0.0389945	0.678103	0.000729221	-0.597074	0.00426744	0.472296	0.0306282	-0.340392	0.131079	-0.0300216	0.897215	0.523858	0.0147915	-0.234838	0.305511	0.286587	0.207846	-0.63394	0.0020294	0.234759	0.305678	-0.337731	0.134312
PPP4C	M2	0.185678	0.420345	-0.156445	0.498274	0.0312368	0.893077	0.351305	0.118392	-0.293052	0.197318	-0.628377	0.00228372	0.785412	2.4629e-05	-0.682531	0.000651969	0.366551	0.102184	-0.795292	1.64073e-05	-0.47904	0.028012	0.373128	0.0957173	0.250103	0.274205	0.0425471	0.854705	-0.224087	0.328812	0.657387	0.00120254	-0.381988	0.0874883
HAUS8	M2	0.178428	0.43903	-0.165839	0.47249	0.0342307	0.882893	0.548517	0.0100317	-0.025763	0.911736	-0.530993	0.0132578	0.721697	0.000221601	-0.450435	0.040452	0.219407	0.339276	-0.827205	3.74681e-06	-0.54292	0.0109834	0.0881188	0.704076	0.425305	0.0545986	-0.106533	0.645794	0.0739413	0.750083	0.645992	0.0015591	-0.245435	0.283557
DNASE2	M2	0.177787	0.440704	-0.116206	0.615936	0.0341902	0.883031	0.186909	0.417215	-0.286569	0.207875	-0.501682	0.0204957	0.683086	0.000642793	-0.664793	0.00100998	0.394266	0.0769664	-0.550495	0.00971192	-0.293206	0.197072	0.517664	0.0162365	0.0604945	0.794491	0.269899	0.236725	-0.447463	0.041958	0.50373	0.0199048	-0.464124	0.0340518
ZC4H2	M2	0.153122	0.507555	-0.195165	0.396556	0.196603	0.393014	0.520183	0.0156357	0.296583	0.191723	-0.131297	0.570509	0.427376	0.0533068	-0.201991	0.379912	0.207703	0.366293	-0.316172	0.162628	-0.0786053	0.734849	0.0705566	0.761196	0.127219	0.582638	0.262811	0.249741	-0.0908567	0.695299	0.0334611	0.88551	0.255014	0.264579
TMEM173	M2	0.152941	0.508061	-0.132247	0.567701	0.172474	0.454698	0.408207	0.0661998	0.129655	0.575379	-0.317508	0.160762	0.493344	0.0230482	-0.144018	0.533403	-0.0363056	0.875847	-0.356883	0.112261	-0.278126	0.222179	-0.0488164	0.833565	0.193816	0.399891	0.513019	0.0173932	-0.240555	0.293542	0.373661	0.0952066	0.0913238	0.693805
INO80C	M2	0.150037	0.516245	-0.254995	0.264616	0.177399	0.441716	0.369783	0.0989673	-0.2124	0.355306	-0.493712	0.0229305	0.688462	0.000559499	-0.685521	0.000603848	0.541264	0.0112787	-0.630069	0.00220368	-0.179236	0.436926	0.394771	0.0765546	0.00462919	0.984111	-0.193568	0.400507	-0.215265	0.348699	0.321167	0.155728	-0.14018	0.544479
AUP1	M2	0.139908	0.545267	-0.172266	0.45525	-0.0307684	0.894671	0.406294	0.0676061	-0.115343	0.618576	-0.39614	0.0754473	0.628039	0.0023	-0.627842	0.00230956	0.463436	0.0343531	-0.807601	9.58535e-06	-0.39175	0.079041	0.337994	0.13399	0.39673	0.0749741	-0.089355	0.700108	0.212655	0.354716	0.438302	0.0468742	-0.326085	0.149137
COMMD9	M2	0.13877	0.548575	-0.147425	0.523657	0.118972	0.607502	0.206548	0.369022	-0.34829	0.121805	-0.543401	0.0108989	0.713896	0.000278537	-0.720838	0.000227339	0.521333	0.0153675	-0.470341	0.0314212	-0.163091	0.479963	0.62422	0.00249083	-0.141061	0.541926	0.107394	0.643115	-0.569753	0.00701202	0.348138	0.121979	-0.512607	0.0174989
SLC39A7	M2	0.13671	0.554582	-0.119038	0.607299	0.0894704	0.699738	0.356343	0.112844	-0.181219	0.431785	-0.560826	0.00817422	0.622385	0.00258709	-0.394445	0.0768196	0.201999	0.379891	-0.586871	0.00516279	-0.386	0.0839392	0.165268	0.474038	0.199407	0.386165	0.0772113	0.739393	-0.0828152	0.72118	0.49404	0.0228259	-0.381239	0.0881624
XRCC6BP1	M2	0.129096	0.577042	-0.129899	0.574656	0.0683773	0.768374	0.23462	0.305974	0.00159098	0.994539	-0.170406	0.460205	0.444224	0.0436479	-0.380608	0.0887335	0.301679	0.183839	-0.346279	0.12412	-0.135126	0.559221	0.302565	0.182491	0.0103796	0.964383	0.075584	0.744707	-0.307076	0.175731	0.179502	0.436234	0.0198127	0.932069
SASH3	M2	0.1271	0.582994	-0.0288441	0.901227	-0.0330583	0.886879	0.464051	0.0340837	0.0378046	0.870761	-0.40382	0.0694567	0.586376	0.00520992	-0.166591	0.470456	-0.103895	0.65403	-0.647093	0.00152115	-0.615692	0.00296516	-0.0651324	0.779097	0.50109	0.0206691	0.455028	0.0382085	-0.0420325	0.856445	0.674033	0.00080696	-0.132335	0.567441
NSMCE1	M2	0.118349	0.609396	-0.121674	0.599306	0.00698864	0.976015	0.338087	0.133877	-0.0723301	0.755367	-0.229887	0.316112	0.556283	0.00882378	-0.518948	0.0159281	0.442396	0.044625	-0.58218	0.00562376	-0.262423	0.250465	0.39786	0.0740736	0.199408	0.386162	0.141281	0.541291	-0.0390892	0.866407	0.226531	0.323424	-0.12744	0.581978
ZNF622	M2	0.116883	0.613867	-0.130394	0.573185	0.0653413	0.778406	0.13707	0.55353	-0.49093	0.0238327	-0.647373	0.00151162	0.668569	0.000922327	-0.737923	0.000134351	0.464499	0.0338886	-0.585358	0.00530791	-0.283528	0.212956	0.509739	0.0182491	-0.0483924	0.834991	-0.079296	0.732601	-0.391298	0.0794181	0.488736	0.0245641	-0.478447	0.0282346
LOC440288	M2	0.102244	0.659207	-0.160341	0.487498	0.0823572	0.722663	0.533745	0.0127019	0.124484	0.590835	-0.246358	0.281691	0.599066	0.00410868	-0.338356	0.133548	0.234879	0.305423	-0.605173	0.00365222	-0.339221	0.132495	0.138618	0.549016	0.317594	0.160643	0.134179	0.562004	-0.0186115	0.93618	0.343667	0.127174	0.132585	0.566702
CCDC163P	M2	0.100985	0.663163	-0.106928	0.644563	0.0369358	0.873708	0.229992	0.315886	-0.0691755	0.765743	-0.293183	0.197109	0.399695	0.0726284	-0.413634	0.0623323	0.291264	0.200193	-0.379828	0.0894435	-0.138666	0.548877	0.276616	0.224804	0.131942	0.5686	0.248735	0.276926	-0.0239107	0.91806	0.230283	0.315257	-0.478357	0.0282685
CENPV	M2	-0.100069	0.666046	0.0212619	0.927113	-0.158699	0.492025	0.322205	0.15432	-0.180478	0.433702	-0.248497	0.2774	0.497115	0.0218643	-0.447314	0.0420347	0.31983	0.157555	-0.641497	0.0017224	-0.447901	0.0417336	0.377982	0.0911413	0.404838	0.0686904	-0.00849145	0.970859	0.158102	0.493675	0.317954	0.160142	-0.189086	0.411712
TNFAIP8L2	M2	0.0934357	0.687065	-0.0517301	0.823777	-0.0270708	0.907273	0.428194	0.0528025	-0.0759969	0.743358	-0.354019	0.11538	0.628346	0.00228523	-0.367777	0.100955	0.142655	0.537323	-0.665283	0.000998214	-0.523338	0.0149088	0.190133	0.409078	0.399218	0.0730015	0.133259	0.564713	-0.107409	0.643066	0.514494	0.017019	0.0880271	0.70437
HMOX2	M2	0.089888	0.6984	-0.105377	0.649398	0.0691461	0.76584	0.370097	0.0986583	-0.231055	0.313593	-0.496824	0.0219539	0.677044	0.000748805	-0.527766	0.0139347	0.311091	0.169861	-0.619011	0.0027723	-0.385296	0.0845539	0.329851	0.144223	0.161433	0.484499	0.124522	0.590722	-0.259695	0.255606	0.430721	0.0512696	-0.0666054	0.774225
C3orf75	M2	0.0895398	0.699516	-0.121484	0.599881	0.0824154	0.722475	0.428615	0.0525447	-0.127113	0.582957	-0.380256	0.0890539	0.659335	0.0011491	-0.431105	0.0510394	0.275315	0.22708	-0.589744	0.00489626	-0.356076	0.113133	0.262559	0.250211	0.18579	0.420059	0.0821863	0.723217	-0.220443	0.336942	0.387322	0.0827936	0.0237669	0.918551
TMEM9	M2	0.0886814	0.702269	-0.0393989	0.865358	0.00486182	0.983313	0.252835	0.268823	-0.205672	0.371102	-0.411731	0.0636689	0.647654	0.00150211	-0.470682	0.0312818	0.218495	0.341339	-0.485956	0.025516	-0.365439	0.103308	0.411159	0.0640744	0.151135	0.513142	0.374971	0.0939604	-0.437461	0.0473473	0.489198	0.0244085	-0.298579	0.188608
DHPS	M2	0.0815667	0.725225	-0.0711112	0.759372	-0.0653504	0.778376	0.456167	0.0376672	-0.0595767	0.797546	-0.365175	0.103576	0.637889	0.00186369	-0.40809	0.0662854	0.186762	0.417587	-0.765603	5.23888e-05	-0.558601	0.00848736	0.192493	0.403178	0.509358	0.0183505	0.133004	0.565466	0.0805017	0.728682	0.569583	0.00703283	-0.102137	0.65954
CHST10	M2	0.0730968	0.752852	-0.0429463	0.853356	0.102884	0.657197	0.299406	0.187328	0.0538086	0.81681	-0.194299	0.398696	0.356884	0.112259	-0.0775056	0.738433	0.0704299	0.761612	-0.198537	0.388283	-0.142553	0.537616	0.0573959	0.804816	-0.0149124	0.948846	0.18641	0.418482	-0.240528	0.293598	0.176914	0.442987	-0.0345893	0.881675
GPANK1	M2	0.058356	0.801614	-0.0983711	0.671405	-0.0705779	0.761125	0.427596	0.0531708	-0.0810166	0.72701	-0.301852	0.183574	0.637137	0.00189434	-0.555678	0.00891335	0.433806	0.0494445	-0.737666	0.000135457	-0.407724	0.0665529	0.394518	0.0767602	0.356347	0.11284	-0.134722	0.560407	0.0769523	0.740238	0.393784	0.07736	-0.24123	0.292147
CHMP2A	M2	0.0568763	0.806551	-0.0560633	0.809267	0.00284807	0.990224	0.134817	0.560129	-0.468229	0.0322962	-0.526138	0.0142867	0.656687	0.00122224	-0.67549	0.000778349	0.445158	0.0431556	-0.548912	0.00996718	-0.309237	0.172555	0.570105	0.00696921	0.00214478	0.992638	0.0209855	0.928058	-0.386185	0.0837782	0.437418	0.0473711	-0.465496	0.033457
NQO2	M2	0.0564574	0.80795	-0.104605	0.65181	-0.0377348	0.870998	0.359899	0.109043	-0.153189	0.507366	-0.379902	0.0893763	0.60401	0.00373569	-0.53937	0.0116243	0.321306	0.155539	-0.689717	0.000541436	-0.413597	0.0623586	0.291264	0.200194	0.331948	0.141536	0.0497522	0.830419	0.0179771	0.938351	0.47287	0.0303981	-0.338327	0.133583
DDX28	M2	0.0546826	0.813884	-0.110562	0.633289	0.0239471	0.917936	0.372473	0.0963475	-0.0860575	0.710708	-0.257858	0.259104	0.572843	0.00664304	-0.43828	0.0468869	0.368547	0.100189	-0.528521	0.0137739	-0.255717	0.263218	0.347741	0.122433	0.181759	0.430391	-0.021226	0.927236	-0.0656925	0.777244	0.265122	0.245448	-0.188638	0.412841
RAB34	M2	-0.053077	0.819261	-0.0232556	0.920298	-0.0685775	0.767714	0.202658	0.378307	-0.235815	0.303445	-0.303746	0.180703	0.501197	0.0206378	-0.502675	0.0202073	0.346452	0.123919	-0.494727	0.0226081	-0.307145	0.175629	0.432531	0.0501923	0.179278	0.436816	-0.179123	0.437218	-0.0916149	0.692875	0.312994	0.167126	-0.425934	0.0542034
MTA2	M2	-0.0433655	0.85194	0.0494252	0.831518	-0.111489	0.630425	0.226537	0.323411	-0.238767	0.297253	-0.357372	0.111734	0.516911	0.0164198	-0.38034	0.088977	0.224637	0.327596	-0.502781	0.0201767	-0.412129	0.0633877	0.381294	0.0881131	0.268563	0.239143	0.0352423	0.879457	-0.0543135	0.815119	0.403096	0.0700063	-0.457509	0.0370373
C17orf81	M2	0.0307521	0.894727	-0.119606	0.605575	0.00328105	0.988738	0.24404	0.286388	-0.333644	0.139391	-0.422135	0.0566221	0.58879	0.00498343	-0.61468	0.00302622	0.480803	0.0273582	-0.6235	0.00252825	-0.279123	0.220456	0.428696	0.0524954	0.0823105	0.722814	-0.346314	0.124079	-0.100418	0.664948	0.380673	0.0886753	-0.335931	0.136533
MLLT11	M2	-0.029108	0.900327	-0.0817853	0.724517	-0.0354828	0.87864	0.374845	0.0940799	-0.0867086	0.70861	-0.24801	0.278373	0.529647	0.0135368	-0.491436	0.0236666	0.413806	0.0622126	-0.55143	0.00956367	-0.2712	0.234384	0.41996	0.0580436	0.229657	0.316611	-0.128783	0.577975	-0.00289731	0.990055	0.230813	0.314114	-0.254275	0.266014
ARFIP2	M2	-0.0286566	0.901866	0.00404047	0.986132	-0.135114	0.559259	0.340389	0.131082	-0.255797	0.263064	-0.393734	0.0774014	0.643893	0.00163365	-0.493473	0.0230069	0.278965	0.220729	-0.72931	0.00017599	-0.54966	0.00984595	0.395503	0.0759611	0.42383	0.0555331	-0.0387779	0.867462	-0.00892445	0.969374	0.520303	0.0156077	-0.225335	0.326054
TP53TG1	M2	0.0230305	0.921067	0.0271566	0.90698	-0.168471	0.465391	0.179275	0.436826	-0.173096	0.453047	-0.207274	0.367306	0.504052	0.0198132	-0.466743	0.0329234	0.26229	0.250715	-0.542754	0.0110128	-0.412724	0.0629689	0.455151	0.0381495	0.329871	0.144197	0.136551	0.555047	-0.151111	0.51321	0.426211	0.0540304	-0.183434	0.426082
TMEM18	M2	-0.0110615	0.962045	-0.0508629	0.826687	-0.0236017	0.919116	0.295908	0.192785	-0.312476	0.167868	-0.436057	0.0481444	0.653859	0.00130467	-0.54304	0.0109624	0.346517	0.123844	-0.594688	0.00446429	-0.38401	0.0856858	0.451977	0.0396876	0.158937	0.491368	-0.118723	0.608258	-0.277019	0.224101	0.442602	0.0445143	-0.208538	0.364324
ZFAND2A	M2	-0.00625629	0.978528	0.0495502	0.831098	-0.159629	0.489458	0.102829	0.657371	-0.242163	0.290228	-0.16536	0.473788	0.417677	0.059565	-0.411328	0.0639541	0.294542	0.194945	-0.47029	0.0314423	-0.328392	0.146113	0.430361	0.0514857	0.262537	0.250252	0.0254041	0.912961	-0.0235384	0.919332	0.322901	0.153382	-0.298536	0.188675
MED11	M2	0.00608737	0.979108	0.0116969	0.959866	-0.132155	0.567973	0.399931	0.0724437	-0.171941	0.456114	-0.358857	0.110147	0.631568	0.00213476	-0.360096	0.108835	0.13079	0.572013	-0.75382	7.93871e-05	-0.639182	0.00181198	0.210626	0.359432	0.512909	0.0174212	-0.0121348	0.958365	0.0408366	0.86049	0.599922	0.00404197	-0.0603399	0.795005
LTA	M3	0.960895	4.75301e-12	-0.961018	4.61551e-12	0.934251	5.96019e-10	0.775402	3.64037e-05	0.631469	0.00213928	-0.690796	0.000526312	0.670163	0.000887296	-0.579031	0.00595196	0.58314	0.0055268	-0.474813	0.0296302	0.476724	0.0288898	-0.383508	0.0861307	-0.430871	0.0511796	0.159701	0.48926	-0.130476	0.572942	0.11463	0.620761	-0.0859525	0.711046
GLRX2	M3	0.95131	3.67382e-11	-0.952596	2.86388e-11	0.915361	6.09012e-09	0.732074	0.00016156	0.52491	0.0145568	-0.729982	0.000172384	0.736834	0.000139095	-0.718493	0.000243639	0.677241	0.00074512	-0.503837	0.0198743	0.469207	0.0318889	-0.22421	0.32854	-0.488822	0.0245349	0.150551	0.514792	-0.286757	0.207564	0.123065	0.595107	-0.108669	0.639153
ZBED2	M3	0.949896	4.79611e-11	-0.972008	2.07245e-13	0.954713	1.87084e-11	0.735797	0.000143747	0.65965	0.00114066	-0.597597	0.00422522	0.570097	0.00697014	-0.544223	0.0107556	0.622534	0.00257915	-0.375288	0.09366	0.595644	0.00438447	-0.393516	0.07758	-0.522366	0.0151299	0.0386412	0.867925	-0.0985047	0.670982	-0.0390148	0.866659	0.0378967	0.870449
FAH	M3	0.949577	5.08742e-11	-0.93935	2.82463e-10	0.879312	1.53332e-07	0.868821	3.24368e-07	0.729758	0.000173578	-0.610214	0.00330808	0.681519	0.000668973	-0.544427	0.0107203	0.557694	0.00861772	-0.559458	0.0083656	0.386661	0.0833646	-0.431092	0.0510474	-0.28238	0.214893	0.170899	0.458889	-0.0055939	0.980801	0.13324	0.56477	0.0282091	0.903391
NRD1	M3	0.946502	8.81973e-11	-0.966297	1.18261e-12	0.933013	7.08026e-10	0.769911	4.47384e-05	0.671642	0.000855826	-0.598024	0.00419111	0.620696	0.00267849	-0.588655	0.00499588	0.676782	0.000753712	-0.41743	0.059731	0.574256	0.00647966	-0.305711	0.177758	-0.486855	0.0252051	0.0630204	0.786098	-0.102084	0.659708	-0.0444298	0.848346	0.0221917	0.923934
PSEN2	M3	0.943335	1.50442e-10	-0.976422	4.12921e-14	0.958849	7.6555e-12	0.800405	1.31827e-05	0.707187	0.000337126	-0.55643	0.00880208	0.625297	0.00243572	-0.577152	0.00615521	0.655353	0.00126054	-0.400978	0.0716301	0.584489	0.0053928	-0.327363	0.147456	-0.489872	0.0241831	0.190042	0.409307	-0.157695	0.494803	-0.0706302	0.760953	0.128925	0.577552
IRF5	M3	0.941587	1.99385e-10	-0.919269	3.94799e-09	0.900619	2.63924e-08	0.673248	0.00082273	0.562339	0.00796682	-0.71376	0.000279631	0.607385	0.00349767	-0.530757	0.0133064	0.465485	0.0334617	-0.424082	0.0553725	0.434337	0.049135	-0.448038	0.0416634	-0.4397	0.0460965	0.135017	0.559541	-0.195205	0.396456	0.1935	0.400675	-0.127289	0.582429
CCNB1	M3	0.936317	4.43677e-10	-0.962862	2.93328e-12	0.956249	1.35607e-11	0.846356	1.32837e-06	0.657602	0.00119653	-0.671877	0.000850922	0.696907	0.000447274	-0.548515	0.0100321	0.585378	0.00530593	-0.476169	0.0291033	0.472202	0.0306659	-0.396469	0.0751829	-0.451521	0.0399125	0.050784	0.826952	-0.169179	0.463489	0.0744084	0.748553	0.0845534	0.715559
SPRYD7	M3	0.932727	7.36453e-10	-0.959841	6.09507e-12	0.918392	4.35942e-09	0.744323	0.000109198	0.767085	4.96385e-05	-0.479361	0.0278922	0.497359	0.0217894	-0.480278	0.0275518	0.580312	0.00581659	-0.339953	0.131608	0.607537	0.00348728	-0.427028	0.0535223	-0.445319	0.043071	0.152697	0.508748	-0.00971773	0.966653	-0.105624	0.648627	0.0813433	0.72595
MRS2	M3	0.932118	8.00361e-10	-0.922883	2.59194e-09	0.910967	9.67922e-09	0.706741	0.000341369	0.575517	0.00633665	-0.64291	0.00166957	0.673322	0.00082124	-0.614843	0.00301631	0.623825	0.00251131	-0.401128	0.0715143	0.517884	0.0161834	-0.248488	0.277418	-0.519277	0.0158497	0.189406	0.410906	-0.304645	0.179352	0.0573403	0.805002	-0.0859529	0.711044
AURKA	M3	0.931342	8.88906e-10	-0.95922	7.03405e-12	0.962897	2.90756e-12	0.819271	5.5536e-06	0.613133	0.00312144	-0.719644	0.00023552	0.73326	0.000155689	-0.611508	0.00322419	0.606625	0.00355014	-0.469316	0.0318436	0.4761	0.0291297	-0.331181	0.142515	-0.488615	0.0246049	0.123366	0.594199	-0.271484	0.233875	0.106088	0.647181	-0.0111438	0.961763
OSM	M3	0.927875	1.40007e-09	-0.938273	3.32455e-10	0.897433	3.51655e-08	0.855473	7.71236e-07	0.673758	0.000812451	-0.65172	0.00137008	0.720423	0.000230152	-0.57541	0.0063487	0.559789	0.00831894	-0.551491	0.00955416	0.383029	0.0865563	-0.380384	0.088937	-0.323593	0.152451	0.214182	0.351188	-0.122906	0.595588	0.153022	0.507836	0.100742	0.663929
TFRC	M3	0.924951	2.01868e-09	-0.970068	3.88756e-13	0.967924	7.4375e-13	0.74433	0.000109172	0.683687	0.000632983	-0.556781	0.00875067	0.578731	0.005984	-0.545459	0.0105431	0.659788	0.00113697	-0.326983	0.147955	0.650055	0.00142292	-0.32771	0.147002	-0.563297	0.00783776	0.103752	0.654479	-0.145389	0.529472	-0.107504	0.642772	0.00890826	0.96943
AUH	M3	0.923429	2.42808e-09	-0.95762	1.00758e-11	0.941317	2.08092e-10	0.766538	5.06399e-05	0.739873	0.000126208	-0.49878	0.021357	0.537963	0.0118867	-0.483875	0.0262477	0.588952	0.00496849	-0.353153	0.116335	0.594728	0.00446087	-0.413964	0.0621034	-0.467399	0.0326455	0.148138	0.521629	-0.0583639	0.801587	-0.104863	0.651005	0.114082	0.622444
ALDH1B1	M3	0.92282	2.61155e-09	-0.928922	1.22353e-09	0.958141	8.97651e-12	0.728422	0.000180852	0.664982	0.00100543	-0.599362	0.00408546	0.597725	0.00421494	-0.504405	0.019713	0.547272	0.0102375	-0.301854	0.183571	0.582933	0.00554759	-0.363456	0.105335	-0.561203	0.00812221	0.280208	0.218593	-0.294328	0.195285	-0.0133137	0.954324	-0.0120168	0.95877
CPPED1	M3	0.921589	3.0206e-09	-0.928347	1.31782e-09	0.954873	1.81014e-11	0.713491	0.000281811	0.670922	0.000871026	-0.554777	0.00904824	0.564534	0.00767369	-0.495518	0.0223595	0.556127	0.00884685	-0.269012	0.238329	0.61215	0.00318329	-0.345915	0.124543	-0.572001	0.00674196	0.238974	0.296822	-0.298206	0.189187	-0.0735272	0.75144	0.121921	0.59856
BPNT1	M3	0.920213	3.54392e-09	-0.941055	2.16877e-10	0.922513	2.70857e-09	0.765768	5.20771e-05	0.630078	0.00220329	-0.62363	0.00252143	0.65939	0.00114762	-0.591595	0.00473059	0.645571	0.00157382	-0.42788	0.0529959	0.527582	0.0139742	-0.288833	0.204147	-0.476065	0.0291434	0.0637185	0.783782	-0.173621	0.451656	0.00468118	0.983933	0.0314198	0.892454
ANXA4	M3	0.912915	7.90599e-09	-0.909592	1.11343e-08	0.878937	1.57669e-07	0.700913	0.000401154	0.589399	0.0049276	-0.581995	0.00564265	0.654814	0.00127632	-0.645884	0.00156286	0.675408	0.000779933	-0.40778	0.0665119	0.538961	0.0117	-0.187102	0.416726	-0.479785	0.0277344	0.230642	0.314482	-0.243664	0.287155	0.0135974	0.953352	-0.0559111	0.809776
HSD17B4	M3	0.911689	8.98416e-09	-0.94922	5.43278e-11	0.910519	1.01336e-08	0.840719	1.82768e-06	0.771778	4.17355e-05	-0.500031	0.0209822	0.598518	0.00415186	-0.508106	0.0186876	0.630367	0.00218983	-0.421563	0.0569937	0.546695	0.0103339	-0.363826	0.104955	-0.405514	0.0681856	0.0635466	0.784352	-0.031017	0.893825	-0.0814728	0.72553	0.121613	0.599491
TTC38	M3	0.911231	9.41974e-09	-0.903948	1.93513e-08	0.90012	2.76244e-08	0.732192	0.000160967	0.460419	0.0356998	-0.779183	3.14819e-05	0.785651	2.43937e-05	-0.684612	0.000618153	0.593176	0.00459285	-0.513055	0.017384	0.380798	0.0885615	-0.227793	0.320663	-0.454223	0.0385944	0.188384	0.413482	-0.372526	0.0962962	0.224736	0.327376	-0.0913308	0.693783
KIFAP3	M3	0.910207	1.0461e-08	-0.9154	6.06475e-09	0.940693	2.29542e-10	0.624249	0.0024893	0.591541	0.00473538	-0.540789	0.0113647	0.53701	0.012067	-0.562169	0.00799001	0.640212	0.00177166	-0.218624	0.341046	0.676678	0.000755667	-0.226861	0.322701	-0.654326	0.00129073	0.168099	0.46639	-0.342853	0.128137	-0.149796	0.516926	0.0681212	0.76922
CEP57L1	M3	0.910116	1.05584e-08	-0.908183	1.2824e-08	0.830533	3.1579e-06	0.794956	1.66417e-05	0.791424	1.92842e-05	-0.471637	0.0308936	0.553472	0.00924642	-0.491333	0.0237002	0.566412	0.00742996	-0.451134	0.0401045	0.475471	0.0293736	-0.394152	0.0770589	-0.303963	0.180377	0.111161	0.63144	0.0389044	0.867033	0.00775922	0.973371	0.069777	0.763761
DPP3	M3	0.907193	1.41435e-08	-0.861529	5.26405e-07	0.827415	3.70691e-06	0.790597	1.99534e-05	0.46669	0.032946	-0.863332	4.68224e-07	0.811354	8.07477e-06	-0.591165	0.0047687	0.45076	0.0402902	-0.64881	0.00146351	0.183887	0.424919	-0.395214	0.0761953	-0.274329	0.228816	0.0900494	0.697883	-0.202448	0.37881	0.441184	0.0452819	-0.265947	0.243926
RHEBL1	M3	0.906694	1.48533e-08	-0.955221	1.68391e-11	0.900146	2.75586e-08	0.822091	4.83923e-06	0.643278	0.00165606	-0.625721	0.00241429	0.699686	0.000414828	-0.632291	0.00210219	0.652288	0.00135245	-0.5246	0.0146257	0.456786	0.0373759	-0.28894	0.203972	-0.379628	0.0896266	0.0863733	0.70969	-0.125639	0.587367	0.0629555	0.786313	0.0598669	0.796579
STIP1	M3	0.904984	1.75297e-08	-0.944871	1.1658e-10	0.922617	2.67536e-09	0.801083	1.27996e-05	0.6259	0.00240531	-0.624278	0.00248784	0.658223	0.00117935	-0.588337	0.00502529	0.660488	0.00111842	-0.476262	0.0290673	0.501812	0.0204577	-0.329377	0.144836	-0.453399	0.0389929	0.0180705	0.938031	-0.0880659	0.704246	0.000390512	0.99866	0.113449	0.624388
JAKMIP1	M3	0.903359	2.04614e-08	-0.850016	1.07247e-06	0.867328	3.58989e-07	0.591102	0.00477424	0.435235	0.0486157	-0.788038	2.21537e-05	0.633776	0.00203655	-0.522659	0.0150629	0.411657	0.063721	-0.386437	0.083559	0.379971	0.0893133	-0.390943	0.0797155	-0.482849	0.0266145	0.111145	0.631489	-0.33345	0.139635	0.281925	0.215665	-0.249726	0.274954
IFNG	M3	0.902822	2.15203e-08	-0.930159	1.0407e-09	0.918826	4.15137e-09	0.774517	3.76486e-05	0.635671	0.00195531	-0.58473	0.00536915	0.65343	0.00131757	-0.548224	0.0100799	0.599753	0.00405502	-0.447623	0.0418756	0.488503	0.0246429	-0.347625	0.122567	-0.431481	0.0508152	0.140484	0.543597	-0.130565	0.57268	0.0280814	0.903827	0.132001	0.568428
CPNE8	M3	0.899004	3.05636e-08	-0.91518	6.21072e-09	0.893324	5.02344e-08	0.716143	0.000260981	0.6397	0.00179159	-0.578761	0.00598077	0.573712	0.00654218	-0.533764	0.0126981	0.548549	0.0100265	-0.390502	0.0800853	0.511558	0.0177703	-0.358857	0.110147	-0.41325	0.0626008	0.146992	0.524892	-0.129533	0.575743	0.023517	0.919405	0.0349829	0.880338
DDHD1	M3	0.898537	3.18721e-08	-0.887458	8.15816e-08	0.911309	9.34474e-09	0.668094	0.000932971	0.761782	6.01015e-05	-0.451716	0.0398166	0.363475	0.105315	-0.261482	0.252231	0.347838	0.122322	-0.206073	0.370149	0.57794	0.00606925	-0.623452	0.00253072	-0.446119	0.042653	0.116022	0.616499	-0.0165132	0.943363	-0.07842	0.735452	0.207983	0.365633
TUBB	M3	0.898437	3.21577e-08	-0.929549	1.12751e-09	0.941147	2.13763e-10	0.82796	3.60528e-06	0.61332	0.00310984	-0.690219	0.000534355	0.723549	0.000209663	-0.574488	0.00645309	0.605593	0.00362244	-0.448336	0.0415114	0.474134	0.0298968	-0.311133	0.1698	-0.490339	0.0240282	0.116397	0.615351	-0.255863	0.262938	0.0761045	0.743006	-0.0319592	0.890618
LTA4H	M3	0.897349	3.54298e-08	-0.920999	3.23573e-09	0.916476	5.39344e-09	0.742605	0.000115512	0.632413	0.00209671	-0.564084	0.00773302	0.639227	0.0018102	-0.621577	0.0026305	0.708703	0.000323038	-0.363695	0.105089	0.588899	0.00497344	-0.189587	0.410451	-0.544151	0.0107681	0.152441	0.509465	-0.236904	0.301152	-0.0935324	0.686757	-0.0038159	0.986903
CHRNA5	M3	0.896136	3.94195e-08	-0.93845	3.23709e-10	0.943288	1.51589e-10	0.811248	8.11444e-06	0.611176	0.00324555	-0.658742	0.00116516	0.702944	0.000379381	-0.566754	0.0073862	0.608689	0.00340918	-0.439664	0.0461164	0.49243	0.023343	-0.322082	0.154486	-0.499738	0.0210696	0.0118923	0.959197	-0.245908	0.2826	0.0654912	0.77791	0.0435924	0.851173
AP1S1	M3	0.89542	4.19583e-08	-0.90713	1.42317e-08	0.86951	3.09406e-07	0.728535	0.00018023	0.444989	0.0432445	-0.7482	9.60311e-05	0.810438	8.42288e-06	-0.784295	2.57523e-05	0.718383	0.000244434	-0.547221	0.0102458	0.411159	0.0640745	-0.101851	0.66044	-0.480467	0.0274817	0.158854	0.491596	-0.382997	0.0865848	0.180649	0.43326	-0.160685	0.486551
PSMG1	M3	0.895262	4.25348e-08	-0.967012	9.67256e-13	0.906548	1.50663e-08	0.815557	6.63393e-06	0.616903	0.00289356	-0.603733	0.00375584	0.701739	0.00039218	-0.706078	0.000347752	0.792197	1.86764e-05	-0.518377	0.0160645	0.533767	0.0126974	-0.188927	0.412111	-0.464188	0.0340239	-0.0628291	0.786733	-0.102163	0.659461	-0.0389111	0.86701	0.0395446	0.864864
ECT2	M3	0.895216	4.27076e-08	-0.930634	9.77135e-10	0.943779	1.39855e-10	0.807088	9.80982e-06	0.656636	0.00122368	-0.642607	0.00168077	0.629458	0.00223232	-0.48041	0.0275031	0.523686	0.0148302	-0.4105	0.0645448	0.486705	0.0252567	-0.433001	0.0499159	-0.450831	0.0402549	0.0448248	0.847013	-0.151995	0.510719	0.0473575	0.838475	0.136946	0.553894
LAG3	M3	0.895081	4.32089e-08	-0.904721	1.79778e-08	0.895289	4.24366e-08	0.704771	0.00036066	0.474456	0.0297701	-0.726366	0.000192562	0.723509	0.000209919	-0.661216	0.00109942	0.609902	0.00332854	-0.484938	0.0258719	0.421157	0.057258	-0.241368	0.291863	-0.460593	0.035621	0.131541	0.569786	-0.28372	0.212632	0.145329	0.529643	-0.042457	0.855009
PCTP	M3	0.894242	4.64492e-08	-0.938721	3.10756e-10	0.953884	2.21562e-11	0.71412	0.000276745	0.623707	0.00251744	-0.550027	0.00978688	0.609962	0.00332462	-0.601857	0.00389449	0.677363	0.000742866	-0.310195	0.17116	0.636352	0.00192677	-0.225361	0.325996	-0.588457	0.00501414	0.156454	0.498248	-0.290785	0.200969	-0.119601	0.605589	0.0926893	0.689445
GALM	M3	0.894193	4.66444e-08	-0.876037	1.95124e-07	0.884218	1.05445e-07	0.714127	0.000276687	0.524147	0.0147267	-0.638974	0.00182019	0.705253	0.000355852	-0.605193	0.00365082	0.605287	0.00364415	-0.43801	0.0470379	0.441124	0.0453148	-0.216435	0.346023	-0.456911	0.0373168	0.290757	0.201014	-0.298733	0.18837	0.0627756	0.78691	0.0695625	0.764468
OTUB2	M3	0.89398	4.75034e-08	-0.837963	2.12699e-06	0.847487	1.24408e-06	0.572407	0.00669404	0.510233	0.0181181	-0.672826	0.00083132	0.546118	0.0104311	-0.50633	0.0191741	0.461186	0.0353536	-0.289808	0.202556	0.485984	0.0255063	-0.341236	0.130064	-0.536604	0.0121445	0.120281	0.603527	-0.321897	0.154737	0.138336	0.549838	-0.272435	0.232177
SLC38A5	M3	0.89367	4.87786e-08	-0.932368	7.73588e-10	0.91507	6.28512e-09	0.815807	6.55607e-06	0.546524	0.0103626	-0.728225	0.000181947	0.757033	7.10416e-05	-0.637107	0.00189557	0.620445	0.00269227	-0.543284	0.0109194	0.402562	0.0704125	-0.291231	0.200246	-0.413197	0.0626372	0.124716	0.590137	-0.213981	0.35165	0.139098	0.547621	0.0589	0.7998
ITGAL	M3	0.893476	4.95902e-08	-0.773201	3.95669e-05	0.753522	8.02017e-05	0.699456	0.000417435	0.543339	0.0109098	-0.735618	0.000144561	0.631103	0.00215595	-0.402529	0.0704382	0.244406	0.285643	-0.517079	0.0163786	0.158729	0.491941	-0.532974	0.0128557	-0.181329	0.4315	0.323186	0.152998	-0.128648	0.578377	0.403231	0.0699029	-0.192549	0.40304
EVI5	M3	0.893199	5.07737e-08	-0.929574	1.12391e-09	0.959951	5.94051e-12	0.690405	0.000531753	0.511179	0.0178691	-0.69547	0.000464887	0.653834	0.00130543	-0.590942	0.0047885	0.625595	0.00242066	-0.357059	0.112071	0.561602	0.00806741	-0.280121	0.218742	-0.603832	0.00374867	0.0539367	0.816381	-0.300906	0.185021	0.0193138	0.933776	-0.0564049	0.808125
IL32	M3	0.892248	5.50206e-08	-0.938604	3.16274e-10	0.950163	4.56339e-11	0.653234	0.00132349	0.561666	0.00805854	-0.581712	0.00567161	0.586707	0.00517829	-0.630295	0.0021932	0.698569	0.000427624	-0.280875	0.217453	0.671129	0.000866632	-0.186194	0.419029	-0.641014	0.00174076	0.196056	0.394359	-0.320801	0.156227	-0.119549	0.605748	-0.0153248	0.947433
OGG1	M3	0.892197	5.52576e-08	-0.852125	9.45589e-07	0.845898	1.36393e-06	0.76599	5.16584e-05	0.417566	0.0596391	-0.869068	3.18927e-07	0.841782	1.72259e-06	-0.653249	0.00132303	0.482374	0.0267857	-0.61811	0.00282361	0.203736	0.375721	-0.30523	0.178475	-0.325993	0.149258	0.199735	0.385366	-0.340379	0.131094	0.406224	0.0676577	-0.188892	0.4122
CCDC90A	M3	0.890725	6.24865e-08	-0.915215	6.18733e-09	0.935255	5.16966e-10	0.592033	0.00469207	0.609231	0.00337295	-0.549298	0.00990454	0.464642	0.0338263	-0.499318	0.0211954	0.593905	0.00453049	-0.181488	0.431089	0.700506	0.000405654	-0.315526	0.163536	-0.660418	0.00112028	0.0580276	0.802709	-0.236613	0.301763	-0.136642	0.554781	-0.0746073	0.747902
TUBA1B	M3	0.890474	6.37958e-08	-0.93821	3.35603e-10	0.936728	4.17863e-10	0.810686	8.32743e-06	0.564113	0.00772917	-0.685821	0.000599192	0.730129	0.000171605	-0.628158	0.00229429	0.680611	0.000684569	-0.475213	0.029474	0.4921	0.0234501	-0.255077	0.264456	-0.50673	0.0190638	0.0296601	0.898446	-0.222223	0.332956	0.0393745	0.86544	0.0202739	0.930492
CTSH	M3	0.889579	6.868e-08	-0.908594	1.23102e-08	0.864723	4.2726e-07	0.660903	0.00110757	0.625286	0.00243626	-0.529123	0.0136468	0.551904	0.00948931	-0.584456	0.00539599	0.618506	0.00280095	-0.347831	0.12233	0.568671	0.00714527	-0.268355	0.239521	-0.48316	0.0265029	0.202019	0.379842	-0.181482	0.431107	-0.0351066	0.879918	0.0440976	0.849467
GPHN	M3	0.888927	7.24383e-08	-0.854744	8.06567e-07	0.901976	2.3289e-08	0.697272	0.000442895	0.662265	0.00107253	-0.584497	0.00539203	0.524466	0.0146555	-0.369046	0.0996939	0.408363	0.0660865	-0.247249	0.279898	0.512161	0.0176137	-0.442417	0.0446139	-0.511626	0.0177527	0.250547	0.273326	-0.26614	0.243572	0.00358943	0.98768	0.0467732	0.840443
CMAHP	M3	0.887247	8.29766e-08	-0.881446	1.3055e-07	0.891372	5.92132e-08	0.6913	0.000519368	0.721419	0.000223448	-0.469415	0.0318025	0.462787	0.0346393	-0.381125	0.0882652	0.438376	0.0468328	-0.272996	0.231178	0.554595	0.00907566	-0.486443	0.0253473	-0.422425	0.0564348	0.129767	0.575047	-0.084463	0.715851	-0.0276554	0.905279	0.104184	0.653127
SNX14	M3	0.886996	8.46645e-08	-0.897883	3.37883e-08	0.894865	4.4021e-08	0.559723	0.00832829	0.604272	0.00371678	-0.48061	0.0274292	0.444274	0.0436216	-0.512703	0.0174742	0.589121	0.004953	-0.198997	0.387163	0.684787	0.000615363	-0.291762	0.199391	-0.599505	0.00407435	0.203503	0.376278	-0.228011	0.320187	-0.136136	0.556262	-0.0276244	0.905385
IQCG	M3	0.8868	8.59996e-08	-0.936249	4.48075e-10	0.926052	1.762e-09	0.71494	0.000270259	0.594227	0.00450318	-0.575045	0.00638984	0.616592	0.0029118	-0.611874	0.0032008	0.683721	0.000632437	-0.38341	0.0862177	0.584464	0.00539522	-0.257402	0.259976	-0.530348	0.0133909	0.0458005	0.843722	-0.17275	0.453964	-0.0657137	0.777174	0.0383087	0.869052
2008-09-01	M3	0.886706	8.66487e-08	-0.881507	1.2994e-07	0.937098	3.95821e-10	0.703836	0.000370142	0.583245	0.00551624	-0.66939	0.000904134	0.601878	0.00389289	-0.45414	0.0386344	0.416363	0.060454	-0.317183	0.161215	0.475053	0.0295364	-0.444672	0.0434115	-0.49473	0.0226074	0.279449	0.219896	-0.305431	0.178176	0.109679	0.636022	-0.062025	0.789402
BATF3	M3	0.886696	8.67199e-08	-0.901761	2.37575e-08	0.898224	3.27771e-08	0.649037	0.00145606	0.549394	0.00988896	-0.650681	0.00140286	0.562115	0.00799727	-0.475558	0.0293396	0.485328	0.0257352	-0.367427	0.101305	0.482246	0.0268323	-0.433387	0.0496893	-0.497703	0.0216841	-0.0750491	0.746456	-0.18393	0.424809	0.104735	0.651405	0.0409917	0.859965
OSBPL1A	M3	0.884839	1.00443e-07	-0.878972	1.57262e-07	0.848219	1.19208e-06	0.779882	3.06379e-05	0.781907	2.83046e-05	-0.424467	0.0551278	0.512129	0.017622	-0.392402	0.0784995	0.493308	0.0230598	-0.39595	0.0756006	0.470163	0.0314942	-0.457529	0.037028	-0.29212	0.198814	0.258612	0.257663	0.0794359	0.732146	-0.0567688	0.80691	0.19662	0.392973
FASTKD1	M3	0.883349	1.12809e-07	-0.924769	2.06426e-09	0.923381	2.44232e-09	0.655668	0.00125141	0.64694	0.00152639	-0.514056	0.0171293	0.459363	0.0361806	-0.468533	0.0321692	0.586825	0.00516712	-0.257331	0.260113	0.656035	0.00124085	-0.400064	0.07234	-0.5937	0.00454796	-0.113334	0.624742	-0.121851	0.598773	-0.120189	0.603805	0.108457	0.639811
IFT57	M3	0.882885	1.16927e-07	-0.950531	4.25877e-11	0.936543	4.29316e-10	0.767674	4.85807e-05	0.649418	0.00144356	-0.558306	0.00852959	0.623531	0.00252659	-0.618698	0.00279001	0.725217	0.000199391	-0.366976	0.101757	0.621241	0.0026487	-0.207343	0.367143	-0.541365	0.0112606	0.121928	0.59854	-0.186213	0.418983	-0.133326	0.564516	0.0668288	0.773487
TUBA1C	M3	0.882873	1.17035e-07	-0.921542	3.03725e-09	0.929605	1.11928e-09	0.696266	0.000455052	0.451325	0.0400096	-0.708154	0.000328073	0.720631	0.000228739	-0.689175	0.000549184	0.723089	0.000212579	-0.422591	0.0563274	0.537557	0.0119632	-0.156375	0.498468	-0.600812	0.00397356	0.0648466	0.780044	-0.330616	0.143238	0.0293565	0.899481	-0.0641462	0.782364
HPSE	M3	0.882658	1.1899e-07	-0.870675	2.85479e-07	0.899583	2.90062e-08	0.670001	0.000890803	0.616918	0.00289269	-0.55614	0.00884497	0.533712	0.0127085	-0.423945	0.0554601	0.476922	0.0288138	-0.268321	0.239583	0.5343	0.012592	-0.381968	0.0875061	-0.543221	0.0109305	0.107514	0.642742	-0.299074	0.187841	-0.0180542	0.938087	0.225243	0.326257
MYO1G	M3	0.881864	1.26453e-07	-0.821507	4.98016e-06	0.73651	0.000140534	0.778865	3.18717e-05	0.480149	0.0275994	-0.808402	9.24356e-06	0.793886	1.74065e-05	-0.622097	0.00260249	0.430887	0.05117	-0.716826	0.000255832	0.0904906	0.69647	-0.369862	0.0988898	-0.126199	0.585691	0.158675	0.492092	-0.107999	0.641233	0.47768	0.028525	-0.241574	0.291439
POLR3G	M3	0.881861	1.26481e-07	-0.936041	4.61785e-10	0.881478	1.30229e-07	0.748676	9.45126e-05	0.719032	0.000239805	-0.482383	0.0267826	0.518803	0.0159627	-0.554944	0.00902306	0.671663	0.0008554	-0.381887	0.0875786	0.605251	0.00364668	-0.324427	0.151336	-0.443337	0.0441199	0.0863829	0.709659	0.0134818	0.953748	-0.12298	0.595363	0.089654	0.69915
LEPR	M3	0.879636	1.4966e-07	-0.887245	8.29936e-08	0.840764	1.82313e-06	0.71634	0.000259484	0.742971	0.000114142	-0.407965	0.0663769	0.528802	0.0137144	-0.5167	0.0164713	0.636605	0.00191628	-0.33279	0.140468	0.586416	0.00520603	-0.256963	0.260818	-0.427215	0.0534062	0.214944	0.349437	-0.0800439	0.730169	-0.118154	0.609989	0.0809654	0.727176
GMDS	M3	0.879597	1.50095e-07	-0.913564	7.38227e-09	0.905584	1.65458e-08	0.781259	2.90334e-05	0.682183	0.000657776	-0.525937	0.0143307	0.63498	0.00198462	-0.571772	0.00676901	0.687125	0.000579309	-0.356608	0.112558	0.582671	0.00557396	-0.201551	0.380971	-0.515119	0.0168623	0.167009	0.469329	-0.219948	0.338058	-0.11901	0.607386	0.0891773	0.700678
GZMB	M3	0.876579	1.87591e-07	-0.919494	3.84801e-09	0.927478	1.47264e-09	0.69609	0.000457211	0.638187	0.00185165	-0.513127	0.0173654	0.514306	0.0170663	-0.487237	0.0250739	0.596564	0.00430891	-0.31385	0.165907	0.603614	0.00376452	-0.367274	0.101458	-0.503801	0.0198843	0.0637489	0.783681	-0.0696422	0.764205	-0.128941	0.577505	0.179625	0.435914
CCND2	M3	0.876475	1.8901e-07	-0.869043	3.19462e-07	0.846138	1.34522e-06	0.637458	0.0018812	0.680348	0.000689126	-0.4718	0.0308277	0.439236	0.0463538	-0.450932	0.0402045	0.552337	0.00942169	-0.263345	0.248743	0.591414	0.00474662	-0.356583	0.112585	-0.48863	0.0245998	0.0435899	0.851182	-0.0641038	0.782505	-0.103407	0.65556	0.0309893	0.893919
ID2	M3	0.875919	1.968e-07	-0.871411	2.7122e-07	0.863853	4.52496e-07	0.584552	0.00538658	0.631319	0.00214611	-0.439416	0.0462538	0.47427	0.0298431	-0.494194	0.022777	0.566288	0.00744589	-0.240056	0.294573	0.617453	0.00286151	-0.289231	0.203497	-0.513783	0.0171984	0.332966	0.140246	-0.17592	0.445593	-0.107709	0.642135	0.0328209	0.887687
ABHD5	M3	0.875643	2.00786e-07	-0.942694	1.66982e-10	0.959043	7.32393e-12	0.639986	0.00178043	0.562626	0.00792802	-0.540819	0.0113592	0.543776	0.0108334	-0.605312	0.00364231	0.733984	0.000152196	-0.245669	0.283083	0.725865	0.000195515	-0.190945	0.407043	-0.686639	0.000586646	-0.00399087	0.986302	-0.266609	0.24271	-0.197959	0.389693	0.0538912	0.816533
UCK2	M3	0.875603	2.01358e-07	-0.912448	8.30265e-09	0.967211	9.13856e-13	0.669162	0.000909161	0.698094	0.000433157	-0.490266	0.0240522	0.425277	0.0546163	-0.365957	0.102783	0.492592	0.0232904	-0.161772	0.48357	0.685059	0.000611075	-0.474443	0.0297751	-0.613997	0.00306796	0.103023	0.656763	-0.162345	0.482	-0.166831	0.469809	0.154688	0.503171
C18orf45	M3	0.874404	2.19509e-07	-0.921873	2.92151e-09	0.936635	4.23602e-10	0.759609	6.49117e-05	0.71352	0.000281573	-0.491701	0.0235801	0.518133	0.0161233	-0.434072	0.0492892	0.574185	0.00648781	-0.297506	0.190279	0.608864	0.00339744	-0.406271	0.0676227	-0.529183	0.0136341	0.0566832	0.807196	-0.106673	0.645356	-0.1353	0.558711	0.192915	0.402127
CHAC2	M3	0.874069	2.24824e-07	-0.946118	9.42562e-11	0.916538	5.35644e-09	0.631884	0.00212047	0.587761	0.00507897	-0.516964	0.0164068	0.525972	0.0143228	-0.638067	0.00185648	0.757492	6.99135e-05	-0.291336	0.200078	0.707687	0.000332421	-0.194981	0.39701	-0.634693	0.00199687	-0.11444	0.621346	-0.178716	0.438278	-0.162146	0.482546	-0.012529	0.957014
HK2	M3	0.87353	2.33627e-07	-0.907973	1.30947e-08	0.927175	1.53036e-09	0.719979	0.000233197	0.749398	9.22504e-05	-0.472096	0.0307087	0.440676	0.0455597	-0.364594	0.104168	0.516635	0.0164873	-0.222415	0.332528	0.647928	0.00149291	-0.461096	0.0353943	-0.526577	0.0141911	0.049226	0.832188	-0.0481591	0.835777	-0.150071	0.516147	0.0843088	0.71635
SORD	M3	0.873202	2.39114e-07	-0.910617	1.00325e-08	0.945494	1.04892e-10	0.732597	0.000158948	0.551897	0.00949045	-0.65996	0.0011324	0.675427	0.000779583	-0.571865	0.00675801	0.632296	0.00210197	-0.356168	0.113033	0.551371	0.00957308	-0.24858	0.277234	-0.583047	0.00553606	0.107856	0.641677	-0.311724	0.168948	0.00128689	0.995583	0.0319127	0.890777
SLC29A1	M3	0.873058	2.41576e-07	-0.914272	6.84669e-09	0.919108	4.02055e-09	0.78159	2.86589e-05	0.571239	0.00683253	-0.707321	0.000335857	0.659513	0.00114431	-0.5493	0.00990408	0.563685	0.00778608	-0.449193	0.0410765	0.45986	0.0359539	-0.382994	0.086588	-0.461095	0.0353947	0.0168336	0.942266	-0.148562	0.520425	0.109157	0.637638	-0.0833748	0.719369
GALNT2	M3	0.872767	2.46588e-07	-0.841066	1.7928e-06	0.865538	4.04772e-07	0.747892	9.70219e-05	0.606817	0.00353683	-0.699537	0.000416519	0.611292	0.00323808	-0.38445	0.0852974	0.313336	0.166639	-0.419322	0.0584657	0.31567	0.163333	-0.559221	0.00839904	-0.356228	0.112969	0.143442	0.535059	-0.183814	0.425105	0.259483	0.256007	-0.0943124	0.684274
FH	M3	0.872755	2.46795e-07	-0.911111	9.5367e-09	0.907154	1.41976e-08	0.789815	2.06049e-05	0.505281	0.0194661	-0.693826	0.000485746	0.779212	3.14466e-05	-0.704563	0.000362745	0.731815	0.000162867	-0.486142	0.0254514	0.472439	0.0305707	-0.131251	0.570646	-0.526478	0.0142126	0.0761667	0.742803	-0.330305	0.143638	0.0439397	0.85	-0.0396703	0.864438
AIFM1	M3	0.871833	2.63332e-07	-0.858219	6.50001e-07	0.840666	1.83316e-06	0.79335	1.78012e-05	0.605139	0.00365466	-0.626662	0.00236736	0.713899	0.00027851	-0.568435	0.0071746	0.605123	0.00365578	-0.468753	0.0320777	0.409564	0.0652166	-0.236081	0.302883	-0.402455	0.0704945	0.159269	0.49045	-0.20213	0.379576	0.0886468	0.70238	-0.141955	0.539344
C2orf43	M3	0.869691	3.05575e-07	-0.910479	1.01756e-08	0.965843	1.34029e-12	0.607791	0.00346996	0.584741	0.00536804	-0.511773	0.0177144	0.491733	0.0235694	-0.485225	0.0257712	0.61995	0.0027197	-0.159769	0.489073	0.728758	0.000179001	-0.28226	0.215096	-0.71637	0.000259259	0.0653792	0.77828	-0.318271	0.159703	-0.193348	0.401051	0.0824667	0.722308
TESC	M3	0.869042	3.19495e-07	-0.893238	5.06033e-08	0.938157	3.38274e-10	0.563376	0.00782721	0.447833	0.0417684	-0.631345	0.00214493	0.586763	0.00517301	-0.620293	0.00270069	0.659163	0.00115375	-0.237815	0.299241	0.648323	0.00147969	-0.170314	0.46045	-0.709513	0.000315717	0.155205	0.501727	-0.428701	0.0524924	-0.0694359	0.764885	-0.0892195	0.700543
OBFC2B	M3	0.86897	3.21078e-07	-0.920352	3.48749e-09	0.917795	4.6606e-09	0.77643	3.50041e-05	0.457818	0.0368933	-0.758801	6.67831e-05	0.804348	1.10883e-05	-0.738198	0.000133176	0.735001	0.000147403	-0.509943	0.018195	0.458699	0.0364858	-0.123862	0.592706	-0.530805	0.0132965	0.0626398	0.787361	-0.34262	0.128412	0.0942532	0.684462	-0.124569	0.590579
SLC2A1	M3	0.868693	3.27199e-07	-0.852556	9.2138e-07	0.873052	2.41679e-07	0.689173	0.000549202	0.441187	0.0452806	-0.770126	4.43834e-05	0.768315	4.74519e-05	-0.660496	0.00111822	0.567186	0.00733138	-0.437222	0.0474818	0.395641	0.0758495	-0.171456	0.457403	-0.484599	0.0259913	0.350114	0.119732	-0.441647	0.0450303	0.208247	0.365009	-0.229606	0.316722
HIBCH	M3	0.867395	3.57366e-07	-0.941214	2.11518e-10	0.91022	1.0448e-08	0.782241	2.79348e-05	0.671222	0.000864673	-0.505733	0.0193399	0.577645	0.00610132	-0.58949	0.00491932	0.709662	0.000314385	-0.415468	0.0610652	0.587328	0.00511956	-0.285455	0.209726	-0.447576	0.0418999	0.0411604	0.859394	-0.00883762	0.969672	-0.140804	0.54267	0.133977	0.5626
SNAPC3	M3	0.86732	3.59193e-07	-0.852676	9.14737e-07	0.90072	2.61496e-08	0.653299	0.00132153	0.751275	8.65849e-05	-0.395107	0.0762813	0.38558	0.0843055	-0.266779	0.242399	0.384973	0.0848369	-0.144819	0.531103	0.615734	0.00296268	-0.506772	0.0190522	-0.517507	0.0162745	0.231513	0.312607	-0.171488	0.457318	-0.139346	0.546898	0.26385	0.247804
MTHFD1	M3	0.867317	3.59265e-07	-0.911409	9.24813e-09	0.933787	6.3598e-10	0.857504	6.7983e-07	0.761714	6.02463e-05	-0.5421	0.0111289	0.580429	0.00580432	-0.394335	0.0769097	0.483354	0.0264335	-0.365588	0.103156	0.501955	0.0204161	-0.482212	0.0268445	-0.419512	0.0583396	0.108547	0.639531	-0.105512	0.648976	-0.0264342	0.909445	0.19234	0.403558
CYFIP1	M3	0.86707	3.65292e-07	-0.872328	2.54336e-07	0.909888	1.08061e-08	0.767359	4.91446e-05	0.541936	0.0111581	-0.729683	0.000173979	0.711171	0.000301182	-0.51139	0.017814	0.449647	0.0408473	-0.437274	0.0474528	0.368028	0.100704	-0.387148	0.0829436	-0.437136	0.0475304	0.265732	0.244321	-0.336305	0.136069	0.187656	0.41532	0.0266543	0.908694
SHMT2	M3	0.866325	3.84054e-07	-0.824573	4.27842e-06	0.776133	3.54027e-05	0.643626	0.00164334	0.416779	0.0601712	-0.740086	0.000125344	0.666777	0.000963079	-0.565631	0.00753047	0.50541	0.0194302	-0.523056	0.0149726	0.303622	0.180891	-0.319108	0.158548	-0.350289	0.119535	-0.047047	0.839521	-0.132009	0.568402	0.295778	0.192989	-0.30718	0.175578
CMC1	M3	0.865486	4.06177e-07	-0.871397	2.71498e-07	0.842164	1.68615e-06	0.630146	0.00220012	0.332036	0.141425	-0.7772	3.39853e-05	0.786878	2.32194e-05	-0.771724	4.18205e-05	0.689508	0.000544415	-0.516668	0.0164792	0.399903	0.072466	-0.0912353	0.694088	-0.523004	0.0149843	0.0257131	0.911906	-0.414358	0.0618299	0.235382	0.304359	-0.254103	0.266349
CENPP	M3	0.863355	4.67492e-07	-0.920566	3.40224e-09	0.910725	9.92244e-09	0.857283	6.89287e-07	0.685391	0.000605867	-0.627552	0.00232363	0.653521	0.00131482	-0.477274	0.0286795	0.512501	0.0175261	-0.475033	0.0295443	0.420848	0.0574599	-0.451837	0.0397566	-0.379371	0.0898618	0.0361655	0.876322	-0.104498	0.652146	0.086796	0.708329	0.0715188	0.758032
DCPS	M3	0.862974	4.79282e-07	-0.838428	2.07368e-06	0.815931	6.51747e-06	0.782628	2.75117e-05	0.473208	0.0302635	-0.775917	3.56964e-05	0.815	6.8109e-06	-0.644922	0.00159673	0.533149	0.0128207	-0.581747	0.00566796	0.248843	0.276709	-0.239568	0.295588	-0.332132	0.141303	0.245015	0.284407	-0.315771	0.163191	0.299624	0.18699	-0.258683	0.257527
SELRC1	M3	0.862665	4.89056e-07	-0.910271	1.0393e-08	0.969576	4.5301e-13	0.629806	0.002216	0.599046	0.00411022	-0.534255	0.0126009	0.477332	0.0286572	-0.441708	0.044997	0.572756	0.00665311	-0.158903	0.49146	0.709165	0.000318847	-0.346021	0.124419	-0.69644	0.000452927	-1.06085e-05	0.999964	-0.282808	0.214169	-0.172376	0.454956	0.0826154	0.721827
RACGAP1	M3	0.86206	5.08653e-07	-0.89973	2.8622e-08	0.9631	2.76212e-12	0.647652	0.00150218	0.545771	0.0104898	-0.627943	0.00230468	0.557065	0.00870904	-0.495419	0.0223906	0.557519	0.00864306	-0.221749	0.334016	0.625205	0.00244036	-0.319435	0.158097	-0.673227	0.000823156	-0.0275449	0.905656	-0.364895	0.103861	-0.0635356	0.784389	0.0357571	0.877709
ACER3	M3	0.861533	5.26258e-07	-0.890826	6.19656e-08	0.922944	2.57339e-09	0.545029	0.0106165	0.686772	0.000584638	-0.388394	0.0818729	0.33239	0.140975	-0.39999	0.0723978	0.552694	0.00936633	-0.0556131	0.810772	0.789808	2.06108e-05	-0.34659	0.12376	-0.666556	0.000968196	0.147061	0.524694	-0.191938	0.404562	-0.287233	0.206778	0.0870726	0.707439
RAD18	M3	0.861448	5.29159e-07	-0.932739	7.35286e-10	0.931998	8.13505e-10	0.793247	1.78781e-05	0.712213	0.000292341	-0.526996	0.0141004	0.5605	0.00821954	-0.49439	0.0227149	0.629265	0.00224143	-0.335566	0.136986	0.609069	0.00338372	-0.353384	0.11608	-0.515975	0.0166496	-0.0290625	0.900482	-0.0930395	0.688328	-0.118094	0.610173	0.0553935	0.811506
ZNRF1	M3	0.861401	5.30777e-07	-0.849023	1.13722e-06	0.870955	2.79986e-07	0.593966	0.00452526	0.454616	0.0384053	-0.704099	0.000367452	0.65134	0.001382	-0.600173	0.00402256	0.537408	0.0119914	-0.317007	0.16146	0.488559	0.0246238	-0.202815	0.377928	-0.562456	0.00795102	0.298401	0.188884	-0.44354	0.0440118	0.125736	0.587079	-0.211651	0.357046
GZMH	M3	0.861249	5.36007e-07	-0.912857	7.95407e-09	0.918934	4.10098e-09	0.664942	0.00100638	0.550175	0.0097632	-0.555141	0.00899355	0.577099	0.00616105	-0.574658	0.00643383	0.668816	0.000916809	-0.337444	0.134665	0.599062	0.00410893	-0.248207	0.27798	-0.551585	0.00953936	0.0258513	0.911434	-0.162592	0.481324	-0.101854	0.660431	0.0883248	0.703414
ECE1	M3	0.860564	5.60106e-07	-0.84794	1.21167e-06	0.839969	1.90528e-06	0.829805	3.27935e-06	0.712647	0.000288729	-0.590647	0.00481483	0.617568	0.00285482	-0.380852	0.088513	0.352532	0.117023	-0.486737	0.0252457	0.290412	0.201574	-0.530445	0.0133709	-0.204511	0.373867	0.291753	0.199405	-0.0297799	0.898038	0.159479	0.489872	0.207649	0.366419
HSPD1	M3	0.860451	5.64153e-07	-0.931625	8.55685e-10	0.910785	9.86128e-09	0.78818	2.20267e-05	0.686229	0.000592904	-0.498926	0.0213129	0.561932	0.00802219	-0.528016	0.0138812	0.689447	0.000545288	-0.375258	0.0936888	0.602947	0.00381341	-0.311721	0.168953	-0.500755	0.0207677	-0.0736922	0.750899	-0.0361559	0.876355	-0.152464	0.5094	0.179984	0.434984
CAMK1	M3	0.860416	5.65423e-07	-0.862043	5.09189e-07	0.844729	1.45838e-06	0.748827	9.40342e-05	0.385013	0.0848017	-0.859899	5.84423e-07	0.824096	4.38159e-06	-0.689684	0.000541913	0.556008	0.00886442	-0.610567	0.00328502	0.256864	0.261009	-0.249919	0.274571	-0.351986	0.117631	0.125409	0.588059	-0.278836	0.220951	0.340287	0.131204	-0.296088	0.192501
FIGNL1	M3	0.860329	5.68576e-07	-0.933656	6.47716e-10	0.944733	1.19309e-10	0.780017	3.04778e-05	0.71238	0.000290948	-0.515093	0.0168687	0.539627	0.011577	-0.483019	0.0265535	0.601704	0.00390601	-0.314665	0.16475	0.616475	0.00291869	-0.374023	0.0948612	-0.506065	0.0192477	0.0800079	0.730286	-0.0969529	0.675892	-0.140059	0.544828	0.167751	0.467327
FAM174A	M3	0.859956	5.82274e-07	-0.81164	7.96887e-06	0.766027	5.159e-05	0.6799	0.000696974	0.355804	0.113428	-0.848106	1.20001e-06	0.805244	1.06549e-05	-0.685659	0.000601694	0.487932	0.0248364	-0.617294	0.00287071	0.174867	0.448365	-0.244612	0.285226	-0.316407	0.162298	0.123997	0.5923	-0.346335	0.124055	0.441343	0.0451957	-0.297592	0.190144
SLC43A3	M3	0.859324	6.06162e-07	-0.925658	1.85032e-09	0.916556	5.34604e-09	0.757359	7.02406e-05	0.676793	0.000753515	-0.542279	0.0110969	0.517109	0.0163714	-0.450795	0.040273	0.570183	0.00695968	-0.350717	0.119052	0.57451	0.00645063	-0.432326	0.0503134	-0.474193	0.0298735	-0.0271549	0.906986	-0.00744865	0.974437	-0.0732783	0.752256	0.0591263	0.799046
AIMP2	M3	0.858733	6.29277e-07	-0.859983	5.81269e-07	0.850991	1.01207e-06	0.660265	0.00112431	0.32727	0.147578	-0.828962	3.42485e-06	0.773071	3.97601e-05	-0.688367	0.000560886	0.594974	0.00444023	-0.52317	0.0149467	0.347817	0.122347	-0.211341	0.357767	-0.49676	0.0219737	0.00118484	0.995933	-0.368657	0.100079	0.285376	0.209859	-0.264829	0.245989
STK3	M3	0.857687	6.72092e-07	-0.904589	1.82054e-08	0.892564	5.35745e-08	0.770954	4.30386e-05	0.647832	0.0014961	-0.529155	0.01364	0.635064	0.001981	-0.559868	0.00830793	0.654975	0.00127159	-0.387228	0.0828747	0.536624	0.0121407	-0.22967	0.316583	-0.46378	0.0342025	0.0402623	0.862434	-0.178713	0.438286	-0.0758687	0.743776	0.217021	0.344686
SRD5A3	M3	0.857482	6.80752e-07	-0.858009	6.58616e-07	0.80357	1.14769e-05	0.728645	0.00017962	0.72278	0.000214552	-0.472196	0.0306684	0.49192	0.0235084	-0.412915	0.062835	0.450684	0.0403281	-0.37657	0.0924555	0.436828	0.0477054	-0.44669	0.0423567	-0.325944	0.149323	0.158784	0.491789	-0.0356394	0.878108	0.0137083	0.952972	0.124778	0.589952
AK2	M3	0.856757	7.12266e-07	-0.942907	1.61319e-10	0.914056	7.00658e-09	0.711226	0.000300709	0.624123	0.00249583	-0.462603	0.0347212	0.578717	0.00598551	-0.646999	0.00152435	0.823504	4.51253e-06	-0.33134	0.142312	0.699653	0.000415207	-0.12517	0.588775	-0.596658	0.00430118	0.00779115	0.973262	-0.144021	0.533392	-0.239058	0.296647	0.0977392	0.673403
XPO1	M3	0.856224	7.36222e-07	-0.903685	1.9841e-08	0.870541	2.88143e-07	0.680742	0.000682303	0.757781	6.92134e-05	-0.385481	0.0843918	0.354138	0.115248	-0.360886	0.108005	0.5344	0.0125723	-0.244949	0.284541	0.650897	0.001396	-0.478477	0.0282234	-0.468799	0.0320583	-0.0459344	0.84327	0.0824824	0.722258	-0.20906	0.363099	0.152487	0.509338
TMEM97	M3	0.854571	8.15143e-07	-0.883259	1.13596e-07	0.898806	3.11119e-08	0.629708	0.00222059	0.478185	0.0283335	-0.694575	0.000476144	0.612692	0.00314909	-0.569255	0.00707308	0.599796	0.00405169	-0.323439	0.152658	0.547258	0.0102396	-0.259819	0.25537	-0.612655	0.00315137	-0.0416574	0.857713	-0.301726	0.183767	0.0551747	0.812238	-0.224912	0.326987
ARSB	M3	0.85349	8.70724e-07	-0.895636	4.11771e-08	0.948656	6.01976e-11	0.584659	0.00537606	0.657585	0.00119702	-0.40813	0.0662562	0.41028	0.0647023	-0.456168	0.0376669	0.613813	0.0030793	-0.0860311	0.710793	0.784006	2.60496e-05	-0.27617	0.225582	-0.703465	0.000373954	0.188512	0.413157	-0.278914	0.220816	-0.295926	0.192756	0.191329	0.406082
CPOX	M3	0.852599	9.18973e-07	-0.850724	1.02827e-06	0.866906	3.69342e-07	0.504604	0.0196567	0.520484	0.0155651	-0.572499	0.00668325	0.399339	0.0729071	-0.475986	0.029174	0.479473	0.0278503	-0.179519	0.436189	0.616358	0.00292559	-0.365779	0.102963	-0.595945	0.00435963	0.142629	0.537398	-0.25043	0.273557	-0.0445559	0.84792	-0.11244	0.627493
NCALD	M3	0.850719	1.02862e-06	-0.796047	1.58917e-05	0.786403	2.36679e-05	0.574995	0.00639551	0.616756	0.00290217	-0.409412	0.0653263	0.457196	0.0371836	-0.455789	0.0378463	0.485408	0.0257071	-0.251725	0.271001	0.519133	0.015884	-0.276499	0.225008	-0.404893	0.0686495	0.420985	0.0573708	-0.18069	0.433154	-0.0672016	0.772255	0.0740321	0.749786
TJP2	M3	0.850562	1.03825e-06	-0.842279	1.67528e-06	0.845289	1.41246e-06	0.668648	0.000920563	0.706982	0.000339069	-0.511992	0.0176577	0.408447	0.0660254	-0.270572	0.235511	0.31589	0.163024	-0.258648	0.257594	0.483501	0.0263809	-0.582646	0.00557651	-0.388944	0.0814034	0.0243828	0.916448	-0.0493582	0.831743	0.0409886	0.859976	0.0222629	0.923691
RPS6KA1	M3	0.849311	1.11807e-06	-0.82872	3.4677e-06	0.81967	5.4472e-06	0.792062	1.87816e-05	0.562409	0.00795733	-0.680954	0.00067864	0.764706	5.41182e-05	-0.579127	0.00594176	0.510073	0.0181603	-0.523187	0.0149429	0.293326	0.196881	-0.245943	0.28253	-0.290398	0.201596	0.328478	0.146002	-0.255162	0.264292	0.220812	0.336114	-0.116455	0.615174
ICA1L	M3	0.849247	1.1223e-06	-0.842651	1.6407e-06	0.799953	1.34436e-05	0.598112	0.00418404	0.616566	0.00291332	-0.443672	0.0439415	0.479426	0.027868	-0.522377	0.0151273	0.596647	0.00430206	-0.296238	0.192265	0.559389	0.0083754	-0.238199	0.298439	-0.460461	0.0356809	0.172077	0.455753	-0.124077	0.59206	-0.100771	0.663835	0.0984543	0.671142
ATG4C	M3	0.849015	1.13772e-06	-0.848999	1.13883e-06	0.837782	2.14806e-06	0.54402	0.0107908	0.557768	0.00860698	-0.464844	0.0337389	0.509139	0.0184093	-0.585472	0.00529685	0.667203	0.000953261	-0.215844	0.347374	0.653492	0.00131569	-0.120027	0.604297	-0.611459	0.00322735	0.160146	0.488035	-0.315039	0.164222	-0.130332	0.573369	-0.0680177	0.769561
NCEH1	M3	0.848148	1.19705e-06	-0.857587	6.76302e-07	0.936747	4.16753e-10	0.535011	0.0124526	0.465504	0.0334537	-0.632639	0.00208663	0.534	0.0126513	-0.506316	0.0191782	0.529095	0.0136525	-0.148392	0.520908	0.639205	0.00181107	-0.247498	0.2794	-0.703263	0.00037605	0.19046	0.408259	-0.455266	0.0380948	-0.0580583	0.802606	-0.0747705	0.747368
SPTSSA	M3	0.847933	1.21218e-06	-0.91159	9.07667e-09	0.918499	4.30731e-09	0.608088	0.00344972	0.517587	0.0162553	-0.553178	0.00929155	0.562429	0.00795472	-0.676627	0.000756639	0.750638	8.84719e-05	-0.256798	0.261135	0.690958	0.000524072	-0.104784	0.651252	-0.670591	0.000878105	0.0598318	0.796696	-0.338692	0.133138	-0.174293	0.44988	0.0365212	0.875115
C10orf128	M3	0.846378	1.32669e-06	-0.844836	1.44955e-06	0.888448	7.53173e-08	0.48988	0.0241807	0.510136	0.0181438	-0.498743	0.0213682	0.446065	0.0426809	-0.479566	0.0278158	0.533844	0.0126822	-0.14115	0.541668	0.663046	0.00105286	-0.27129	0.234223	-0.639777	0.00178857	0.253684	0.267165	-0.32155	0.155208	-0.108046	0.641086	0.0463886	0.841739
ACOT9	M3	0.845782	1.37301e-06	-0.907289	1.40102e-08	0.899091	3.03249e-08	0.683415	0.000637419	0.670838	0.000872819	-0.422651	0.0562892	0.490161	0.0240872	-0.54842	0.0100477	0.668054	0.000933875	-0.277908	0.222556	0.657529	0.00119856	-0.245051	0.284334	-0.521677	0.015288	0.213706	0.352286	-0.13825	0.550088	-0.227475	0.321359	0.263006	0.249377
CSF2	M3	0.84572	1.37795e-06	-0.817222	6.12898e-06	0.791681	1.90809e-05	0.719527	0.000236333	0.501846	0.0204478	-0.685376	0.000606111	0.691463	0.000517144	-0.568199	0.00720397	0.462566	0.0347374	-0.540505	0.0114162	0.261527	0.252146	-0.333138	0.140029	-0.258398	0.258072	0.303423	0.181192	-0.16438	0.476449	0.258235	0.258382	0.0191816	0.934228
RBBP8	M3	0.845426	1.40137e-06	-0.917349	4.89824e-09	0.894171	4.6731e-08	0.679615	0.000702012	0.621169	0.00265263	-0.509945	0.0181944	0.475409	0.0293975	-0.520198	0.0156323	0.654793	0.00127692	-0.309221	0.172579	0.643607	0.00164401	-0.338731	0.133091	-0.547797	0.0101502	-0.170965	0.458714	-0.0296755	0.898394	-0.139344	0.546904	0.0325215	0.888705
KAT2B	M3	0.844242	1.49947e-06	-0.818504	5.76296e-06	0.777365	3.37709e-05	0.558447	0.00850932	0.715508	0.000265842	-0.356935	0.112204	0.317874	0.160254	-0.342208	0.128903	0.392727	0.0782299	-0.222099	0.333234	0.544807	0.0106547	-0.471209	0.0310672	-0.350509	0.119286	0.324261	0.151559	0.0224855	0.92293	-0.0816344	0.725006	0.103114	0.656477
IL2RA	M3	0.844115	1.51029e-06	-0.877373	1.77004e-07	0.950825	4.02897e-11	0.549919	0.00980422	0.631289	0.00214746	-0.461877	0.0350438	0.351335	0.118358	-0.34501	0.125596	0.457186	0.037188	-0.0671714	0.772355	0.726015	0.000194628	-0.448471	0.0414426	-0.668351	0.000927187	0.143139	0.53593	-0.225796	0.32504	-0.200567	0.383351	0.132878	0.565838
TCP1	M3	0.84362	1.55331e-06	-0.937473	3.74514e-10	0.93042	1.00531e-09	0.69096	0.000524052	0.629105	0.00224899	-0.458343	0.0366501	0.530761	0.0133055	-0.60346	0.00377574	0.789249	2.10877e-05	-0.268105	0.239976	0.734556	0.000149483	-0.163426	0.479049	-0.644046	0.00162812	-0.0545407	0.814359	-0.166813	0.469858	-0.276496	0.225013	0.143905	0.533726
BRMS1L	M3	0.843613	1.55398e-06	-0.888397	7.56244e-08	0.926992	1.56605e-09	0.608663	0.00341093	0.451471	0.0399372	-0.680599	0.000684766	0.606273	0.00357468	-0.591177	0.00476759	0.605348	0.00363976	-0.287794	0.205852	0.575592	0.00632829	-0.226062	0.324454	-0.644714	0.00160415	0.00878945	0.969837	-0.385824	0.0840926	-0.0100458	0.965528	0.0171216	0.94128
SUCLA2	M3	0.843309	1.58088e-06	-0.89772	3.4282e-08	0.940214	2.47291e-10	0.599145	0.00410247	0.534921	0.0124701	-0.513904	0.0171678	0.509262	0.0183764	-0.549335	0.00989847	0.68094	0.000678881	-0.183944	0.424772	0.722338	0.000217406	-0.202194	0.379423	-0.714427	0.000274299	0.0138914	0.952344	-0.311097	0.169853	-0.214067	0.351454	0.114761	0.62036
MFSD2A	M3	0.842705	1.63565e-06	-0.897169	3.59988e-08	0.904327	1.86667e-08	0.59912	0.00410439	0.480271	0.0275541	-0.648302	0.00148037	0.552773	0.009354	-0.588746	0.00498748	0.606723	0.00354335	-0.30548	0.178102	0.586529	0.00519526	-0.270805	0.235093	-0.582495	0.00559181	0.00865579	0.970296	-0.227371	0.321586	-0.00120562	0.995862	-0.201265	0.381663
PCBD1	M3	0.842052	1.69675e-06	-0.889924	6.67578e-08	0.881349	1.31511e-07	0.739054	0.000129576	0.545721	0.0104983	-0.604107	0.00372868	0.662651	0.00106277	-0.636862	0.00190565	0.672367	0.000840744	-0.435804	0.0482894	0.493393	0.0230327	-0.216648	0.345536	-0.49162	0.0236065	0.0666941	0.773932	-0.234018	0.307252	-0.00393701	0.986487	0.0877223	0.70535
CCT6A	M3	0.841834	1.71762e-06	-0.904744	1.79371e-08	0.93713	3.93972e-10	0.649299	0.00144747	0.520252	0.0156195	-0.570055	0.00697532	0.564418	0.00768894	-0.584383	0.00540316	0.712452	0.000290351	-0.257025	0.260699	0.675091	0.000786103	-0.191191	0.406428	-0.690787	0.000526441	-0.0532789	0.818584	-0.287973	0.205558	-0.165803	0.472589	0.0534073	0.818154
GALK2	M3	0.841743	1.72636e-06	-0.863129	4.74461e-07	0.896016	3.98345e-08	0.578667	0.00599083	0.483918	0.0262324	-0.563113	0.00786242	0.585417	0.00530215	-0.638131	0.00185391	0.71	0.000311385	-0.216396	0.346112	0.662763	0.00105994	-0.0625139	0.787779	-0.690334	0.000532745	0.160989	0.485715	-0.433276	0.0497542	-0.142682	0.537245	-0.0587793	0.800202
BYSL	M3	0.84169	1.73154e-06	-0.892682	5.30449e-08	0.852718	9.12421e-07	0.791293	1.93895e-05	0.517904	0.0161786	-0.666004	0.000981133	0.730616	0.000169038	-0.655785	0.00124803	0.708476	0.00032511	-0.549437	0.00988199	0.419825	0.0581326	-0.204241	0.374511	-0.403028	0.0700579	-0.0591584	0.798939	-0.0856873	0.711901	0.0815952	0.725133	-0.0720135	0.756407
BAK1	M3	0.841528	1.74726e-06	-0.872305	2.54747e-07	0.890069	6.5966e-08	0.713079	0.000285165	0.437127	0.047536	-0.684897	0.000613634	0.774208	3.8091e-05	-0.690301	0.00053321	0.680004	0.000695151	-0.451012	0.0401649	0.451979	0.0396869	-0.111082	0.631684	-0.536345	0.0121941	0.132124	0.568063	-0.423735	0.0555937	0.0908443	0.695338	0.0332487	0.886232
SRSF4	M3	0.840885	1.81096e-06	-0.789376	2.0978e-05	0.760344	6.32483e-05	0.679917	0.000696673	0.352593	0.116955	-0.895154	4.29373e-08	0.77763	3.3428e-05	-0.599634	0.0040643	0.411698	0.0636921	-0.612971	0.00313157	0.141182	0.541576	-0.332019	0.141447	-0.275056	0.227537	0.0340371	0.883552	-0.252579	0.269324	0.485646	0.0256243	-0.367992	0.100741
C19orf12	M3	0.8406	1.83989e-06	-0.840175	1.88365e-06	0.89561	4.12705e-08	0.558533	0.00849706	0.438562	0.0467288	-0.675576	0.000776702	0.552783	0.00935256	-0.483929	0.0262285	0.431767	0.0506451	-0.253639	0.267252	0.500002	0.020991	-0.34498	0.125632	-0.583486	0.00549211	0.155966	0.499604	-0.424679	0.0549935	0.0923255	0.690605	0.00498879	0.982877
RNF8	M3	0.840563	1.8436e-06	-0.903469	2.02493e-08	0.882421	1.21174e-07	0.806467	1.00874e-05	0.563234	0.00784622	-0.651591	0.00137412	0.720697	0.000228288	-0.667793	0.000939787	0.706157	0.000346989	-0.498622	0.0214049	0.456896	0.037324	-0.191751	0.405029	-0.450206	0.0405668	0.0789919	0.733591	-0.185632	0.420461	0.0152271	0.947768	-0.0268285	0.9081
NFIL3	M3	0.840392	1.86119e-06	-0.898261	3.26684e-08	0.889815	6.73606e-08	0.593434	0.00457069	0.645506	0.00157609	-0.397652	0.0742383	0.4103	0.0646875	-0.518523	0.0160297	0.692817	0.000498949	-0.195137	0.396623	0.73793	0.00013432	-0.24507	0.284297	-0.606857	0.00353408	0.0535492	0.817679	-0.0769985	0.740087	-0.291256	0.200206	0.0320799	0.890208
SLC25A20	M3	0.840375	1.86299e-06	-0.905313	1.69833e-08	0.87216	2.57363e-07	0.810469	8.41088e-06	0.577679	0.00609766	-0.556772	0.00875196	0.717003	0.000254517	-0.679821	0.00069837	0.767796	4.83642e-05	-0.491262	0.0237235	0.508482	0.018586	-0.124894	0.589604	-0.433738	0.0494841	0.102139	0.659537	-0.155502	0.500897	-0.0547695	0.813593	0.0452883	0.845449
PRDX3	M3	0.840136	1.8878e-06	-0.914244	6.86763e-09	0.952104	3.15282e-11	0.696413	0.000453255	0.511944	0.01767	-0.605362	0.00363879	0.654065	0.00129849	-0.641107	0.00173723	0.723009	0.000213089	-0.304934	0.178919	0.634075	0.00202353	-0.139835	0.545479	-0.661211	0.00109957	0.0483672	0.835076	-0.377441	0.0916432	-0.116476	0.61511	0.0582261	0.802046
C4orf46	M3	0.839708	1.93291e-06	-0.919343	3.91479e-09	0.959927	5.97386e-12	0.661853	0.00108303	0.654864	0.00127486	-0.478418	0.0282458	0.462833	0.034619	-0.458434	0.0366078	0.599746	0.0040556	-0.166199	0.471516	0.72497	0.000200884	-0.329113	0.145177	-0.661585	0.00108989	-0.0350938	0.879961	-0.237359	0.300196	-0.215696	0.347712	0.135875	0.557027
TBK1	M3	0.839209	1.98678e-06	-0.885152	9.80037e-08	0.910664	9.98503e-09	0.541567	0.0112243	0.486606	0.0252909	-0.564409	0.00769014	0.505298	0.0194615	-0.576174	0.00626319	0.638428	0.00184197	-0.198591	0.388152	0.679182	0.000709711	-0.19169	0.40518	-0.677363	0.000742852	0.0576376	0.80401	-0.352543	0.11701	-0.132814	0.566027	0.0162462	0.944277
ANO10	M3	0.838808	2.031e-06	-0.798011	1.46163e-05	0.776312	3.51623e-05	0.526323	0.0142463	0.379525	0.0897207	-0.652579	0.00134348	0.648735	0.001466	-0.703076	0.000378002	0.644643	0.00160667	-0.3609	0.10799	0.469695	0.0316871	-0.0360841	0.876598	-0.505612	0.0193737	0.341106	0.13022	-0.376717	0.0923176	0.103372	0.65567	-0.350285	0.119538
BRI3BP	M3	0.837984	2.12446e-06	-0.822526	4.73652e-06	0.8376	2.16943e-06	0.75745	7.0018e-05	0.483928	0.0262291	-0.811108	8.16709e-06	0.728097	0.000182665	-0.495242	0.0224462	0.347139	0.123126	-0.517884	0.0161832	0.222014	0.333423	-0.453114	0.0391313	-0.334265	0.13861	0.121733	0.599129	-0.306454	0.176652	0.387978	0.0822294	-0.155988	0.499545
NKIRAS1	M3	0.835692	2.40491e-06	-0.869853	3.02169e-07	0.863694	4.5725e-07	0.670622	0.000877433	0.392085	0.0787624	-0.702491	0.000384151	0.785623	2.44213e-05	-0.774258	3.80195e-05	0.772089	4.12531e-05	-0.442505	0.0445663	0.494407	0.0227094	0.0210139	0.927961	-0.570834	0.00688108	0.113389	0.624572	-0.441375	0.0451781	0.063554	0.784328	-0.129848	0.574806
PAPSS1	M3	0.835507	2.42897e-06	-0.867446	3.56134e-07	0.935412	5.055e-10	0.619873	0.002724	0.591534	0.004736	-0.482322	0.0268048	0.508169	0.0186707	-0.48882	0.0245359	0.605723	0.00361329	-0.15263	0.508936	0.691673	0.000514282	-0.216127	0.346727	-0.670738	0.000874949	0.312052	0.168476	-0.370449	0.0983141	-0.218306	0.341766	0.135934	0.556854
INTS7	M3	0.835112	2.48086e-06	-0.889563	6.87711e-08	0.944402	1.26119e-10	0.618287	0.00281344	0.4723	0.0306265	-0.642358	0.00169005	0.581382	0.00570552	-0.551261	0.00959039	0.619785	0.00272886	-0.243486	0.287519	0.630042	0.00220497	-0.236116	0.30281	-0.684948	0.000612823	-0.0716208	0.757697	-0.363637	0.105149	-0.0637083	0.783816	-0.0203075	0.930377
WARS	M3	0.835022	2.49285e-06	-0.864067	4.46152e-07	0.851795	9.64538e-07	0.657851	0.00118961	0.709355	0.000317132	-0.339915	0.131654	0.378599	0.0905708	-0.366211	0.102526	0.555035	0.00900943	-0.237814	0.299244	0.628433	0.00228107	-0.399209	0.0730091	-0.469144	0.0319151	0.0568427	0.806663	0.0340914	0.883367	-0.244316	0.285826	0.349098	0.120883
AK4	M3	0.834354	2.58325e-06	-0.891255	5.97916e-08	0.926228	1.72369e-09	0.650902	0.00139581	0.612886	0.00313689	-0.523306	0.0149159	0.489258	0.0243886	-0.483606	0.0263436	0.585331	0.00531056	-0.210559	0.359588	0.65791	0.00118799	-0.314783	0.164584	-0.623678	0.00251894	0.190577	0.407964	-0.243664	0.287154	-0.164041	0.477373	0.115396	0.618415
NUDT19	M3	0.834351	2.58365e-06	-0.810691	8.32554e-06	0.835014	2.49389e-06	0.527078	0.0140824	0.499254	0.0212145	-0.555492	0.00894105	0.488662	0.0245891	-0.52679	0.0141448	0.545338	0.0105637	-0.201068	0.382138	0.585528	0.00529145	-0.231758	0.312081	-0.606542	0.00355595	0.179447	0.436376	-0.331992	0.141481	-0.0281876	0.903465	-0.198414	0.388584
ALAS1	M3	0.834115	2.61633e-06	-0.857928	6.61986e-07	0.919096	4.02625e-09	0.603974	0.00373833	0.376676	0.0923562	-0.728261	0.000181747	0.7039	0.000369487	-0.652687	0.00134018	0.641614	0.00171798	-0.306975	0.175881	0.540896	0.0113452	-0.106614	0.645541	-0.661452	0.00109333	0.197982	0.389637	-0.501706	0.0204887	0.0420619	0.856345	-0.193189	0.401447
RAP1GDS1	M3	0.833674	2.67832e-06	-0.867606	3.5231e-07	0.935337	5.10986e-10	0.528829	0.0137087	0.533825	0.0126859	-0.477563	0.0285692	0.460567	0.0356329	-0.541441	0.0112469	0.666583	0.000967589	-0.0827569	0.721369	0.776014	3.55648e-05	-0.141131	0.541724	-0.760384	6.31587e-05	0.214678	0.350048	-0.403243	0.0698943	-0.277236	0.223723	0.0767657	0.740847
ACOX3	M3	0.832664	2.82496e-06	-0.811712	7.94237e-06	0.787779	2.23879e-05	0.608227	0.00344034	0.285539	0.209587	-0.86734	3.58694e-07	0.776837	3.44622e-05	-0.709968	0.000311674	0.525667	0.0143897	-0.559515	0.00835749	0.24859	0.277214	-0.202736	0.378119	-0.392367	0.0785281	0.14994	0.516518	-0.355376	0.113894	0.399461	0.0728109	-0.436608	0.0478301
HSF5	M3	0.831711	2.96993e-06	-0.8534	8.7551e-07	0.917795	4.66067e-09	0.678938	0.000714088	0.732097	0.000161445	-0.404274	0.0691141	0.429006	0.0523061	-0.320119	0.157159	0.46672	0.0329332	-0.124909	0.589559	0.66145	0.00109337	-0.410309	0.0646815	-0.574934	0.00640243	0.178602	0.438575	-0.20673	0.368592	-0.193099	0.40167	0.142419	0.538005
GNGT2	M3	0.831541	2.99631e-06	-0.906609	1.4978e-08	0.887739	7.97601e-08	0.837075	2.2321e-06	0.718731	0.000241943	-0.448422	0.0414677	0.593542	0.00456149	-0.519044	0.0159051	0.664887	0.0010077	-0.401292	0.0713876	0.549791	0.00982482	-0.287023	0.207125	-0.419592	0.058287	0.0821271	0.723408	-0.0500622	0.829377	-0.160443	0.487216	0.260039	0.254953
SUV39H2	M3	0.831371	3.02306e-06	-0.907348	1.39302e-08	0.93461	5.66567e-10	0.793084	1.80004e-05	0.678933	0.000714172	-0.533759	0.0126991	0.557484	0.00864813	-0.432889	0.0499816	0.546822	0.0103125	-0.32753	0.147237	0.557846	0.00859571	-0.412683	0.0629976	-0.502198	0.0203454	-0.038262	0.86921	-0.133058	0.565308	-0.0817936	0.724489	0.203621	0.375996
BIVM	M3	0.830944	3.09123e-06	-0.88323	1.13855e-07	0.78582	2.42294e-05	0.743195	0.00011331	0.682795	0.000647591	-0.459477	0.0361286	0.542505	0.0110569	-0.60074	0.00397902	0.653553	0.00131386	-0.471065	0.0311259	0.483941	0.0262244	-0.272456	0.232138	-0.299872	0.186608	0.156166	0.499048	0.0595448	0.797652	-0.0464887	0.841402	-0.00522461	0.982068
ITGB7	M3	0.829803	3.27958e-06	-0.712801	0.000287451	0.615389	0.00298334	0.6583	0.00117724	0.449829	0.0407556	-0.687534	0.000573186	0.68923	0.000548386	-0.53867	0.0117542	0.343113	0.127829	-0.649667	0.00143546	0.0457121	0.84402	-0.329576	0.144578	-0.040899	0.860279	0.375887	0.0930956	-0.0906424	0.695984	0.464107	0.0340592	-0.196969	0.392117
FABP5	M3	0.828041	3.59037e-06	-0.914535	6.65679e-09	0.90947	1.12732e-08	0.683668	0.000633306	0.577458	0.00612169	-0.530212	0.013419	0.536739	0.0121187	-0.56473	0.00764796	0.697642	0.000438486	-0.32259	0.153801	0.633805	0.00203528	-0.265085	0.245516	-0.586779	0.00517154	-0.124871	0.589672	-0.126869	0.583686	-0.144893	0.530892	0.115783	0.617228
MCTP2	M3	0.827758	3.64265e-06	-0.835424	2.43985e-06	0.863397	4.66211e-07	0.68521	0.000608713	0.704608	0.000362294	-0.377071	0.0919875	0.500943	0.0207125	-0.406809	0.0672249	0.536293	0.0122042	-0.23729	0.300341	0.585187	0.00532449	-0.300719	0.185307	-0.46705	0.0327932	0.328899	0.145454	-0.166198	0.471518	-0.160932	0.485873	0.17223	0.455344
CCL3	M3	0.82743	3.70413e-06	-0.853816	8.53605e-07	0.86604	3.91448e-07	0.57152	0.006799	0.454644	0.0383921	-0.570957	0.00686632	0.592631	0.00463993	-0.633375	0.00205411	0.661353	0.00109587	-0.278096	0.222231	0.599	0.00411386	-0.118106	0.610136	-0.585085	0.00533445	0.130624	0.572502	-0.324906	0.150698	-0.0348514	0.880785	-0.186277	0.41882
NUSAP1	M3	0.827215	3.74485e-06	-0.875265	2.06333e-07	0.884571	1.02573e-07	0.829437	3.34222e-06	0.574938	0.00640198	-0.69902	0.000422412	0.704732	0.000361047	-0.539036	0.0116862	0.51604	0.0166336	-0.486877	0.0251977	0.37028	0.0984789	-0.36552	0.103225	-0.38763	0.0825279	-0.0250359	0.914218	-0.207847	0.365952	0.159821	0.488929	0.0392442	0.865882
EXOSC3	M3	0.827064	3.77359e-06	-0.861926	5.13068e-07	0.858134	6.53497e-07	0.686745	0.000585039	0.504894	0.0195749	-0.61026	0.00330506	0.616102	0.00294079	-0.561102	0.00813613	0.620877	0.00266854	-0.391377	0.0793518	0.495174	0.0224673	-0.271935	0.233069	-0.532147	0.0130223	-0.201711	0.380586	-0.208138	0.365267	0.0479751	0.836396	0.0106479	0.963463
TMEM14A	M3	0.826844	3.81605e-06	-0.856844	7.08411e-07	0.791096	1.95477e-05	0.725748	0.000196207	0.600145	0.00402473	-0.490092	0.02411	0.662126	0.00107605	-0.693132	0.000494796	0.739121	0.000129296	-0.452892	0.0392392	0.493303	0.0230615	-0.0644369	0.781401	-0.391819	0.0789832	0.184617	0.42305	-0.195169	0.396544	-0.0324936	0.8888	-0.00367938	0.987371
FAR2	M3	0.826682	3.84749e-06	-0.858724	6.29633e-07	0.892784	5.25884e-08	0.65905	0.0011568	0.710878	0.00030371	-0.336778	0.135485	0.426309	0.0539693	-0.391563	0.0791966	0.56252	0.00794231	-0.164699	0.475582	0.677492	0.000740464	-0.316231	0.162545	-0.564203	0.00771734	0.238246	0.298341	-0.196194	0.39402	-0.268644	0.238996	0.398627	0.0734666
MBD2	M3	0.826631	3.8574e-06	-0.847757	1.22471e-06	0.870228	2.94456e-07	0.519654	0.0157603	0.365684	0.10306	-0.705893	0.000349559	0.590305	0.00484556	-0.643737	0.00163931	0.633832	0.00203412	-0.282076	0.215408	0.56711	0.00734103	-0.155147	0.501889	-0.658871	0.00116165	0.0666042	0.774229	-0.368274	0.10046	0.0355476	0.87842	-0.378514	0.0906497
WEE1	M3	0.82637	3.90876e-06	-0.843189	1.59164e-06	0.890016	6.62564e-08	0.769318	4.57299e-05	0.680845	0.000680516	-0.518369	0.0160666	0.527426	0.0140076	-0.378395	0.0907593	0.456045	0.0377247	-0.28803	0.205464	0.502755	0.0201842	-0.433077	0.049871	-0.466935	0.0328417	0.142973	0.536407	-0.179617	0.435935	-0.0616852	0.790532	0.215399	0.348392
ELP4	M3	0.826316	3.91948e-06	-0.818012	5.90102e-06	0.799084	1.3958e-05	0.712966	0.000286095	0.582934	0.00554744	-0.498893	0.021323	0.674155	0.000804538	-0.618542	0.00279893	0.674963	0.000788608	-0.382082	0.0874038	0.48312	0.0265174	-0.069705	0.763999	-0.448467	0.0414446	0.203965	0.375172	-0.31202	0.168522	-0.0265357	0.909099	0.023473	0.919555
CHCHD3	M3	0.825732	4.03664e-06	-0.885146	9.80536e-08	0.902352	2.24879e-08	0.685011	0.000611833	0.511258	0.0178485	-0.599673	0.00406128	0.679896	0.000697054	-0.649878	0.00142864	0.732887	0.000157516	-0.325625	0.149744	0.594753	0.00445877	-0.0733687	0.75196	-0.628437	0.00228089	0.0772105	0.739395	-0.388455	0.0818209	-0.0749825	0.746675	-0.0371048	0.873135
GDAP1	M3	0.823622	4.48626e-06	-0.886582	8.75081e-08	0.894362	4.59711e-08	0.60411	0.00372851	0.693571	0.000489059	-0.363907	0.104871	0.368082	0.10065	-0.461381	0.035266	0.623517	0.00252737	-0.144267	0.532687	0.750722	8.8223e-05	-0.303361	0.181285	-0.596156	0.00434226	0.1861	0.419268	-0.093188	0.687854	-0.301691	0.18382	0.0477367	0.837198
TRAF4	M3	0.823598	4.49159e-06	-0.847419	1.24902e-06	0.773625	3.89387e-05	0.672142	0.000845409	0.460545	0.035643	-0.695019	0.000470533	0.621353	0.00264265	-0.599511	0.00407386	0.529001	0.0136723	-0.543329	0.0109115	0.322463	0.153972	-0.349256	0.120704	-0.313935	0.165787	-0.0836726	0.718406	-0.0423451	0.855388	0.239567	0.29559	-0.293079	0.197275
VDAC1	M3	0.822898	4.65024e-06	-0.909412	1.13389e-08	0.940916	2.2166e-10	0.609226	0.00337326	0.528641	0.0137484	-0.519782	0.0157301	0.523996	0.0147606	-0.606579	0.00355336	0.754887	7.65262e-05	-0.19377	0.400006	0.751746	8.52121e-05	-0.137572	0.552064	-0.747994	9.6695e-05	-0.0399117	0.863621	-0.316422	0.162277	-0.244734	0.284978	0.00786808	0.972998
HSP90AA1	M3	0.822809	4.6707e-06	-0.883752	1.09337e-07	0.880029	1.45308e-07	0.704181	0.000366612	0.70993	0.000312011	-0.397892	0.0740481	0.426666	0.0537467	-0.425043	0.0547636	0.631103	0.00215594	-0.252557	0.269367	0.661167	0.00110069	-0.351588	0.118076	-0.530258	0.0134095	-0.0624522	0.787984	0.00759598	0.973931	-0.253559	0.267408	0.234934	0.305308
PDSS2	M3	0.822662	4.70475e-06	-0.833167	2.75099e-06	0.879089	1.55895e-07	0.633131	0.00206484	0.620815	0.00267193	-0.476184	0.0290974	0.52297	0.0149922	-0.450246	0.0405467	0.54938	0.00989122	-0.171705	0.456741	0.621611	0.00262862	-0.226134	0.324297	-0.608841	0.00339897	0.237509	0.299881	-0.372243	0.0965695	-0.126595	0.584505	0.0189306	0.935087
EED	M3	0.822353	4.777e-06	-0.895227	4.26664e-08	0.895282	4.2462e-08	0.760835	6.21574e-05	0.471013	0.031147	-0.700224	0.000408786	0.724106	0.000206184	-0.652024	0.00136063	0.656481	0.0012281	-0.486332	0.0253858	0.439275	0.0463322	-0.222245	0.332909	-0.480302	0.0275428	-0.0285921	0.902086	-0.244362	0.285733	0.0709598	0.759869	0.0245604	0.915841
SLC25A43	M3	0.821989	4.86355e-06	-0.852235	9.39339e-07	0.870844	2.82158e-07	0.500567	0.0208233	0.615496	0.00297694	-0.382051	0.0874313	0.352763	0.116767	-0.471082	0.0311187	0.603027	0.00380755	-0.0711197	0.759344	0.768568	4.7011e-05	-0.226768	0.322905	-0.672697	0.000833971	0.182025	0.429705	-0.260344	0.254376	-0.272217	0.232565	-0.0237603	0.918574
HNRNPAB	M3	0.820952	5.11737e-06	-0.870048	2.98135e-07	0.844564	1.47217e-06	0.779602	3.09742e-05	0.551571	0.00954156	-0.682068	0.0006597	0.651122	0.00138886	-0.564373	0.00769491	0.581636	0.00567939	-0.500236	0.0209215	0.389817	0.0806631	-0.337922	0.134079	-0.399184	0.0730288	-0.0923124	0.690647	-0.0912551	0.694025	0.107357	0.643229	-0.0371669	0.872924
RDX	M3	0.820892	5.13237e-06	-0.844287	1.49565e-06	0.903296	2.05825e-08	0.44551	0.0429709	0.583787	0.00546212	-0.409055	0.0655841	0.298176	0.189234	-0.38205	0.0874321	0.495531	0.0223554	0.00893928	0.969323	0.78523	2.4809e-05	-0.34582	0.124653	-0.731105	0.000166497	0.107017	0.644287	-0.290624	0.201229	-0.242398	0.289746	0.0227352	0.922076
FIG4	M3	0.820833	5.14725e-06	-0.85578	7.5676e-07	0.800915	1.28941e-05	0.585561	0.00528825	0.514776	0.0169481	-0.48325	0.0264706	0.54184	0.0111753	-0.64912	0.00145331	0.712801	0.000287457	-0.352139	0.11746	0.575425	0.00634705	-0.116817	0.614068	-0.508112	0.0186859	-0.00494982	0.983011	-0.196161	0.3941	-0.0680846	0.76934	-0.106565	0.645695
PCGF6	M3	0.820822	5.14993e-06	-0.794267	1.71308e-05	0.814128	7.09647e-06	0.425133	0.0547071	0.303519	0.181047	-0.690371	0.000532234	0.575875	0.00629651	-0.632758	0.00208137	0.588896	0.00497366	-0.23811	0.298625	0.545256	0.0105777	-0.108686	0.6391	-0.676155	0.000765588	0.114073	0.622472	-0.476378	0.0290226	0.100169	0.665732	-0.375785	0.0931923
IL15RA	M3	0.820468	5.23976e-06	-0.846431	1.32263e-06	0.866072	3.90606e-07	0.659886	0.00113436	0.657488	0.00119971	-0.436981	0.0476182	0.470315	0.0314322	-0.399394	0.072864	0.488738	0.0245632	-0.262186	0.250909	0.553698	0.00921184	-0.379671	0.0895872	-0.448761	0.0412954	0.224244	0.328465	-0.125864	0.586693	-0.0992903	0.668502	0.335264	0.137362
GK	M3	0.82041	5.25455e-06	-0.855425	7.73492e-07	0.878493	1.62957e-07	0.463412	0.0343637	0.590889	0.00479326	-0.400452	0.0720379	0.279258	0.220224	-0.408852	0.065731	0.531842	0.0130842	-0.0512729	0.825311	0.770041	4.45231e-05	-0.356595	0.112571	-0.677108	0.000747613	0.0494023	0.831595	-0.172948	0.453438	-0.242675	0.289178	-0.0143191	0.950879
SNX5	M3	0.819921	5.38127e-06	-0.917493	4.82044e-09	0.890064	6.59967e-08	0.710705	0.000305204	0.576688	0.00620627	-0.501394	0.02058	0.578206	0.00604044	-0.661205	0.00109971	0.808776	9.0876e-06	-0.352971	0.116536	0.659925	0.00113332	-0.128915	0.57758	-0.574405	0.0064626	-0.114893	0.619956	-0.126193	0.585707	-0.193165	0.401507	0.0101716	0.965097
DNAJC6	M3	0.819491	5.4947e-06	-0.784264	2.57838e-05	0.845349	1.40756e-06	0.435713	0.0483414	0.482631	0.0266929	-0.54416	0.0107665	0.408927	0.0656772	-0.42658	0.0538002	0.411699	0.0636915	-0.0934067	0.687158	0.602324	0.00385961	-0.311504	0.169265	-0.627088	0.00234636	0.358816	0.110191	-0.405199	0.0684201	-0.0338925	0.884043	-0.0779093	0.737116
FAM129B	M3	0.819214	5.56892e-06	-0.759894	6.4262e-05	0.754875	7.65571e-05	0.668569	0.000922328	0.531753	0.0131022	-0.676695	0.000755358	0.617756	0.00284399	-0.422827	0.0561758	0.29402	0.195775	-0.436399	0.0479491	0.240565	0.29352	-0.435515	0.0484549	-0.249548	0.275306	0.348637	0.121408	-0.204725	0.373358	0.32499	0.150587	-0.142043	0.539089
GNPAT	M3	0.818803	5.68045e-06	-0.898208	3.28236e-08	0.867983	3.43414e-07	0.627181	0.0023418	0.612724	0.00314706	-0.396231	0.075374	0.466878	0.0328662	-0.580954	0.00574974	0.768574	4.70008e-05	-0.240256	0.294159	0.733156	0.000156195	-0.144114	0.533125	-0.611691	0.00321249	-0.106102	0.647137	-0.133454	0.564138	-0.273093	0.231006	0.0704067	0.761689
SRSF1	M3	0.818447	5.77892e-06	-0.884637	1.02047e-07	0.908939	1.18922e-08	0.696787	0.000448718	0.599189	0.00409904	-0.536466	0.0121709	0.495177	0.0224666	-0.439095	0.0464322	0.574723	0.00642635	-0.27239	0.232257	0.607398	0.0034968	-0.375312	0.093638	-0.564909	0.00762448	-0.116028	0.616479	-0.106396	0.646222	-0.115766	0.617281	0.044306	0.848764
TLCD1	M3	0.817788	5.96506e-06	-0.883107	1.14944e-07	0.864337	4.38307e-07	0.595643	0.00438457	0.596563	0.00430898	-0.447906	0.0417308	0.418308	0.059141	-0.535663	0.0123258	0.63433	0.00201252	-0.236128	0.302784	0.665746	0.000987207	-0.289801	0.202566	-0.565987	0.0074845	0.0148062	0.94921	-0.104326	0.652684	-0.187603	0.415455	-0.0115893	0.960235
B4GALT2	M3	0.817659	6.00181e-06	-0.794004	1.73209e-05	0.843825	1.53538e-06	0.570124	0.00696684	0.400073	0.0723329	-0.745213	0.000106044	0.564398	0.00769166	-0.437219	0.0474839	0.341752	0.129446	-0.328638	0.145793	0.370556	0.098209	-0.44805	0.0416571	-0.506399	0.0191551	0.135395	0.558432	-0.346988	0.1233	0.238129	0.298584	-0.101334	0.662065
SOCS1	M3	0.817645	6.00598e-06	-0.74667	0.000101051	0.724801	0.000201909	0.625569	0.00242194	0.585384	0.00530537	-0.575517	0.0063367	0.47217	0.0306787	-0.28408	0.212027	0.168408	0.465561	-0.40847	0.0660084	0.215095	0.34909	-0.634421	0.00200859	-0.197152	0.391667	0.130599	0.572577	-0.0601664	0.795583	0.320076	0.157218	0.0510532	0.826049
FKBP4	M3	0.817458	6.06002e-06	-0.852329	9.34086e-07	0.826566	3.87016e-06	0.730567	0.000169294	0.396997	0.0747607	-0.755322	7.53865e-05	0.764879	5.37806e-05	-0.713679	0.000280286	0.71079	0.000304467	-0.549762	0.00982946	0.377427	0.0916557	-0.128683	0.578272	-0.450422	0.040459	-0.0919737	0.691728	-0.209959	0.36099	0.145202	0.530005	-0.168366	0.465673
ZWILCH	M3	0.817354	6.09021e-06	-0.894595	4.50577e-08	0.872834	2.45426e-07	0.831167	3.05544e-06	0.851506	9.81406e-07	-0.336655	0.135636	0.435706	0.0483453	-0.342373	0.128707	0.538798	0.0117303	-0.307185	0.175571	0.58491	0.00535156	-0.464886	0.0337206	-0.376101	0.0928947	0.0376058	0.871435	0.1058	0.648077	-0.232854	0.309733	0.324693	0.150982
FAM98A	M3	0.81723	6.12651e-06	-0.888476	7.51442e-08	0.897329	3.54931e-08	0.633823	0.00203451	0.69333	0.000492206	-0.367591	0.10114	0.365273	0.103477	-0.4299	0.0517636	0.647296	0.00151425	-0.162847	0.480629	0.749635	9.15166e-05	-0.327799	0.146886	-0.608091	0.00344955	-0.0770762	0.739833	-0.0277543	0.904942	-0.321861	0.154786	0.162694	0.481046
CAMKMT	M3	0.816793	6.25569e-06	-0.827376	3.7143e-06	0.754548	7.74255e-05	0.697162	0.000444202	0.491514	0.0236412	-0.64299	0.00166661	0.713777	0.000279497	-0.687126	0.000579285	0.667689	0.000942141	-0.521477	0.0153342	0.372139	0.0966695	-0.0931292	0.688042	-0.333725	0.139289	0.168364	0.465678	-0.158568	0.492385	0.136448	0.555348	-0.282747	0.214272
DUSP6	M3	0.816753	6.26754e-06	-0.813109	7.44308e-06	0.811962	7.85073e-06	0.483104	0.026523	0.625611	0.00241986	-0.342099	0.129033	0.323709	0.152296	-0.389722	0.0807438	0.542154	0.0111192	-0.102433	0.658614	0.697415	0.00044118	-0.289493	0.203069	-0.567968	0.00723286	0.266978	0.242034	-0.103078	0.656591	-0.237152	0.30063	0.0493791	0.831673
WDYHV1	M3	0.814041	7.12557e-06	-0.890086	6.58749e-08	0.859281	6.07825e-07	0.637872	0.00186437	0.692299	0.000505852	-0.325197	0.150312	0.383965	0.0857251	-0.466553	0.0330043	0.657715	0.00119339	-0.220912	0.33589	0.706647	0.000342269	-0.307371	0.175296	-0.558641	0.00848152	-0.0632843	0.785222	-0.0418739	0.856981	-0.277199	0.223788	0.164059	0.477323
PLAGL2	M3	0.813848	7.19021e-06	-0.828454	3.51541e-06	0.924331	2.17747e-09	0.51428	0.0170728	0.473132	0.0302938	-0.615797	0.00295891	0.459689	0.0360316	-0.399516	0.0727684	0.438812	0.0465897	-0.103366	0.655687	0.62471	0.0024656	-0.360337	0.108582	-0.705071	0.000357662	0.108793	0.638768	-0.38912	0.0812542	-0.0536127	0.817466	-0.122246	0.597579
SCARB1	M3	0.813342	7.36243e-06	-0.797129	1.5178e-05	0.801324	1.2666e-05	0.783945	2.61125e-05	0.552766	0.00935516	-0.729918	0.000172724	0.706572	0.000342984	-0.46975	0.0316643	0.397132	0.0746526	-0.487539	0.0249705	0.258869	0.257174	-0.376208	0.0927943	-0.301189	0.184586	0.266465	0.242974	-0.220177	0.337542	0.274582	0.22837	-0.15982	0.488932
LRRC59	M3	0.811264	8.10851e-06	-0.877146	1.79968e-07	0.897707	3.43231e-08	0.707287	0.000336174	0.501176	0.0206438	-0.605076	0.00365911	0.650097	0.00142157	-0.603983	0.0037377	0.707305	0.000336009	-0.355769	0.113466	0.563652	0.00779046	-0.153696	0.505945	-0.590906	0.00479169	-0.0133148	0.95432	-0.275132	0.227402	-0.0856615	0.711984	0.108031	0.641134
COG6	M3	0.811215	8.1267e-06	-0.808214	9.32256e-06	0.87463	2.15972e-07	0.385449	0.0844196	0.4733	0.0302269	-0.475793	0.0292486	0.360545	0.108363	-0.432873	0.0499908	0.501913	0.0204283	-0.00810814	0.972174	0.72808	0.000182758	-0.239376	0.295985	-0.733571	0.000154183	0.162626	0.481232	-0.397772	0.0741427	-0.179943	0.435089	-0.00955487	0.967212
KIAA1797	M3	0.810777	8.29253e-06	-0.812497	7.6584e-06	0.846287	1.33365e-06	0.715301	0.000267444	0.710661	0.000305594	-0.413602	0.0623545	0.51217	0.0176115	-0.360089	0.108843	0.471653	0.030887	-0.241884	0.290802	0.522455	0.0151094	-0.340385	0.131086	-0.468735	0.0320851	0.229137	0.317739	-0.23307	0.309271	-0.0995951	0.66754	0.225699	0.325253
SAP30	M3	0.810669	8.33365e-06	-0.801044	1.28219e-05	0.846613	1.30884e-06	0.451222	0.0400608	0.288015	0.205489	-0.759258	6.57195e-05	0.550532	0.00970614	-0.554737	0.00905424	0.452044	0.0396546	-0.254894	0.264811	0.477559	0.0285707	-0.280202	0.218603	-0.626955	0.0023529	0.0197555	0.932265	-0.445713	0.0428648	0.183353	0.426288	-0.318628	0.15921
ETFA	M3	0.81048	8.40642e-06	-0.894068	4.71458e-08	0.916921	5.13558e-09	0.609893	0.00332915	0.45009	0.0406246	-0.55491	0.00902815	0.622674	0.00257175	-0.710449	0.000307437	0.811422	8.04932e-06	-0.261816	0.251604	0.696489	0.000452336	-0.00101794	0.996506	-0.719651	0.000235466	0.0570106	0.806102	-0.42386	0.0555139	-0.192227	0.40384	0.0363402	0.875729
TOMM40L	M3	0.810476	8.40814e-06	-0.890438	6.39874e-08	0.914927	6.38236e-09	0.709965	0.000311695	0.529529	0.0135615	-0.540115	0.0114874	0.640877	0.00174601	-0.627405	0.00233082	0.748118	9.62932e-05	-0.31774	0.16044	0.628758	0.0022655	-0.10028	0.665381	-0.602084	0.00387749	0.124841	0.589765	-0.28665	0.207741	-0.164661	0.475686	0.0639559	0.782995
FANCL	M3	0.810094	8.55673e-06	-0.876962	1.82409e-07	0.800506	1.31253e-05	0.823421	4.53124e-06	0.692535	0.000502691	-0.45772	0.0369392	0.578991	0.00595626	-0.523405	0.0148937	0.597643	0.00422156	-0.503611	0.0199387	0.417894	0.0594192	-0.327905	0.146747	-0.263903	0.247705	0.0685323	0.767863	0.0454175	0.845013	-0.0422886	0.855579	0.304455	0.179637
OGDH	M3	0.809894	8.63578e-06	-0.77837	3.2488e-05	0.868926	3.22049e-07	0.620015	0.00271607	0.410267	0.0647111	-0.754052	7.87578e-05	0.643597	0.0016444	-0.440911	0.045431	0.336976	0.135241	-0.308051	0.174293	0.358784	0.110225	-0.37821	0.0909298	-0.522187	0.0151707	0.317978	0.16011	-0.483084	0.0265303	0.236653	0.301679	-0.0985517	0.670834
NAGA	M3	0.809422	8.82416e-06	-0.808342	9.26871e-06	0.862265	5.01916e-07	0.685011	0.000611837	0.605227	0.00364837	-0.500443	0.02086	0.562316	0.00797004	-0.435128	0.0486776	0.485349	0.025728	-0.232781	0.30989	0.524666	0.014611	-0.28034	0.218366	-0.513737	0.01721	0.257204	0.260357	-0.345938	0.124515	-0.054432	0.814722	0.0118042	0.959498
C9orf64	M3	0.809371	8.84481e-06	-0.858952	6.20628e-07	0.923159	2.50796e-09	0.683645	0.000633667	0.591765	0.00471562	-0.516728	0.0164645	0.524687	0.0146062	-0.410116	0.0648193	0.510097	0.0181541	-0.228449	0.319233	0.580024	0.00584677	-0.36206	0.106779	-0.597159	0.00426056	-0.0176473	0.93948	-0.29526	0.193807	-0.0990559	0.669242	0.233678	0.307975
PAICS	M3	0.808858	9.05406e-06	-0.883538	1.11169e-07	0.86599	3.9276e-07	0.686015	0.000596201	0.712373	0.00029101	-0.375416	0.0935393	0.395204	0.0762033	-0.424654	0.0550094	0.647319	0.00151344	-0.237326	0.300266	0.688966	0.000552189	-0.342318	0.128772	-0.528802	0.0137144	-0.112356	0.627752	0.0609433	0.792998	-0.270586	0.235486	0.14285	0.536761
TMEM110	M3	0.807506	9.62621e-06	-0.77556	3.61856e-05	0.806499	1.00731e-05	0.563584	0.00779944	0.40969	0.0651261	-0.643251	0.00165704	0.603008	0.00380889	-0.514164	0.0171021	0.429852	0.0517929	-0.335219	0.137417	0.39002	0.0804918	-0.281861	0.215774	-0.458081	0.0367712	0.393773	0.0773696	-0.379048	0.0901581	0.172246	0.455303	-0.0723178	0.755407
HSPH1	M3	0.807234	9.74535e-06	-0.848315	1.18546e-06	0.828516	3.50413e-06	0.640962	0.00174274	0.614962	0.0030091	-0.455071	0.0381878	0.40912	0.0655373	-0.408784	0.0657808	0.563281	0.00783994	-0.296417	0.191984	0.568895	0.00711752	-0.394996	0.0763716	-0.470006	0.0315589	-0.19915	0.386789	0.0592732	0.798557	-0.14143	0.540859	0.204657	0.373519
SLC39A11	M3	0.806447	1.00967e-05	-0.80431	1.11068e-05	0.837828	2.14262e-06	0.622777	0.00256629	0.544403	0.0107245	-0.534068	0.0126378	0.59292	0.00461495	-0.514979	0.0168973	0.53889	0.0117133	-0.251666	0.271117	0.530867	0.0132838	-0.172455	0.454746	-0.517274	0.0163311	0.330587	0.143277	-0.376527	0.0924951	-0.00427877	0.985314	-0.0894404	0.699834
ZUFSP	M3	0.806254	1.01843e-05	-0.865972	3.93222e-07	0.833219	2.7435e-06	0.623187	0.00254463	0.723762	0.000208327	-0.258165	0.258517	0.36036	0.108557	-0.456888	0.0373278	0.688282	0.000562134	-0.194952	0.39708	0.735539	0.000144921	-0.25692	0.260901	-0.521747	0.0152719	-0.0406801	0.86102	0.0441844	0.849174	-0.337627	0.13444	0.232215	0.311102
C15orf23	M3	0.804315	1.11047e-05	-0.853493	8.70558e-07	0.884703	1.01521e-07	0.712707	0.000288234	0.5459	0.0104679	-0.615089	0.00300139	0.595102	0.00442957	-0.488508	0.0246412	0.521884	0.0152403	-0.363485	0.105305	0.459762	0.0359986	-0.340784	0.130607	-0.483537	0.0263682	0.00671098	0.976968	-0.217371	0.343889	0.00757804	0.973993	0.0919229	0.691891
MAPK9	M3	0.804286	1.1119e-05	-0.817792	5.96382e-06	0.869664	3.06134e-07	0.456626	0.0374509	0.446981	0.0422063	-0.518011	0.0161528	0.482969	0.0265713	-0.574035	0.00650494	0.639841	0.00178607	-0.0867901	0.708348	0.720847	0.000227278	-0.0735928	0.751225	-0.746514	0.000101576	0.229601	0.316732	-0.474936	0.0295822	-0.167752	0.467325	-0.213818	0.352027
PTPN18	M3	0.804076	1.12227e-05	-0.777026	3.42134e-05	0.712009	0.000294058	0.683404	0.000637597	0.693088	0.000495379	-0.379814	0.0894567	0.522739	0.0150446	-0.506579	0.0191054	0.560086	0.00827732	-0.377636	0.0914615	0.436847	0.0476943	-0.206532	0.369061	-0.276253	0.225437	0.398708	0.0734026	-0.0580802	0.802533	-0.0441294	0.84936	-0.0140174	0.951913
CLPB	M3	0.803727	1.13974e-05	-0.756703	7.18636e-05	0.796353	1.56872e-05	0.723252	0.000211537	0.595884	0.00436464	-0.67112	0.000866827	0.530906	0.0132757	-0.195621	0.39543	0.140825	0.542611	-0.392475	0.0784385	0.220465	0.336893	-0.684975	0.000612397	-0.236091	0.302862	0.0905523	0.696273	-0.0478469	0.836827	0.297519	0.190258	-0.013525	0.9536
RALB	M3	0.802999	1.17693e-05	-0.834309	2.58954e-06	0.915841	5.78095e-09	0.557743	0.00861057	0.521755	0.0152701	-0.522897	0.0150088	0.460036	0.0358735	-0.413119	0.0626922	0.476911	0.0288181	-0.125129	0.588899	0.627983	0.00230273	-0.326728	0.14829	-0.676444	0.000760105	0.0756227	0.744581	-0.407697	0.0665729	-0.123388	0.594135	0.238523	0.297761
LOC100294145	M3	0.802988	1.17752e-05	-0.87238	2.53414e-07	0.86058	5.59536e-07	0.713625	0.000280719	0.520237	0.0156232	-0.568851	0.00712297	0.701495	0.000394815	-0.683106	0.000642477	0.741357	0.000120295	-0.401375	0.0713239	0.529964	0.0134706	-0.0716534	0.757589	-0.517583	0.0162563	0.0672522	0.772088	-0.2791	0.220497	-0.045321	0.845339	-0.0613303	0.791711
C16orf87	M3	0.802722	1.19137e-05	-0.848341	1.18362e-06	0.91476	6.49825e-09	0.428875	0.0523863	0.504889	0.0195762	-0.449732	0.0408045	0.322072	0.154501	-0.445868	0.0427837	0.586347	0.0052127	0.01186	0.959307	0.823516	4.50995e-06	-0.250659	0.273104	-0.802393	1.20871e-05	0.0311151	0.893491	-0.3174	0.160912	-0.295093	0.194072	-0.0373289	0.872374
FAM43A	M3	0.802672	1.19399e-05	-0.736987	0.000138421	0.729651	0.000174154	0.499936	0.0210105	0.425539	0.0544512	-0.664652	0.00101338	0.445801	0.0428186	-0.369226	0.0995164	0.260234	0.254585	-0.342858	0.12813	0.301275	0.184455	-0.521292	0.015377	-0.339479	0.132181	0.0701282	0.762605	-0.102811	0.657428	0.273819	0.229718	-0.214605	0.350215
LOC646329	M3	0.802489	1.20363e-05	-0.795239	1.64446e-05	0.690976	0.00052383	0.712924	0.000286439	0.567239	0.00732463	-0.559193	0.0084031	0.529559	0.0135552	-0.448434	0.0414613	0.432422	0.0502567	-0.56824	0.0071988	0.238165	0.298509	-0.446336	0.0425404	-0.107283	0.64346	-0.000968424	0.996676	0.22465	0.327567	0.169262	0.463268	0.00269402	0.990753
FAM173B	M3	0.802249	1.2164e-05	-0.887256	8.29202e-08	0.871556	2.68491e-07	0.785197	2.48415e-05	0.6878	0.000569231	-0.422457	0.056414	0.547087	0.0102683	-0.483483	0.0263874	0.637095	0.00189605	-0.363217	0.105582	0.56399	0.00774549	-0.317361	0.160967	-0.448656	0.0413483	-0.0458267	0.843633	-0.0436808	0.850875	-0.135919	0.556898	0.149532	0.517675
AGK	M3	0.800516	1.31197e-05	-0.868045	3.41975e-07	0.874862	2.12414e-07	0.557494	0.00864667	0.607576	0.00348461	-0.340422	0.131042	0.393646	0.0774738	-0.527268	0.0140416	0.724312	0.000204906	-0.134583	0.560818	0.787897	2.22815e-05	-0.160615	0.486745	-0.650512	0.00140826	0.0345476	0.881817	-0.140445	0.543709	-0.341291	0.129998	0.000689892	0.997632
CCDC138	M3	0.798937	1.40466e-05	-0.882749	1.18157e-07	0.835975	2.36867e-06	0.81941	5.51625e-06	0.740386	0.000124137	-0.442938	0.0443336	0.531093	0.0132373	-0.444369	0.0435716	0.58013	0.00583567	-0.43137	0.0508814	0.493076	0.0231344	-0.401571	0.0711728	-0.322464	0.15397	-0.00138299	0.995253	0.10602	0.647392	-0.0797772	0.731036	0.193337	0.401079
LGMN	M3	0.798505	1.43096e-05	-0.746423	0.000101886	0.761584	6.05268e-05	0.416339	0.06047	0.29246	0.198267	-0.682025	0.000660428	0.511894	0.0176831	-0.562852	0.00789752	0.451929	0.0397113	-0.259923	0.255173	0.443562	0.0439999	-0.216208	0.346541	-0.547394	0.0102171	0.181072	0.432166	-0.416371	0.0604484	0.171509	0.457263	-0.335126	0.137533
SOCS3	M3	0.798376	1.43895e-05	-0.870538	2.88195e-07	0.872429	2.52533e-07	0.641153	0.00173546	0.752768	8.22959e-05	-0.327613	0.147129	0.361905	0.106941	-0.371887	0.0969132	0.53553	0.0123515	-0.168033	0.466567	0.682608	0.000650687	-0.388449	0.0818259	-0.497158	0.0218511	0.239411	0.295914	-0.0176294	0.939541	-0.267184	0.241656	0.1726	0.454362
WDR12	M3	0.798371	1.43925e-05	-0.877394	1.76723e-07	0.878838	1.58843e-07	0.607392	0.0034972	0.611269	0.00323957	-0.386502	0.0835029	0.409582	0.0652038	-0.470009	0.0315577	0.692539	0.000502643	-0.190203	0.408901	0.737554	0.000135942	-0.255025	0.264558	-0.623423	0.00253226	-0.12081	0.601923	-0.0464526	0.841524	-0.289639	0.202831	0.0955365	0.680384
INPP1	M3	0.798098	1.45621e-05	-0.868272	3.36738e-07	0.879103	1.55742e-07	0.728008	0.000183162	0.543533	0.0108757	-0.534528	0.0125472	0.624027	0.00250079	-0.578581	0.00600008	0.653955	0.00130178	-0.388141	0.0820892	0.515721	0.0167125	-0.2017	0.380613	-0.474099	0.0299108	0.0864565	0.709422	-0.207597	0.366543	-0.0874557	0.706207	0.279507	0.219795
MIS18A	M3	0.797849	1.47183e-05	-0.807923	9.44655e-06	0.789474	2.08945e-05	0.79254	1.84123e-05	0.431209	0.0509776	-0.813101	7.44587e-06	0.807495	9.63118e-06	-0.614092	0.00306209	0.508617	0.0185495	-0.596046	0.00435129	0.208913	0.363445	-0.268178	0.239844	-0.332279	0.141117	0.0326338	0.888323	-0.28188	0.215742	0.339264	0.132443	-0.271858	0.233206
LMNB1	M3	0.797091	1.52023e-05	-0.839315	1.97521e-06	0.871821	2.63557e-07	0.75874	6.69258e-05	0.824277	4.34224e-06	-0.332284	0.14111	0.374038	0.0948462	-0.208922	0.363423	0.403192	0.0699329	-0.195102	0.39671	0.583177	0.00552305	-0.551032	0.0096266	-0.434127	0.0492573	0.0297771	0.898048	0.0194551	0.933293	-0.19746	0.390915	0.409407	0.0653297
ME2	M3	0.796458	1.5617e-05	-0.869903	3.01142e-07	0.902912	2.13388e-08	0.566921	0.00736495	0.70271	0.000381834	-0.2641	0.247341	0.303267	0.181427	-0.376021	0.0929702	0.633424	0.00205194	-0.0326	0.888438	0.83697	2.24479e-06	-0.281436	0.216496	-0.700225	0.000408781	0.0217918	0.925301	-0.152073	0.5105	-0.432008	0.0505018	0.286762	0.207557
HNRPLL	M3	0.794291	1.71133e-05	-0.767698	4.85373e-05	0.797326	1.50505e-05	0.411234	0.0640211	0.46179	0.0350831	-0.428986	0.0523182	0.357678	0.111406	-0.44128	0.0452298	0.486031	0.0254901	-0.118427	0.609159	0.60588	0.00360224	-0.253345	0.267826	-0.592117	0.00468479	0.20024	0.384141	-0.296097	0.192487	-0.149604	0.51747	0.161488	0.484346
ETS2	M3	0.794287	1.71164e-05	-0.827852	3.62524e-06	0.893463	4.96436e-08	0.581058	0.00573895	0.560679	0.00819468	-0.516364	0.0165537	0.439081	0.0464397	-0.367197	0.101535	0.466983	0.0328217	-0.149181	0.518669	0.612168	0.00318213	-0.385169	0.0846648	-0.618778	0.00278548	-0.13145	0.570058	-0.23227	0.310984	-0.0856928	0.711883	-0.0266619	0.908668
NAT14	M3	0.793782	1.74829e-05	-0.771836	4.16451e-05	0.698562	0.000427702	0.655411	0.00125888	0.393434	0.0776474	-0.745956	0.000103472	0.724419	0.000204248	-0.662336	0.00107071	0.51856	0.0160209	-0.593074	0.00460166	0.208426	0.364587	-0.203182	0.377048	-0.238016	0.298821	0.0297914	0.897999	-0.157866	0.494329	0.367624	0.101108	-0.431387	0.0508712
CCT8	M3	0.793423	1.77469e-05	-0.897733	3.42438e-08	0.882927	1.16547e-07	0.728454	0.000180676	0.594114	0.00451276	-0.487141	0.0251067	0.565488	0.00754901	-0.585975	0.00524836	0.755293	7.54601e-05	-0.34767	0.122515	0.623964	0.00250407	-0.181482	0.431105	-0.558041	0.00856758	-0.123748	0.59305	-0.112419	0.627559	-0.20531	0.371963	0.172185	0.455464
IL4I1	M3	0.793327	1.78184e-05	-0.718712	0.000242081	0.721626	0.00022207	0.510543	0.0180361	0.330308	0.143634	-0.769653	4.51676e-05	0.60865	0.00341178	-0.462364	0.0348272	0.258019	0.258796	-0.412286	0.0632768	0.20314	0.377149	-0.380335	0.0889822	-0.32207	0.154502	0.36221	0.106623	-0.338743	0.133076	0.415658	0.0609347	-0.264151	0.247246
TNF	M3	0.791194	1.94684e-05	-0.7773	3.38557e-05	0.805381	1.05903e-05	0.60263	0.00383685	0.411563	0.0637878	-0.645368	0.00158095	0.632716	0.00208324	-0.538893	0.0117126	0.496202	0.0221462	-0.385305	0.0845457	0.381556	0.0878768	-0.239849	0.295003	-0.41132	0.0639603	0.154452	0.503829	-0.250433	0.273551	0.15262	0.508964	-0.0418733	0.856983
NUDCD1	M3	0.791177	1.9482e-05	-0.863887	4.51485e-07	0.913237	7.64189e-09	0.57512	0.00638141	0.631342	0.00214507	-0.362651	0.106166	0.358677	0.110338	-0.393903	0.0772625	0.60911	0.00338098	-0.0775052	0.738434	0.776415	3.50237e-05	-0.294199	0.195489	-0.696752	0.000449139	-0.000124638	0.999572	-0.189353	0.411038	-0.350663	0.119113	0.318097	0.159945
RAB3D	M3	0.790715	1.98571e-05	-0.755038	7.61272e-05	0.84525	1.41562e-06	0.520117	0.0156514	0.634686	0.00199716	-0.4243	0.0552337	0.35067	0.119105	-0.266631	0.242669	0.336664	0.135625	-0.0184327	0.936791	0.616759	0.00290197	-0.388035	0.0821802	-0.590082	0.00486559	0.332245	0.141159	-0.342989	0.127975	-0.132584	0.566705	0.068934	0.766539
NETO2	M3	0.790637	1.99209e-05	-0.803205	1.16629e-05	0.891959	5.63729e-08	0.406764	0.0672582	0.375833	0.0931467	-0.601365	0.00393157	0.411085	0.0641273	-0.467051	0.0327926	0.483769	0.0262855	-0.064383	0.781579	0.666191	0.000976741	-0.275473	0.226803	-0.76192	5.98064e-05	0.112873	0.62616	-0.451978	0.0396873	-0.0845171	0.715677	-0.0601722	0.795563
CCDC6	M3	0.790618	1.99364e-05	-0.767797	4.83623e-05	0.844604	1.46885e-06	0.412099	0.0634088	0.478614	0.0281717	-0.53842	0.0118009	0.342983	0.127982	-0.349077	0.120908	0.380978	0.0883985	-0.0330761	0.886819	0.62684	0.00235854	-0.37146	0.0973277	-0.683564	0.000634981	0.0741248	0.749482	-0.346629	0.123715	-0.0668009	0.773579	-0.187149	0.416607
SERPINI1	M3	0.790556	1.99872e-05	-0.796613	1.55147e-05	0.787461	2.26784e-05	0.493324	0.0230546	0.4263	0.0539748	-0.517853	0.0161908	0.530059	0.0134509	-0.623938	0.00250541	0.650344	0.00141362	-0.242876	0.288766	0.590425	0.00483476	-0.0444816	0.848171	-0.548794	0.00998646	0.213256	0.353324	-0.327365	0.147453	-0.0661624	0.775689	-0.180072	0.434755
WDR76	M3	0.789395	2.09621e-05	-0.877645	1.73495e-07	0.890867	6.17522e-08	0.818404	5.79086e-06	0.74577	0.00010411	-0.413569	0.0623779	0.540903	0.011344	-0.445966	0.0427328	0.605317	0.003642	-0.307786	0.174683	0.582392	0.00560227	-0.31191	0.16868	-0.464354	0.0339515	0.0526219	0.820786	-0.11298	0.62583	-0.196917	0.392245	0.285704	0.209312
HIP1	M3	0.789033	2.12748e-05	-0.751624	8.55658e-05	0.78469	2.53501e-05	0.586941	0.0051561	0.552299	0.00942772	-0.572578	0.00667397	0.477622	0.0285469	-0.331709	0.141841	0.269854	0.236806	-0.255558	0.263525	0.390915	0.0797386	-0.461115	0.0353854	-0.360511	0.108399	0.244951	0.284536	-0.209131	0.362931	0.174028	0.450581	-0.210981	0.358605
GPSM2	M3	0.788757	2.15154e-05	-0.74971	9.12865e-05	0.768294	4.74873e-05	0.429188	0.0521952	0.253216	0.268079	-0.76464	5.42477e-05	0.607725	0.00347444	-0.631618	0.00213252	0.48559	0.0256438	-0.309291	0.172476	0.402649	0.0703467	-0.155085	0.50206	-0.566548	0.00741253	0.0863565	0.709744	-0.498515	0.0214372	0.256761	0.261207	-0.43558	0.0484177
BCKDHB	M3	0.78824	2.19733e-05	-0.798673	1.4207e-05	0.739934	0.000125958	0.724783	0.000202018	0.833134	2.75593e-06	-0.248028	0.278338	0.406573	0.0673998	-0.355162	0.114128	0.494687	0.022621	-0.294933	0.194325	0.518983	0.0159198	-0.359388	0.109584	-0.256972	0.260802	0.256095	0.262489	0.0922519	0.690841	-0.148496	0.520612	0.166089	0.471814
FAM83D	M3	0.787949	2.22344e-05	-0.791996	1.88329e-05	0.771032	4.2914e-05	0.764018	5.54777e-05	0.457395	0.0370906	-0.751032	8.73014e-05	0.786076	2.3981e-05	-0.610488	0.00329015	0.523587	0.0148525	-0.549315	0.00990172	0.245036	0.284364	-0.21473	0.349927	-0.341915	0.129252	0.0152747	0.947605	-0.305731	0.177729	0.313008	0.167106	-0.283094	0.213687
PIK3R3	M3	0.786802	2.32905e-05	-0.847529	1.24109e-06	0.915804	5.80457e-09	0.524842	0.014572	0.445462	0.0429959	-0.536722	0.0121219	0.510218	0.0181219	-0.552208	0.00944188	0.637655	0.00187317	-0.13347	0.564091	0.697353	0.000441922	-0.151718	0.511499	-0.758497	6.74988e-05	-0.0697392	0.763886	-0.449459	0.0409419	-0.157447	0.495491	0.0728541	0.753648
CTDSPL	M3	0.786746	2.33427e-05	-0.823842	4.4374e-06	0.814636	6.92876e-06	0.812947	7.49953e-06	0.487677	0.0249235	-0.741707	0.00011894	0.774263	3.80123e-05	-0.616495	0.00291752	0.548965	0.00995863	-0.54643	0.0103784	0.279341	0.220082	-0.227606	0.321072	-0.347658	0.122529	0.116173	0.616035	-0.283643	0.212761	0.206513	0.369105	-0.126215	0.585643
IDH1	M3	0.786449	2.36236e-05	-0.703742	0.000371099	0.737758	0.00013506	0.458908	0.0363894	0.393682	0.0774439	-0.567509	0.00729055	0.523564	0.0148578	-0.461727	0.0351112	0.399329	0.0729146	-0.243228	0.288045	0.400838	0.0717385	-0.210352	0.360073	-0.463422	0.0343595	0.342804	0.128194	-0.406489	0.0674618	0.112735	0.626585	-0.0241136	0.917367
EMILIN2	M3	0.785569	2.44742e-05	-0.792092	1.87585e-05	0.788764	2.15092e-05	0.72715	0.000188026	0.500719	0.0207785	-0.631238	0.00214977	0.714689	0.000272227	-0.563098	0.00786447	0.49409	0.02281	-0.471251	0.03105	0.310732	0.17038	-0.236019	0.303014	-0.328342	0.146177	0.325659	0.1497	-0.285565	0.209544	0.198855	0.387508	-0.00712376	0.975552
MCM6	M3	0.785256	2.4783e-05	-0.851325	9.92092e-07	0.838059	2.11585e-06	0.840061	1.89559e-06	0.734941	0.000147684	-0.405148	0.0684589	0.574634	0.00643646	-0.470961	0.031168	0.639483	0.00180012	-0.377262	0.0918096	0.520013	0.0156758	-0.263708	0.248069	-0.384157	0.0855561	0.129748	0.575105	-0.0215622	0.926086	-0.180253	0.434286	0.226959	0.322487
DNAAF2	M3	0.784872	2.51663e-05	-0.823493	4.51503e-06	0.82209	4.83954e-06	0.479315	0.0279091	0.35666	0.112501	-0.672795	0.000831965	0.517961	0.0161649	-0.565618	0.00753216	0.549016	0.00995027	-0.282266	0.215086	0.526048	0.0143063	-0.225558	0.325564	-0.591062	0.00477777	-0.0392787	0.865765	-0.30589	0.177492	0.0641264	0.78243	-0.199897	0.384974
RPGRIP1L	M3	0.784194	2.58559e-05	-0.735314	0.000145954	0.803561	1.14816e-05	0.510143	0.0181419	0.690624	0.0005287	-0.375007	0.0939261	0.238428	0.29796	-0.133383	0.564349	0.207796	0.366073	-0.0179018	0.938609	0.575756	0.0063099	-0.589795	0.00489156	-0.483787	0.0262793	0.252473	0.269533	-0.11543	0.61831	-0.0858869	0.711257	-0.0188392	0.9354
PTMS	M3	0.782827	2.72956e-05	-0.835825	2.38782e-06	0.857209	6.9249e-07	0.617733	0.00284531	0.30592	0.177447	-0.744974	0.000106883	0.730869	0.000167723	-0.716972	0.000254743	0.679868	0.000697546	-0.422591	0.0563278	0.450284	0.0405278	-0.0621184	0.789092	-0.555444	0.00894827	0.0311919	0.89323	-0.397925	0.0740219	0.0914344	0.693452	-0.115631	0.617695
IL12RB2	M3	0.779422	3.11916e-05	-0.81307	7.45655e-06	0.891295	5.95917e-08	0.610126	0.00331385	0.584748	0.00536741	-0.488686	0.024581	0.414159	0.0619678	-0.279242	0.220253	0.37731	0.0917646	-0.153359	0.506891	0.565334	0.0075691	-0.487645	0.0249342	-0.584973	0.00534533	-0.0506764	0.827314	-0.235383	0.304358	-0.0808997	0.727389	0.217613	0.343338
POFUT1	M3	0.775699	3.59942e-05	-0.792326	1.85771e-05	0.883662	1.10107e-07	0.489153	0.0244238	0.582454	0.00559599	-0.388357	0.0819044	0.337476	0.134626	-0.315217	0.163971	0.46388	0.0341583	0.0167599	0.942518	0.73671	0.000139643	-0.321891	0.154745	-0.70692	0.000339652	0.222377	0.332612	-0.312241	0.168205	-0.250779	0.272868	-0.0443338	0.84867
PSMD12	M3	0.775593	3.61405e-05	-0.848038	1.20479e-06	0.840157	1.88553e-06	0.672554	0.000836898	0.568203	0.00720346	-0.465925	0.0332725	0.49271	0.0232524	-0.501458	0.020561	0.658552	0.00117033	-0.304557	0.179485	0.584988	0.00534389	-0.243522	0.287445	-0.522376	0.0151275	-0.164138	0.477108	-0.066109	0.775866	-0.186433	0.418422	0.220595	0.336602
SCFD2	M3	0.774885	3.71267e-05	-0.858459	6.40253e-07	0.880811	1.36987e-07	0.682929	0.000645374	0.697083	0.000445155	-0.363277	0.105519	0.410557	0.0645035	-0.364062	0.104712	0.575694	0.00631677	-0.181046	0.432232	0.669054	0.00091155	-0.334953	0.137749	-0.547383	0.0102189	-0.071953	0.756605	-0.080738	0.727914	-0.281514	0.216364	0.281289	0.216746
CCNF	M3	0.773241	3.95061e-05	-0.74219	0.000117087	0.767236	4.93653e-05	0.673913	0.000809353	0.371657	0.0971363	-0.856947	7.03902e-07	0.70464	0.000361972	-0.468379	0.0322337	0.2952	0.193902	-0.492367	0.0233635	0.16272	0.480975	-0.415731	0.0608848	-0.328389	0.146117	0.00590126	0.979746	-0.323718	0.152284	0.44912	0.0411133	-0.320529	0.156597
GPR180	M3	0.772353	4.08466e-05	-0.816124	6.45814e-06	0.82614	3.95452e-06	0.584026	0.00543848	0.709655	0.000314452	-0.277093	0.223972	0.319162	0.158474	-0.333431	0.139659	0.508014	0.0187125	-0.135588	0.557866	0.664203	0.00102428	-0.36167	0.107185	-0.496827	0.0219528	0.16045	0.487199	-0.0563567	0.808286	-0.280594	0.217932	0.434981	0.0487626
CAPN2	M3	0.771024	4.29257e-05	-0.733016	0.000156885	0.672948	0.000828838	0.527016	0.014096	0.590166	0.00485799	-0.342426	0.128644	0.416854	0.0601204	-0.478738	0.0281253	0.509222	0.0183871	-0.296828	0.19134	0.462925	0.0345786	-0.200539	0.383418	-0.298024	0.189471	0.382681	0.0868671	-0.078722	0.734469	-0.0672434	0.772117	0.079918	0.730578
FAM109B	M3	0.77024	4.41952e-05	-0.785742	2.43047e-05	0.772926	3.99782e-05	0.836906	2.25261e-06	0.498842	0.0213385	-0.662144	0.0010756	0.793173	1.79331e-05	-0.570211	0.00695635	0.50669	0.0190748	-0.602949	0.00381327	0.198685	0.387922	-0.262886	0.249601	-0.245095	0.284245	0.107041	0.644213	-0.229088	0.317846	0.254461	0.265653	0.00796231	0.972675
BCL2L1	M3	0.770228	4.42147e-05	-0.815122	6.77182e-06	0.900815	2.59242e-08	0.443712	0.0439199	0.415285	0.0611907	-0.556805	0.00874705	0.442678	0.0444733	-0.481845	0.0269774	0.516877	0.0164279	-0.0802711	0.729431	0.673882	0.000809967	-0.2355	0.304109	-0.722701	0.000215057	0.114893	0.619955	-0.417695	0.0595529	-0.109614	0.636223	-0.0953076	0.68111
NDRG3	M3	0.770192	4.42743e-05	-0.750188	8.98267e-05	0.771694	4.18667e-05	0.544386	0.0107274	0.469479	0.0317764	-0.544521	0.010704	0.577145	0.00615592	-0.542463	0.0110642	0.53574	0.0123108	-0.243104	0.288298	0.493453	0.0230134	-0.101623	0.661155	-0.505179	0.0194949	0.290769	0.200994	-0.40087	0.0717137	0.0331321	0.886628	-0.242173	0.290207
ITPRIPL1	M3	0.76994	4.46891e-05	-0.802085	1.22518e-05	0.876073	1.94616e-07	0.473635	0.0300938	0.346716	0.123614	-0.633673	0.00204102	0.544124	0.0107728	-0.607594	0.00348341	0.590194	0.00485551	-0.169307	0.463145	0.610838	0.00326739	-0.111498	0.630397	-0.703596	0.000372609	0.305836	0.177572	-0.504839	0.0195903	-0.066245	0.775416	-0.11725	0.612745
MAST2	M3	0.768026	4.7958e-05	-0.683552	0.000635188	0.68986	0.000539411	0.678423	0.000723381	0.409656	0.0651499	-0.834618	2.54715e-06	0.665759	0.000986894	-0.365803	0.102939	0.146202	0.527147	-0.543803	0.0108287	0.0173973	0.940336	-0.523371	0.0149014	-0.130408	0.573143	0.137161	0.553264	-0.177498	0.441458	0.538852	0.0117204	-0.25907	0.256792
ACAT2	M3	0.767695	4.85427e-05	-0.803865	1.13281e-05	0.835747	2.39789e-06	0.470492	0.0313597	0.352257	0.117329	-0.610801	0.00326982	0.552437	0.0094061	-0.603502	0.00377268	0.633822	0.00203454	-0.203868	0.375404	0.604247	0.00371858	-0.0693274	0.765243	-0.68183	0.000663714	0.0917087	0.692575	-0.442372	0.0446379	-0.049574	0.831018	-0.244953	0.284533
C11orf49	M3	0.767627	4.86646e-05	-0.775753	3.59209e-05	0.777766	3.3254e-05	0.660308	0.00112317	0.367365	0.101367	-0.7125	0.00028995	0.782103	2.80863e-05	-0.699639	0.000415366	0.630894	0.00216553	-0.444714	0.043389	0.359332	0.109643	-0.00356987	0.987747	-0.458174	0.0367282	0.235134	0.304884	-0.463626	0.03427	0.174999	0.448018	-0.304856	0.179035
RPIA	M3	0.76721	4.94127e-05	-0.834107	2.61747e-06	0.874459	2.18636e-07	0.477955	0.0284204	0.462787	0.0346394	-0.452992	0.0391908	0.4027	0.0703073	-0.50483	0.0195929	0.674147	0.000804695	-0.089614	0.699278	0.770159	4.43283e-05	-0.15648	0.498174	-0.76092	6.19716e-05	-0.136764	0.554424	-0.288782	0.204231	-0.252525	0.26943	-0.0519282	0.823112
HOPX	M3	0.764298	5.49218e-05	-0.746435	0.000101845	0.745404	0.000105379	0.503882	0.0198614	0.202175	0.379468	-0.775914	3.57011e-05	0.736348	0.00014126	-0.706832	0.000340497	0.549891	0.00980865	-0.456088	0.0377045	0.295583	0.193297	-0.0578009	0.803465	-0.442146	0.0447602	0.140432	0.543749	-0.44371	0.043921	0.302425	0.182703	-0.385506	0.0843698
SIGMAR1	M3	0.763586	5.63452e-05	-0.779096	3.15876e-05	0.770588	4.36274e-05	0.840187	1.88242e-06	0.465434	0.0334836	-0.707984	0.000329653	0.802459	1.20525e-05	-0.552351	0.00941961	0.495433	0.0223861	-0.60927	0.00337035	0.183764	0.425236	-0.267161	0.241698	-0.240332	0.294003	0.239613	0.295493	-0.19118	0.406455	0.264713	0.246204	-0.0850593	0.713926
CD226	M3	0.76317	5.71926e-05	-0.800883	1.29118e-05	0.883225	1.139e-07	0.374885	0.0940416	0.489728	0.0242312	-0.380804	0.0885562	0.268852	0.238618	-0.385456	0.084414	0.521272	0.0153816	0.0627435	0.787017	0.808301	9.28597e-06	-0.266249	0.243372	-0.778065	3.28727e-05	0.0870225	0.7076	-0.326921	0.148036	-0.317458	0.160832	0.102259	0.65916
SPAG1	M3	0.763109	5.73179e-05	-0.765673	5.22574e-05	0.836039	2.36056e-06	0.477679	0.028525	0.651427	0.00137927	-0.321586	0.155159	0.213582	0.352571	-0.219201	0.339741	0.384397	0.0853438	0.018636	0.936096	0.709266	0.000317931	-0.45029	0.040525	-0.584314	0.00541002	0.140976	0.542174	-0.0906536	0.695948	-0.286573	0.207869	0.199605	0.385682
HDAC2	M3	0.761108	6.156e-05	-0.855181	7.85221e-07	0.871954	2.61117e-07	0.569596	0.00703125	0.4362	0.0480626	-0.543158	0.0109415	0.516785	0.0164505	-0.618157	0.00282093	0.757472	6.99643e-05	-0.234501	0.306227	0.684399	0.000621542	-0.100987	0.663157	-0.69706	0.000445433	-0.171834	0.456398	-0.240709	0.293223	-0.203558	0.376148	-0.0332946	0.886076
SLC27A2	M3	0.760429	6.30586e-05	-0.846756	1.29802e-06	0.887178	8.34401e-08	0.604778	0.00368038	0.479946	0.0276745	-0.510255	0.0181121	0.508888	0.0184767	-0.540845	0.0113545	0.638063	0.00185667	-0.238687	0.297421	0.621473	0.00263612	-0.208974	0.363301	-0.63215	0.00210852	0.0471906	0.839037	-0.274478	0.228554	-0.173651	0.451576	0.130394	0.573187
GINS3	M3	0.760309	6.33261e-05	-0.838783	2.03378e-06	0.827766	3.64118e-06	0.88736	8.22304e-08	0.626984	0.00235145	-0.563684	0.00778611	0.699577	0.000416064	-0.509096	0.0184207	0.589085	0.00495629	-0.512536	0.0175171	0.358283	0.110759	-0.283347	0.21326	-0.313181	0.166859	-0.0466493	0.840861	-0.0764356	0.741925	0.0226787	0.92227	0.193681	0.400225
UEVLD	M3	0.760045	6.39199e-05	-0.792027	1.88087e-05	0.880984	1.35208e-07	0.456671	0.0374298	0.590318	0.00484436	-0.33314	0.140026	0.276254	0.225435	-0.259039	0.256852	0.424496	0.0551093	0.0493004	0.831937	0.747238	9.91631e-05	-0.368554	0.100181	-0.716324	0.000259611	0.096097	0.678605	-0.317702	0.160492	-0.29313	0.197194	0.291108	0.200446
HELLS	M3	0.759989	6.40477e-05	-0.834174	2.60811e-06	0.833968	2.63678e-06	0.851128	1.0038e-06	0.709342	0.000317253	-0.501568	0.0205289	0.539603	0.0115814	-0.352502	0.117057	0.434918	0.0487988	-0.415536	0.0610184	0.392561	0.0783674	-0.496155	0.0221609	-0.302374	0.182781	-0.0671351	0.772475	0.0200755	0.93117	0.00662184	0.977274	0.247988	0.278417
PDP2	M3	0.759284	6.56588e-05	-0.718276	0.000245198	0.803356	1.1586e-05	0.549228	0.00991589	0.675232	0.000783352	-0.340694	0.130714	0.280874	0.217454	-0.16126	0.484973	0.251417	0.271609	-0.0500054	0.829568	0.550589	0.00969701	-0.509752	0.0182455	-0.439995	0.0459336	0.248459	0.277475	-0.125371	0.588173	-0.137347	0.552722	0.308558	0.173548
C11orf75	M3	0.758037	6.85953e-05	-0.731181	0.000166106	0.803561	1.14813e-05	0.436252	0.0480328	0.286554	0.207901	-0.661532	0.00109127	0.521675	0.0152886	-0.538533	0.0117798	0.456616	0.0374554	-0.18134	0.431473	0.492004	0.0234811	-0.189012	0.411898	-0.639415	0.00180277	0.170598	0.459691	-0.527983	0.0138882	0.0843258	0.716295	-0.165317	0.473904
FAM57A	M3	0.755919	7.38443e-05	-0.803766	1.13777e-05	0.877804	1.71471e-07	0.550524	0.00970742	0.372952	0.0958864	-0.641641	0.00171693	0.569215	0.00707796	-0.538945	0.0117031	0.574085	0.00649924	-0.202218	0.379363	0.582926	0.00554827	-0.172519	0.454578	-0.68831	0.000561727	0.0920915	0.691352	-0.448719	0.0413163	-0.037354	0.872289	-0.14418	0.532936
IDH3A	M3	0.755695	7.44193e-05	-0.8699	3.01207e-07	0.864789	4.25414e-07	0.66044	0.0011197	0.666762	0.000963412	-0.301648	0.183886	0.415474	0.0610609	-0.478705	0.0281377	0.741317	0.000120454	-0.194647	0.397834	0.748506	9.50528e-05	-0.188382	0.413487	-0.589891	0.00488292	-0.11585	0.617023	-0.0353178	0.8792	-0.385387	0.0844739	0.300682	0.185364
POLR3K	M3	0.755326	7.53758e-05	-0.773192	3.95799e-05	0.786978	2.31251e-05	0.722014	0.000219516	0.299511	0.187165	-0.786368	2.37011e-05	0.872857	2.45022e-07	-0.70926	0.000317989	0.610959	0.00325955	-0.551257	0.00959098	0.248621	0.277153	-0.0418927	0.856917	-0.433526	0.0496077	0.114454	0.621303	-0.5028	0.0201713	0.269936	0.236657	-0.0927304	0.689314
PIM2	M3	0.754903	7.64829e-05	-0.746743	0.000100809	0.847711	1.22797e-06	0.37513	0.0938093	0.386479	0.0835226	-0.550454	0.00971853	0.393122	0.0779042	-0.35443	0.114928	0.351003	0.118731	-0.0257996	0.911611	0.59793	0.00419858	-0.312585	0.167712	-0.687615	0.000571972	0.218615	0.341067	-0.48877	0.0245527	-0.0310586	0.893684	-0.0457399	0.843926
LPCAT1	M3	0.754786	7.67941e-05	-0.647317	0.00151353	0.670964	0.000870148	0.462079	0.0349541	0.384228	0.0854927	-0.697355	0.000441901	0.435698	0.0483499	-0.27279	0.231543	0.0925177	0.689992	-0.315295	0.163861	0.179507	0.436221	-0.569874	0.00699736	-0.297154	0.190828	0.108957	0.63826	-0.225132	0.326502	0.395232	0.07618	-0.260255	0.254544
STK39	M3	0.753903	7.91613e-05	-0.809474	8.80306e-06	0.872946	2.43493e-07	0.593899	0.00453096	0.657447	0.00120085	-0.312357	0.168039	0.420122	0.0579372	-0.429024	0.0522955	0.602758	0.00382736	-0.0637051	0.783827	0.733973	0.000152251	-0.166149	0.47165	-0.644693	0.00160489	0.288475	0.204734	-0.323816	0.152153	-0.342518	0.128534	0.216016	0.34698
RCBTB1	M3	0.753528	8.01859e-05	-0.778404	3.24457e-05	0.824975	4.19309e-06	0.585336	0.00531001	0.686972	0.000581604	-0.35332	0.11615	0.311827	0.1688	-0.191734	0.40507	0.307893	0.174526	-0.091623	0.692849	0.585138	0.0053293	-0.50046	0.0208549	-0.474286	0.0298369	0.215299	0.348622	-0.138903	0.548186	-0.143513	0.534852	0.199628	0.385628
BATF	M3	0.753505	8.02493e-05	-0.779705	3.08494e-05	0.807139	9.78702e-06	0.551671	0.00952591	0.296069	0.192531	-0.756523	7.23136e-05	0.630488	0.00218426	-0.55678	0.00875067	0.443403	0.0440849	-0.375164	0.0937776	0.357859	0.111213	-0.285894	0.208996	-0.49572	0.0222964	0.0186747	0.935963	-0.365957	0.102783	0.260725	0.253656	-0.222304	0.332775
TRMT11	M3	0.752906	8.19086e-05	-0.807748	9.52167e-06	0.742799	0.000114784	0.517698	0.0162283	0.395595	0.0758866	-0.553071	0.00930802	0.456349	0.0375812	-0.596249	0.00433466	0.655852	0.00124609	-0.361021	0.107863	0.524738	0.014595	-0.198157	0.389211	-0.474004	0.0299482	-0.270516	0.235612	-0.0168028	0.942371	-0.020144	0.930936	-0.185549	0.420672
CSE1L	M3	0.752425	8.32653e-05	-0.832946	2.78329e-06	0.838202	2.0994e-06	0.640106	0.00177577	0.732733	0.000158275	-0.250479	0.273461	0.335383	0.137214	-0.390027	0.0804859	0.644277	0.00161977	-0.115275	0.618785	0.750727	8.82068e-05	-0.266324	0.243233	-0.592784	0.00462666	-0.103931	0.65392	-0.06101	0.792776	-0.388751	0.0815679	0.290578	0.201304
FABP5P3	M3	0.750386	8.92292e-05	-0.861322	5.33495e-07	0.856715	7.1412e-07	0.629011	0.00225347	0.513186	0.0173503	-0.47797	0.028415	0.490019	0.0241342	-0.584813	0.00536096	0.730931	0.0001674	-0.289873	0.202449	0.646837	0.00152989	-0.176536	0.443976	-0.585145	0.00532861	-0.100214	0.66559	-0.109109	0.637788	-0.214897	0.349544	0.1194	0.6062
BCL3	M3	0.750046	9.02578e-05	-0.680165	0.000692336	0.644936	0.00159622	0.631193	0.00215186	0.419391	0.0584197	-0.751727	8.52672e-05	0.646433	0.00154381	-0.396526	0.0751373	0.188743	0.412575	-0.538898	0.0117119	0.0406553	0.861103	-0.463538	0.0343085	-0.11684	0.613997	0.098337	0.671512	-0.145418	0.529386	0.526788	0.0141451	-0.279129	0.220447
GNA15	M3	0.749759	9.11369e-05	-0.75179	8.50846e-05	0.758294	6.79812e-05	0.39833	0.073701	0.183307	0.426407	-0.74056	0.000123441	0.612016	0.00319178	-0.683831	0.000630663	0.564996	0.00761317	-0.326015	0.149229	0.427729	0.0530887	-0.0788188	0.734154	-0.582073	0.00563463	0.143076	0.536109	-0.452651	0.0393571	0.189365	0.411009	-0.351993	0.117623
DNAJC18	M3	0.749325	9.24773e-05	-0.78649	2.35854e-05	0.854615	8.12956e-07	0.559599	0.00834564	0.407397	0.066793	-0.57359	0.00655626	0.627584	0.00232209	-0.578881	0.00596798	0.600694	0.00398256	-0.20805	0.365473	0.561233	0.00811807	-0.0480191	0.836248	-0.638672	0.00183221	0.246255	0.2819	-0.539181	0.0116593	-0.0555506	0.810981	-0.0165799	0.943134
MED20	M3	0.749311	9.25204e-05	-0.789382	2.09731e-05	0.799269	1.38471e-05	0.459809	0.0359769	0.508749	0.018514	-0.361581	0.107278	0.361493	0.10737	-0.528996	0.0136734	0.678821	0.000716194	-0.106325	0.64644	0.729338	0.000175837	-0.109473	0.63666	-0.646531	0.00154041	0.00434219	0.985096	-0.20177	0.380444	-0.307146	0.175628	-0.0378127	0.870734
CNNM4	M3	0.748694	9.44542e-05	-0.723965	0.000207058	0.814725	6.89988e-06	0.469802	0.0316428	0.340899	0.130468	-0.690279	0.000533516	0.560577	0.00820886	-0.465501	0.033455	0.39616	0.0754314	-0.182466	0.428569	0.453651	0.0388708	-0.212748	0.3545	-0.579004	0.00595485	0.248734	0.276927	-0.496184	0.022152	0.122777	0.595976	-0.251279	0.271881
SQRDL	M3	0.74776	9.74502e-05	-0.804858	1.08396e-05	0.858208	6.50437e-07	0.41707	0.0599741	0.327286	0.147557	-0.517622	0.0162467	0.49815	0.0215478	-0.63153	0.0021365	0.717119	0.000253653	-0.111265	0.631119	0.715768	0.00026384	0.0234379	0.919675	-0.79528	1.64157e-05	0.0826134	0.721833	-0.519728	0.015743	-0.221745	0.334024	-0.000662573	0.997726
CD3EAP	M3	0.747666	9.77591e-05	-0.80114	1.27679e-05	0.705871	0.000349773	0.799283	1.38385e-05	0.714766	0.000271621	-0.395225	0.0761861	0.485205	0.0257782	-0.423229	0.0559175	0.540682	0.011384	-0.51831	0.0160808	0.350457	0.119345	-0.410375	0.0646337	-0.150366	0.515313	-0.174932	0.448193	0.296774	0.191423	-0.0169748	0.941782	0.207244	0.367376
GNAZ	M3	0.747549	9.81389e-05	-0.709823	0.000312957	0.738715	0.000130989	0.480137	0.0276039	0.212249	0.355656	-0.813411	7.3387e-06	0.678033	0.000730499	-0.603388	0.00378099	0.433307	0.0497358	-0.368656	0.10008	0.288914	0.204015	-0.151168	0.513049	-0.492528	0.0233113	0.223994	0.329018	-0.508206	0.0186606	0.328215	0.146343	-0.520749	0.0155033
TMEM25	M3	0.74649	0.000101659	-0.855568	7.66722e-07	0.799466	1.37297e-05	0.564184	0.00771982	0.484561	0.0260048	-0.447335	0.0420239	0.451081	0.0401306	-0.631536	0.00213622	0.741399	0.000120131	-0.305746	0.177705	0.631479	0.00213881	-0.124287	0.591427	-0.541383	0.0112573	-0.150602	0.514649	-0.0996307	0.667428	-0.205443	0.371646	0.137086	0.553484
RFC3	M3	0.746419	0.000101897	-0.840544	1.84556e-06	0.840065	1.89513e-06	0.84534	1.40833e-06	0.778824	3.19231e-05	-0.375614	0.0933524	0.492199	0.0234177	-0.338969	0.132801	0.508941	0.0184623	-0.331705	0.141847	0.509632	0.0182776	-0.426167	0.054058	-0.356293	0.112898	-0.0306294	0.895145	0.0363498	0.875697	-0.150732	0.514282	0.267074	0.241859
CPSF3	M3	0.746242	0.000102498	-0.852836	9.05892e-07	0.883292	1.13312e-07	0.631007	0.00216033	0.560035	0.00828438	-0.374619	0.0942935	0.511748	0.0177209	-0.575197	0.00637272	0.783109	2.69929e-05	-0.171769	0.456572	0.746714	0.000100904	-0.0415451	0.858093	-0.696118	0.000456866	0.0285676	0.902169	-0.302808	0.182122	-0.353541	0.115906	0.200817	0.382746
CCL4	M3	0.746159	0.000102779	-0.750461	8.90031e-05	0.79482	1.67373e-05	0.427835	0.0530233	0.301267	0.184468	-0.576419	0.00623603	0.518311	0.0160804	-0.558276	0.00853379	0.534994	0.0124559	-0.216689	0.345443	0.521662	0.0152915	-0.138904	0.548183	-0.574556	0.00644541	0.128358	0.579242	-0.360975	0.107912	0.0184936	0.936583	-0.220607	0.336574
EBI3	M3	0.745812	0.000103968	-0.787771	2.23951e-05	0.797874	1.47021e-05	0.608181	0.00344344	0.397922	0.0740238	-0.653316	0.00132101	0.623759	0.00251473	-0.563752	0.00777712	0.483181	0.0264954	-0.377418	0.0916647	0.390128	0.0804002	-0.250558	0.273305	-0.438937	0.0465198	0.096474	0.677409	-0.31181	0.168825	0.188642	0.412829	-0.229468	0.31702
UBA5	M3	0.745366	0.000105511	-0.7778	3.32106e-05	0.702931	0.000379519	0.553731	0.00920677	0.554731	0.00905508	-0.42502	0.0547784	0.340016	0.131532	-0.422839	0.0561682	0.525984	0.0143204	-0.335893	0.13658	0.487646	0.0249341	-0.386822	0.0832257	-0.355506	0.113753	-0.133278	0.564658	0.192348	0.40354	-0.0685728	0.76773	-0.0893417	0.700151
MTAP	M3	0.745199	0.000106095	-0.811286	8.10023e-06	0.857082	6.97977e-07	0.636253	0.00193089	0.63664	0.00191484	-0.38279	0.0867695	0.419934	0.0580607	-0.44388	0.0438308	0.602846	0.0038209	-0.129667	0.575343	0.688196	0.0005634	-0.219636	0.338759	-0.60285	0.0038206	0.15772	0.494735	-0.220411	0.337014	-0.289477	0.203095	0.173096	0.453047
LIMA1	M3	0.745006	0.000106769	-0.807965	9.42865e-06	0.83444	2.57149e-06	0.487956	0.0248285	0.508751	0.0185133	-0.381094	0.0882936	0.346603	0.123745	-0.437266	0.0474573	0.610602	0.00328271	-0.128192	0.579736	0.700521	0.000405482	-0.252543	0.269395	-0.631185	0.0021522	-0.0470859	0.83939	-0.108169	0.640704	-0.273398	0.230464	0.0416738	0.857657
C17orf96	M3	0.744621	0.000108133	-0.833281	2.73458e-06	0.840184	1.8827e-06	0.587765	0.00507853	0.574336	0.00647054	-0.426587	0.0537962	0.394301	0.0769373	-0.429052	0.0522784	0.617544	0.00285622	-0.198894	0.387414	0.667103	0.000955551	-0.283825	0.212455	-0.56567	0.00752549	-0.159211	0.490611	-0.0165343	0.943291	-0.218662	0.340959	0.055815	0.810097
EXT1	M3	0.744583	0.000108267	-0.755451	7.50509e-05	0.742739	0.000115009	0.576899	0.006183	0.529283	0.013613	-0.480457	0.0274857	0.515429	0.0167851	-0.556014	0.0088636	0.561749	0.00804723	-0.282922	0.213977	0.491809	0.0235447	-0.125705	0.587171	-0.407866	0.0664491	0.39554	0.075931	-0.213599	0.352533	-0.0381268	0.869669	-0.210567	0.35957
PGRMC1	M3	0.743547	0.000112011	-0.835678	2.40677e-06	0.87161	2.67477e-07	0.516619	0.0164912	0.471229	0.0310589	-0.47538	0.0294091	0.475222	0.0294703	-0.622799	0.00256513	0.726264	0.000193163	-0.128939	0.577511	0.743122	0.000113579	-0.050758	0.82704	-0.734498	0.000149757	0.0792349	0.7328	-0.384528	0.0852288	-0.258591	0.257704	-0.0515711	0.82431
KIF3A	M3	0.742142	0.000117269	-0.735841	0.000143544	0.794994	1.6615e-05	0.322515	0.153901	0.553769	0.00920099	-0.323938	0.15199	0.160182	0.487935	-0.27115	0.234473	0.372685	0.0961425	0.10557	0.648797	0.746327	0.000102208	-0.362171	0.106664	-0.655263	0.00126318	0.198225	0.389044	-0.21547	0.34823	-0.260045	0.254941	-0.0935097	0.68683
PRMT3	M3	0.741538	0.000119591	-0.819191	5.57517e-06	0.862443	4.96169e-07	0.52598	0.0143211	0.69981	0.000413433	-0.224326	0.328284	0.227601	0.321083	-0.272444	0.232161	0.528912	0.0136911	0.0197567	0.932261	0.818445	5.77943e-06	-0.365635	0.103109	-0.64492	0.00159679	0.0259128	0.911225	-0.0529105	0.819819	-0.411862	0.0635761	0.21741	0.3438
UCHL5	M3	0.74022	0.000124804	-0.815491	6.65469e-06	0.853645	8.62526e-07	0.557257	0.00868104	0.739998	0.000125699	-0.195474	0.395794	0.243554	0.28738	-0.314267	0.165314	0.595423	0.00440284	0.0221584	0.924048	0.838552	2.05966e-06	-0.284088	0.212014	-0.665244	0.000999156	0.0590867	0.799178	-0.0936603	0.68635	-0.479709	0.0277625	0.274103	0.229216
SNX24	M3	0.739034	0.000129657	-0.702473	0.000384337	0.720365	0.000230551	0.35932	0.109655	0.255056	0.264498	-0.576235	0.00625645	0.527407	0.0140116	-0.64358	0.00164502	0.562373	0.00796226	-0.213603	0.352524	0.497973	0.0216017	0.0115221	0.960466	-0.557004	0.008718	0.394859	0.0764832	-0.48308	0.0265318	0.0449431	0.846614	-0.274151	0.229131
CYB5A	M3	0.738428	0.000132201	-0.813492	7.31118e-06	0.827614	3.66953e-06	0.517279	0.0163301	0.355353	0.113919	-0.618532	0.00279947	0.582844	0.00555652	-0.636933	0.0019027	0.642592	0.00168134	-0.275485	0.226782	0.554457	0.00909644	-0.0830795	0.720324	-0.625567	0.00242205	-0.0700508	0.76286	-0.408911	0.0656886	-0.00117837	0.995955	-0.211197	0.3581
C7orf68	M3	0.737571	0.000135868	-0.836166	2.34447e-06	0.814536	6.96174e-06	0.71009	0.000310596	0.646975	0.00152516	-0.3503	0.119522	0.501068	0.0206755	-0.523841	0.0147953	0.694824	0.000472985	-0.309235	0.172557	0.584676	0.00537445	-0.173976	0.450717	-0.469779	0.0316522	-0.0156188	0.946426	-0.0720005	0.756449	-0.260253	0.254548	0.242417	0.289707
ASPHD2	M3	0.73692	0.000138716	-0.731146	0.000166289	0.799812	1.35259e-05	0.526311	0.0142488	0.196999	0.392043	-0.830167	3.21846e-06	0.707678	0.000332507	-0.561099	0.00813656	0.414071	0.0620288	-0.375533	0.0934296	0.285556	0.209559	-0.199076	0.386969	-0.52585	0.0143496	0.066715	0.773863	-0.554376	0.00910872	0.310356	0.170926	-0.157187	0.49621
CKS2	M3	0.736361	0.000141199	-0.795196	1.64743e-05	0.830541	3.15666e-06	0.648166	0.00148493	0.273161	0.230886	-0.775506	3.62598e-05	0.750059	9.02195e-05	-0.678812	0.000716354	0.641219	0.00173295	-0.439355	0.0462876	0.391554	0.0792039	-0.076881	0.74047	-0.541904	0.0111639	-0.0690098	0.766289	-0.421581	0.0569816	0.14941	0.51802	-0.158149	0.493547
SLC19A2	M3	0.736022	0.000142726	-0.823394	4.53721e-06	0.850284	1.05552e-06	0.518446	0.016048	0.617608	0.00285251	-0.312184	0.168287	0.280126	0.218734	-0.394136	0.0770721	0.603156	0.00379807	-0.0374523	0.871956	0.798631	1.42323e-05	-0.276332	0.225299	-0.651542	0.00137565	-0.115147	0.619177	-0.0841762	0.716778	-0.346674	0.123663	0.0476525	0.837482
C20orf24	M3	0.73294	0.000157257	-0.657134	0.00120964	0.588012	0.00505546	0.406782	0.0672453	0.351362	0.118328	-0.609946	0.00332561	0.422665	0.0562803	-0.433101	0.049857	0.27297	0.231224	-0.385583	0.0843028	0.223106	0.33099	-0.371444	0.0973431	-0.227093	0.322193	0.125958	0.586411	-0.10009	0.665981	0.316172	0.162628	-0.224012	0.328979
AHCY	M3	0.73287	0.0001576	-0.741508	0.000119708	0.772436	4.07194e-05	0.662084	0.00107713	0.234834	0.305519	-0.84904	1.13604e-06	0.825155	4.15554e-06	-0.640393	0.00176462	0.515574	0.016749	-0.513395	0.0172972	0.225788	0.325058	-0.114162	0.622197	-0.425015	0.0547814	0.0714882	0.758132	-0.470049	0.0315413	0.341987	0.129166	-0.253422	0.267675
SLC1A5	M3	0.731828	0.000162804	-0.682069	0.000659684	0.647827	0.00149629	0.464518	0.0338802	0.460626	0.0356062	-0.4711	0.0311114	0.337951	0.134043	-0.284191	0.211841	0.329559	0.144599	-0.274931	0.227757	0.377091	0.0919684	-0.440657	0.04557	-0.322249	0.154262	-0.128173	0.579793	0.073436	0.751739	0.111757	0.629599	-0.164354	0.476522
ARHGAP11A	M3	0.731186	0.000166084	-0.757847	6.90528e-05	0.803744	1.13891e-05	0.786001	2.40539e-05	0.807434	9.65779e-06	-0.366011	0.102728	0.396038	0.0755296	-0.153723	0.50587	0.288314	0.204997	-0.24269	0.289146	0.43542	0.0485096	-0.586266	0.00522043	-0.296645	0.191625	0.101544	0.661404	0.0504101	0.828208	-0.0815919	0.725144	0.332779	0.140483
CTH	M3	0.730938	0.000167363	-0.669794	0.000895316	0.564519	0.00767561	0.49744	0.0217645	0.66754	0.000945534	-0.182481	0.42853	0.271204	0.234378	-0.328262	0.146282	0.434502	0.0490397	-0.258822	0.257263	0.434619	0.0489715	-0.288341	0.204953	-0.178353	0.439224	0.167991	0.46668	0.185818	0.419988	-0.1196	0.605594	0.0778135	0.737429
PIGF	M3	0.730334	0.000170522	-0.818463	5.77439e-06	0.836174	2.34347e-06	0.594634	0.00446879	0.396718	0.0749831	-0.573253	0.00659531	0.567628	0.0072755	-0.577642	0.00610166	0.600798	0.00397464	-0.321481	0.155302	0.517266	0.0163331	-0.183885	0.424924	-0.54755	0.0101911	0.00795604	0.972696	-0.310654	0.170494	-0.0269483	0.907691	0.0853249	0.713069
VPS37A	M3	0.730228	0.000171078	-0.751753	8.51904e-05	0.829684	3.29986e-06	0.338049	0.133923	0.510743	0.0179836	-0.324878	0.150736	0.182155	0.429371	-0.268361	0.23951	0.429513	0.051998	0.10291	0.657117	0.781592	2.86574e-05	-0.363997	0.104779	-0.763445	5.66329e-05	-0.0582811	0.801863	-0.2717	0.233489	-0.29368	0.196316	0.0528562	0.820001
ERI1	M3	0.730147	0.000171509	-0.788359	2.18666e-05	0.888749	7.34964e-08	0.445955	0.0427386	0.470611	0.0313108	-0.437362	0.0474028	0.333289	0.139838	-0.35941	0.10956	0.517287	0.0163279	0.0112056	0.961551	0.746687	0.000100994	-0.269081	0.238203	-0.771509	4.21567e-05	-0.0312891	0.892899	-0.346575	0.123777	-0.277742	0.222845	0.206253	0.369722
KATNAL1	M3	0.729756	0.000173589	-0.77655	3.48433e-05	0.854638	8.11811e-07	0.359736	0.109215	0.377683	0.091418	-0.485138	0.0258019	0.378998	0.0902041	-0.528191	0.013844	0.606535	0.00355642	0.0283151	0.90303	0.778524	3.22949e-05	-0.0718717	0.756872	-0.826884	3.80831e-06	0.0931129	0.688094	-0.50818	0.0186676	-0.24227	0.290008	-0.200758	0.382887
AHCYL2	M3	0.729624	0.000174297	-0.632776	0.00208056	0.713854	0.000278878	0.449139	0.0411035	0.485289	0.025749	-0.544842	0.0106487	0.351345	0.118348	-0.12923	0.576644	0.0689659	0.766434	-0.113099	0.625465	0.334774	0.137973	-0.555759	0.00890138	-0.395532	0.0759372	0.19725	0.391429	-0.278733	0.221129	0.196646	0.39291	-0.190746	0.407542
MAPKAPK3	M3	0.72948	0.00017507	-0.775589	3.6145e-05	0.829373	3.35329e-06	0.661777	0.00108498	0.510478	0.0180533	-0.510775	0.0179752	0.561908	0.00802557	-0.425823	0.0542728	0.505795	0.0193228	-0.301044	0.184809	0.46003	0.0358765	-0.286532	0.207936	-0.490006	0.0241388	0.190693	0.407674	-0.236668	0.301649	-0.0411739	0.859348	0.232881	0.309676
POLA2	M3	0.728408	0.000180931	-0.77814	3.27785e-05	0.733257	0.000155705	0.943476	1.46988e-10	0.687199	0.000578187	-0.493348	0.023047	0.693753	0.000486692	-0.429198	0.0521895	0.495976	0.0222167	-0.599406	0.00408208	0.213586	0.352562	-0.347177	0.123083	-0.114044	0.622561	0.0127108	0.956391	0.0637027	0.783835	0.0988965	0.669745	0.25448	0.265615
SPECC1	M3	0.727637	0.000185253	-0.802293	1.21402e-05	0.803717	1.14024e-05	0.705499	0.00035342	0.488913	0.0245043	-0.60459	0.00369389	0.632563	0.00209003	-0.536917	0.0120848	0.57012	0.0069674	-0.402307	0.0706079	0.413254	0.0625975	-0.195864	0.394832	-0.405302	0.0683433	0.0881055	0.704118	-0.18552	0.420746	0.0235604	0.919257	-0.0916161	0.692871
RAB23	M3	0.726327	0.000192793	-0.802069	1.226e-05	0.853592	8.65329e-07	0.596052	0.00435079	0.412976	0.0627918	-0.584544	0.00538734	0.586745	0.00517471	-0.547064	0.010272	0.609826	0.00333354	-0.258501	0.257875	0.543438	0.0108924	-0.147246	0.524167	-0.617665	0.00284924	-0.155999	0.499514	-0.367811	0.100921	-0.0636575	0.783985	0.114695	0.620561
RRM1	M3	0.724976	0.000200843	-0.81426	7.05252e-06	0.830025	3.24213e-06	0.813113	7.44148e-06	0.653446	0.00131709	-0.450126	0.0406068	0.586073	0.00523887	-0.475216	0.0294728	0.611733	0.00320984	-0.350005	0.119855	0.497633	0.0217055	-0.231044	0.313615	-0.427243	0.0533889	0.0469918	0.839707	-0.130932	0.571591	-0.148334	0.521073	0.222012	0.333428
TFDP1	M3	0.724669	0.000202716	-0.780594	2.9799e-05	0.837942	2.12936e-06	0.75638	7.26731e-05	0.541226	0.0112856	-0.590364	0.00484017	0.591929	0.00470122	-0.363145	0.105655	0.412499	0.0631268	-0.34453	0.126158	0.385429	0.0844374	-0.398191	0.0738108	-0.438395	0.0468222	-0.000423523	0.998546	-0.236497	0.302007	0.0553205	0.81175	0.162608	0.48128
TRIP10	M3	0.724009	0.000206788	-0.763395	5.67341e-05	0.724263	0.000205212	0.582807	0.00556024	0.269977	0.236584	-0.785538	2.45049e-05	0.694458	0.000477635	-0.680531	0.00068595	0.55326	0.009279	-0.516064	0.0166276	0.276001	0.225877	-0.153867	0.505465	-0.367207	0.101525	-0.136213	0.556036	-0.233574	0.308198	0.306627	0.176396	-0.471864	0.0308019
LMAN1	M3	0.722435	0.000216779	-0.77729	3.38689e-05	0.869534	3.08881e-07	0.380528	0.0888063	0.608198	0.0034423	-0.247165	0.280067	0.147469	0.523532	-0.250583	0.273255	0.477555	0.0285725	0.179621	0.435926	0.883701	1.09774e-07	-0.323337	0.152795	-0.804116	1.12028e-05	0.0245788	0.915779	-0.273035	0.231108	-0.45242	0.0394702	0.206108	0.370067
KIAA1467	M3	0.72221	0.000218241	-0.733262	0.000155683	0.791805	1.89831e-05	0.551655	0.00952841	0.548271	0.0100721	-0.423912	0.0554806	0.447163	0.0421124	-0.411069	0.0641389	0.529755	0.0135142	-0.113008	0.625746	0.599913	0.00404262	-0.165042	0.474651	-0.578295	0.00603092	0.16667	0.470242	-0.297607	0.190121	-0.18279	0.427734	-0.0199121	0.931729
ORMDL3	M3	0.72191	0.000220203	-0.698384	0.000429772	0.727945	0.000183514	0.514722	0.0169616	0.263028	0.249336	-0.661345	0.0010961	0.683401	0.000637635	-0.593348	0.00457811	0.518269	0.0160905	-0.360039	0.108895	0.313702	0.166117	-0.0488293	0.833522	-0.493847	0.0228875	0.161442	0.484472	-0.51774	0.0162182	0.150282	0.515551	0.0199157	0.931717
RPP40	M3	0.721236	0.000224665	-0.722126	0.000218788	0.690044	0.000536823	0.434307	0.0491528	0.120428	0.60308	-0.818597	5.73735e-06	0.653179	0.00132516	-0.681736	0.000665308	0.537995	0.0118806	-0.474825	0.0296254	0.273545	0.230204	-0.126154	0.585826	-0.465837	0.0333106	-0.162959	0.480323	-0.336162	0.136246	0.347757	0.122415	-0.440445	0.0456861
CD99L2	M3	0.721139	0.000225315	-0.712328	0.000291382	0.769738	4.50247e-05	0.449177	0.0410843	0.411027	0.0641681	-0.478118	0.0283587	0.502299	0.0203163	-0.52942	0.0135843	0.519888	0.0157051	-0.121412	0.600101	0.564787	0.0076405	-0.0634308	0.784736	-0.612311	0.00317309	0.367321	0.10141	-0.536699	0.0121263	-0.049577	0.831007	-0.169297	0.463174
ESPL1	M3	0.72065	0.000228611	-0.718747	0.000241826	0.713975	0.0002779	0.658969	0.00115899	0.568607	0.00715314	-0.572973	0.00662779	0.422661	0.0562827	-0.209579	0.36188	0.151589	0.511864	-0.386178	0.0837841	0.218258	0.341876	-0.67113	0.000866623	-0.189553	0.410536	-0.126403	0.585078	0.0559556	0.809627	0.26065	0.253799	-0.063769	0.783615
SGCB	M3	0.720554	0.000229258	-0.786462	2.36118e-05	0.856127	7.40667e-07	0.437601	0.0472681	0.511456	0.0177968	-0.348693	0.121344	0.34278	0.128223	-0.477368	0.0286435	0.594082	0.00451547	0.0168436	0.942231	0.785297	2.47425e-05	-0.128443	0.578987	-0.74076	0.000122645	0.257463	0.25986	-0.414729	0.0615738	-0.338083	0.133881	0.130968	0.571484
XPO5	M3	0.720101	0.000232357	-0.73641	0.000140979	0.829868	3.26868e-06	0.519779	0.015731	0.665444	0.000994372	-0.306337	0.176826	0.196526	0.393205	-0.10228	0.659093	0.310274	0.171045	0.0348439	0.88081	0.668031	0.000934396	-0.54296	0.0109764	-0.59021	0.00485404	-0.0379828	0.870157	-0.0601071	0.79578	-0.276025	0.225836	0.207988	0.36562
FRMD4B	M3	0.72	0.000233052	-0.787644	2.25107e-05	0.884934	9.96968e-08	0.414678	0.0616089	0.532318	0.0129878	-0.332724	0.140552	0.257193	0.260377	-0.335544	0.137014	0.507501	0.0188521	0.0695138	0.764628	0.800116	1.33493e-05	-0.284288	0.211678	-0.755299	7.5446e-05	0.106408	0.646182	-0.289725	0.202691	-0.367623	0.101109	0.224063	0.328866
C11orf82	M3	0.719993	0.000233102	-0.778189	3.27154e-05	0.773751	3.87552e-05	0.872332	2.54274e-07	0.733772	0.000153213	-0.446619	0.0423935	0.530432	0.0133735	-0.301198	0.184573	0.405609	0.0681147	-0.431375	0.0508784	0.32897	0.145362	-0.481391	0.027143	-0.211675	0.356989	-0.0455384	0.844606	0.0926154	0.68968	-0.0118291	0.959413	0.352872	0.116646
SEC24D	M3	0.717929	0.000247708	-0.7109	0.000303515	0.805696	1.04422e-05	0.375096	0.0938419	0.587334	0.00511901	-0.236519	0.30196	0.130643	0.572448	-0.128253	0.579553	0.327196	0.147675	0.132109	0.568107	0.734504	0.000149728	-0.429383	0.0520772	-0.652221	0.00135453	0.122532	0.596716	-0.182347	0.428875	-0.365302	0.103447	0.366518	0.102217
COX18	M3	0.71776	0.000248939	-0.709484	0.000315978	0.658291	0.00117749	0.505747	0.0193362	0.301295	0.184424	-0.628573	0.00227437	0.641135	0.00173613	-0.640208	0.00177178	0.558631	0.00848306	-0.427163	0.053438	0.315759	0.163208	-0.032299	0.889462	-0.364589	0.104173	0.0741008	0.749561	-0.306198	0.177033	0.192538	0.403067	-0.266114	0.243619
FBXO6	M3	0.717686	0.000249483	-0.744476	0.00010865	0.741481	0.000119815	0.741712	0.000118918	0.648392	0.00147739	-0.369658	0.0990902	0.510608	0.0180191	-0.283932	0.212275	0.37037	0.0983912	-0.379918	0.089362	0.329616	0.144526	-0.423905	0.0554855	-0.235687	0.303715	0.0871053	0.707334	-0.0356874	0.877945	0.00191886	0.993414	0.491405	0.0236766
NFE2L3	M3	0.717198	0.00025307	-0.7418	0.000118582	0.823415	4.53265e-06	0.446718	0.0423423	0.535807	0.0122977	-0.46294	0.034572	0.281112	0.217049	-0.234278	0.306699	0.306769	0.176186	-0.00847663	0.97091	0.600443	0.00400181	-0.436847	0.0476947	-0.61408	0.00306286	-0.0174666	0.940098	-0.279294	0.220163	-0.129808	0.574924	0.140752	0.542822
MIR155HG	M3	0.7171	0.000253796	-0.796802	1.53906e-05	0.817961	5.91569e-06	0.352493	0.117067	0.371969	0.0968344	-0.444487	0.043509	0.332107	0.141335	-0.508029	0.0187084	0.615938	0.00295054	-0.0773897	0.738811	0.725867	0.000195502	-0.164888	0.475069	-0.721818	0.000220807	-0.174107	0.45037	-0.257367	0.260044	-0.216921	0.344914	-0.0416444	0.857757
RPAP3	M3	0.716836	0.000255763	-0.752237	8.37996e-05	0.750413	8.91491e-05	0.525958	0.014326	0.597258	0.00425252	-0.366193	0.102544	0.325961	0.1493	-0.329864	0.144206	0.496903	0.0219295	-0.150041	0.516234	0.595608	0.00438748	-0.310949	0.170066	-0.499067	0.0212707	-0.206116	0.370047	-0.043127	0.852745	-0.180409	0.43388	0.18684	0.41739
CSTF2	M3	0.715859	0.000263142	-0.775646	3.60671e-05	0.788092	2.21057e-05	0.684173	0.000625149	0.701804	0.000391481	-0.29851	0.188716	0.39046	0.0801205	-0.299091	0.187814	0.540939	0.0113373	-0.20137	0.381409	0.598962	0.00411678	-0.332064	0.14139	-0.445014	0.043231	-0.0912794	0.693947	0.0484234	0.834887	-0.243829	0.286818	0.145279	0.529785
IKBKAP	M3	0.715811	0.000263512	-0.7548	7.67545e-05	0.781795	2.84292e-05	0.53226	0.0129995	0.69752	0.000439938	-0.252227	0.270015	0.220185	0.337523	-0.237179	0.300575	0.426617	0.0537771	-0.0308403	0.894427	0.688808	0.000554472	-0.407385	0.0668016	-0.500476	0.0208501	0.182451	0.428608	0.0102914	0.964686	-0.303406	0.181216	-0.022577	0.922617
SLC39A14	M3	0.714743	0.000271804	-0.771634	4.1961e-05	0.869661	3.06199e-07	0.408116	0.0662668	0.407187	0.0669471	-0.506073	0.0192455	0.345371	0.125176	-0.373877	0.0950004	0.501123	0.0206595	0.00564627	0.980621	0.725132	0.000199902	-0.265136	0.24542	-0.784826	2.52122e-05	-0.0775738	0.73821	-0.352649	0.116893	-0.19109	0.40668	-0.0899025	0.698353
MCU	M3	0.713686	0.00028023	-0.741587	0.000119404	0.812264	7.74158e-06	0.702237	0.000386842	0.445248	0.043108	-0.600915	0.00396572	0.630207	0.0021973	-0.459705	0.0360245	0.461641	0.0351495	-0.35382	0.115599	0.360173	0.108754	-0.260002	0.255023	-0.418982	0.0586917	0.14569	0.52861	-0.300857	0.185094	0.0518275	0.82345	0.188771	0.412506
CTSC	M3	0.710976	0.000302862	-0.718813	0.000241359	0.799516	1.37003e-05	0.291957	0.199076	0.37055	0.098215	-0.374398	0.0945042	0.317393	0.160922	-0.457798	0.0369027	0.560234	0.00825664	0.0747952	0.747287	0.766852	5.00617e-05	-0.0754207	0.745241	-0.78972	2.06848e-05	0.251449	0.271546	-0.46968	0.0316931	-0.267758	0.240608	-0.036482	0.875248
KHSRP	M3	0.710346	0.000308341	-0.655937	0.00124367	0.646745	0.00153305	0.616178	0.00293628	0.448774	0.0412886	-0.688815	0.000554371	0.513604	0.017244	-0.22419	0.328583	0.119247	0.606666	-0.445292	0.0430853	0.098911	0.669699	-0.607156	0.0035134	-0.176379	0.444389	-0.0818065	0.724448	-0.0381169	0.869702	0.436989	0.047614	-0.266911	0.242156
TPD52	M3	0.709778	0.000313356	-0.7524	8.33365e-05	0.734862	0.000148049	0.54287	0.0109922	0.70625	0.00034609	-0.215633	0.347857	0.242673	0.289182	-0.343029	0.127928	0.510807	0.0179666	-0.129668	0.575341	0.639665	0.00179295	-0.311241	0.169644	-0.415936	0.0607451	0.27147	0.2339	0.0482876	0.835344	-0.321014	0.155936	0.330544	0.143332
PI4K2B	M3	0.709318	0.000317471	-0.777657	3.33944e-05	0.754933	7.6404e-05	0.654894	0.00127397	0.802437	1.2064e-05	-0.107445	0.642953	0.270505	0.235632	-0.284356	0.211563	0.53787	0.0119041	-0.156879	0.497065	0.646013	0.00155836	-0.327349	0.147474	-0.374267	0.0946284	0.119458	0.606023	0.10125	0.662328	-0.413602	0.0623551	0.612268	0.00317584
FEN1	M3	0.708099	0.000328582	-0.771785	4.17243e-05	0.764859	5.382e-05	0.878872	1.58436e-07	0.569191	0.00708103	-0.591917	0.00470227	0.71213	0.000293039	-0.486089	0.0254699	0.51458	0.0169973	-0.540266	0.0114597	0.25515	0.264316	-0.293304	0.196916	-0.248509	0.277376	-0.0209012	0.928346	-0.0859163	0.711163	0.120559	0.602683	0.0743216	0.748838
DCLRE1B	M3	0.707882	0.000330602	-0.799633	1.36309e-05	0.890169	6.54245e-08	0.644262	0.00162031	0.590956	0.00478723	-0.418179	0.0592274	0.47541	0.0293973	-0.393832	0.077321	0.546734	0.0103273	-0.105863	0.647882	0.662369	0.00106989	-0.236489	0.302024	-0.64747	0.00150834	0.117982	0.610513	-0.339201	0.132518	-0.242407	0.289728	0.129431	0.576045
CDKN3	M3	0.7074	0.000335109	-0.78685	2.32451e-05	0.777147	3.40549e-05	0.855445	7.72537e-07	0.547644	0.0101756	-0.582276	0.00561402	0.707631	0.000332943	-0.537737	0.0119291	0.552091	0.00946001	-0.53348	0.0127545	0.288015	0.205488	-0.25783	0.259156	-0.289703	0.202726	0.0221757	0.923989	-0.145449	0.529298	0.0971741	0.675191	0.138671	0.548862
TDRD3	M3	0.706165	0.000346913	-0.639705	0.00179138	0.570993	0.00686201	0.515415	0.0167885	0.659547	0.00114341	-0.188274	0.413759	0.332037	0.141423	-0.342467	0.128595	0.447684	0.0418446	-0.239394	0.295949	0.422401	0.0564506	-0.195093	0.396731	-0.215095	0.349089	0.341733	0.129469	0.0339086	0.883988	-0.142494	0.537786	0.217763	0.342998
MSI2	M3	0.705523	0.000353184	-0.720872	0.000227107	0.848131	1.19825e-06	0.509027	0.0184394	0.484314	0.0260919	-0.533328	0.0127848	0.360071	0.108862	-0.195138	0.39662	0.195719	0.395189	-0.0542332	0.815388	0.499503	0.0211399	-0.52731	0.0140326	-0.563805	0.00777009	0.206677	0.368717	-0.345743	0.124742	-0.00273974	0.990596	0.0975315	0.67406
TRERF1	M3	0.704353	0.000364867	-0.693667	0.000487812	0.812904	7.51448e-06	0.543723	0.0108425	0.561377	0.0080983	-0.497065	0.0218795	0.397499	0.0743604	-0.239401	0.295934	0.235457	0.3042	-0.0569053	0.806454	0.49117	0.0237538	-0.417579	0.0596304	-0.522122	0.0151856	0.398416	0.0736334	-0.387834	0.0823527	-0.0150878	0.948245	0.00119228	0.995908
SPSB1	M3	0.703574	0.000372834	-0.642267	0.00169342	0.711952	0.000294533	0.383798	0.0858732	0.419577	0.0582969	-0.427953	0.0529506	0.417357	0.0597802	-0.360498	0.108412	0.337221	0.134939	-0.0709391	0.759938	0.485047	0.0258337	-0.186423	0.418449	-0.504593	0.0196598	0.457941	0.0368361	-0.445728	0.0428568	0.009284	0.968141	-0.0745372	0.748132
SND1	M3	0.703287	0.000375807	-0.740528	0.000123569	0.86015	5.7511e-07	0.463502	0.0343242	0.520751	0.0155028	-0.388136	0.082094	0.325613	0.149761	-0.277188	0.223806	0.415867	0.060792	0.059506	0.797781	0.699089	0.000421625	-0.283791	0.212513	-0.719141	0.000239038	0.138308	0.549918	-0.411201	0.0640446	-0.275564	0.226644	0.158382	0.492901
CSF1	M3	0.702999	0.000378802	-0.697784	0.000436804	0.740019	0.000125615	0.590238	0.00485158	0.652335	0.001351	-0.385256	0.0845887	0.280019	0.218917	-0.0517293	0.823779	0.0954088	0.680789	-0.199571	0.385765	0.356551	0.11262	-0.722467	0.000216568	-0.258533	0.257815	0.193977	0.399492	0.059901	0.796466	0.0538263	0.81675	0.32344	0.152657
SHPK	M3	0.702795	0.000380941	-0.670631	0.000877236	0.73913	0.000129259	0.72218	0.000218433	0.472173	0.0306774	-0.677169	0.000746462	0.664151	0.00102556	-0.334998	0.137693	0.198136	0.389262	-0.425249	0.0546335	0.133346	0.564457	-0.437074	0.0475657	-0.238821	0.29714	0.422248	0.056549	-0.333506	0.139565	0.333747	0.139261	-0.0367484	0.874344
ABCB10	M3	0.701732	0.000392247	-0.749581	9.1684e-05	0.78253	2.7618e-05	0.471764	0.0308423	0.697887	0.00043559	-0.150504	0.514924	0.153386	0.506813	-0.25889	0.257134	0.501961	0.0204143	0.0719138	0.756734	0.799566	1.36704e-05	-0.308993	0.172911	-0.62952	0.00222942	0.112935	0.625969	-0.104387	0.652492	-0.4572	0.0371816	0.161334	0.484769
MAP4K5	M3	0.701625	0.000393409	-0.663539	0.00104061	0.68908	0.000550542	0.374685	0.0942312	0.521744	0.0152726	-0.407385	0.0668017	0.195572	0.395551	-0.145109	0.530273	0.169281	0.463217	-0.0904811	0.696501	0.455816	0.0378333	-0.577064	0.00616483	-0.370517	0.0982474	0.0771103	0.739722	0.0348171	0.880901	0.0266325	0.908769	-0.156659	0.497676
CENPO	M3	0.701477	0.000395005	-0.737689	0.000135361	0.829982	3.24936e-06	0.697923	0.000435171	0.434566	0.0490026	-0.651443	0.00137875	0.648817	0.00146331	-0.440771	0.0455074	0.428454	0.0526437	-0.302992	0.181844	0.378624	0.0905486	-0.26243	0.250453	-0.498366	0.0214823	0.105301	0.649635	-0.423361	0.0558327	0.0911151	0.694472	0.0196008	0.932794
MAF	M3	0.701416	0.000395664	-0.670469	0.000880713	0.722717	0.000214959	0.279174	0.220369	0.491313	0.0237071	-0.312338	0.168066	0.0842259	0.716617	-0.158103	0.493672	0.234028	0.30723	0.0620954	0.789169	0.616588	0.00291204	-0.501434	0.0205681	-0.548611	0.0100164	0.113496	0.624243	-0.10008	0.666011	-0.17872	0.438268	0.143733	0.53422
STX2	M3	0.700258	0.000408413	-0.753248	8.0958e-05	0.693255	0.000493187	0.551713	0.00951925	0.526129	0.0142886	-0.379714	0.0895479	0.369595	0.0991526	-0.497623	0.0217084	0.533686	0.0127136	-0.315854	0.163074	0.481252	0.0271938	-0.238957	0.296857	-0.296458	0.191919	0.217045	0.344632	0.0365328	0.875076	-0.13406	0.562356	0.108888	0.638474
TUBGCP4	M3	0.699948	0.00041188	-0.666651	0.000965998	0.762267	5.90707e-05	0.479761	0.027743	0.390022	0.0804899	-0.635682	0.00195485	0.39864	0.0734562	-0.189638	0.410322	0.159267	0.490456	-0.164223	0.476877	0.358355	0.110682	-0.5461	0.0104341	-0.470814	0.031228	-0.0254429	0.912828	-0.234436	0.306363	0.186956	0.417095	-0.207765	0.366145
SPINT2	M3	0.697293	0.000442641	-0.759112	6.60581e-05	0.756363	7.27159e-05	0.583508	0.00548996	0.395953	0.0755982	-0.497616	0.0217108	0.610953	0.00325994	-0.6283	0.00228746	0.653858	0.00130471	-0.347516	0.122692	0.451164	0.0400893	-0.01786	0.938752	-0.459218	0.0362469	0.233468	0.308423	-0.300275	0.185988	-0.0830804	0.720321	0.0177617	0.939088
CASP3	M3	0.697138	0.000444494	-0.772233	4.10308e-05	0.866515	3.79188e-07	0.503456	0.0199831	0.457156	0.0372021	-0.40061	0.0719155	0.431379	0.050876	-0.438051	0.0470152	0.576633	0.00621238	-0.0594696	0.797902	0.690566	0.000529511	-0.155612	0.500591	-0.725673	0.000196655	0.0021136	0.992745	-0.427245	0.0533874	-0.260373	0.254321	0.281746	0.215969
EIF2AK4	M3	0.696973	0.000446471	-0.698213	0.00043176	0.773429	3.9228e-05	0.564393	0.0076922	0.795752	1.60914e-05	-0.16242	0.481795	0.205543	0.371409	-0.0836636	0.718435	0.290193	0.201929	0.0669492	0.773089	0.658991	0.00115838	-0.449563	0.0408895	-0.497409	0.021774	0.292332	0.198473	-0.14042	0.543782	-0.323465	0.152624	0.318907	0.158824
TYW3	M3	0.696867	0.000447752	-0.768498	4.71335e-05	0.831329	3.02977e-06	0.523293	0.0149188	0.683702	0.000632742	-0.213306	0.35321	0.215882	0.347286	-0.244589	0.285272	0.48345	0.0263994	0.0308358	0.894442	0.764101	5.53112e-05	-0.357005	0.11213	-0.611754	0.0032085	0.096146	0.678449	-0.0858263	0.711452	-0.418531	0.0589923	0.410158	0.0647893
ICMT	M3	0.695918	0.000459324	-0.692206	0.00050709	0.825805	4.02193e-06	0.439181	0.046384	0.262265	0.250762	-0.708954	0.000320749	0.528264	0.0138284	-0.429299	0.0521281	0.366522	0.102213	-0.115083	0.619373	0.4728	0.0304261	-0.238786	0.297213	-0.696583	0.000451188	0.130181	0.573817	-0.605744	0.00361182	0.100242	0.665501	-0.233496	0.308364
CROT	M3	0.694277	0.000479945	-0.703333	0.000375323	0.655878	0.00124536	0.632504	0.00209266	0.771245	4.25748e-05	-0.130242	0.573638	0.323436	0.152662	-0.280011	0.218932	0.418989	0.0586871	-0.228217	0.319739	0.478646	0.0281597	-0.312414	0.167956	-0.190933	0.407074	0.34447	0.126229	0.0885085	0.702824	-0.214845	0.349664	0.407236	0.0669106
LEO1	M3	0.694266	0.000480085	-0.65945	0.00114602	0.668618	0.000921225	0.706919	0.000339664	0.675844	0.000771533	-0.426551	0.0538186	0.385575	0.0843098	-0.121193	0.600764	0.197828	0.390013	-0.336718	0.135559	0.246947	0.280506	-0.613212	0.0031165	-0.148627	0.520239	0.0677593	0.770414	0.192074	0.404222	0.0762721	0.742459	0.0768792	0.740476
NKG7	M3	0.693829	0.000485717	-0.655974	0.00124259	0.68392	0.000629223	0.377648	0.091451	0.141335	0.541135	-0.703124	0.000377502	0.592022	0.00469308	-0.567154	0.00733548	0.42517	0.0546832	-0.337455	0.134652	0.288623	0.204492	-0.131423	0.570137	-0.449196	0.041075	0.0452754	0.845493	-0.397353	0.0744767	0.271545	0.233765	-0.370341	0.0984198
PITRM1	M3	0.692741	0.000499963	-0.747702	9.76404e-05	0.782408	2.77516e-05	0.388087	0.0821354	0.520231	0.0156245	-0.27432	0.228834	0.191611	0.405377	-0.344119	0.126641	0.533894	0.0126723	0.0134224	0.953952	0.751149	8.69558e-05	-0.263164	0.249081	-0.649935	0.0014268	-0.142221	0.538574	-0.12436	0.591208	-0.365747	0.102995	0.185015	0.422033
ISOC1	M3	0.691928	0.000510837	-0.733398	0.000155017	0.819065	5.60915e-06	0.375916	0.0930683	0.34652	0.123841	-0.465591	0.0334162	0.361973	0.10687	-0.475038	0.0295423	0.546779	0.0103197	-0.0170532	0.941514	0.681606	0.000667497	-0.137014	0.553694	-0.766598	5.05281e-05	-0.0778084	0.737446	-0.470158	0.0314963	-0.220186	0.33752	0.118257	0.609677
KIF3C	M3	0.691919	0.000510956	-0.59142	0.0047461	0.633332	0.00205599	0.44546	0.0429972	0.305825	0.177588	-0.688932	0.000552681	0.547274	0.0102371	-0.361714	0.107139	0.177645	0.441075	-0.287879	0.205713	0.182031	0.42969	-0.301739	0.183747	-0.314006	0.165685	0.311111	0.169832	-0.414133	0.0619857	0.381347	0.0880654	-0.39979	0.0725542
IQGAP2	M3	0.691281	0.000519638	-0.680075	0.000693901	0.747006	9.99301e-05	0.370312	0.0984476	0.730196	0.000171248	-0.10946	0.636701	0.00916779	0.968539	-0.0573382	0.805009	0.276232	0.225474	0.186322	0.418706	0.765218	5.31264e-05	-0.486717	0.0252527	-0.55638	0.00880948	0.233379	0.308612	-0.0209569	0.928156	-0.415501	0.0610423	0.191968	0.404486
IL1R1	M3	0.690796	0.000526309	-0.716644	0.000257201	0.812606	7.61952e-06	0.358727	0.110285	0.558452	0.00850864	-0.325251	0.150241	0.124113	0.591952	-0.16546	0.473518	0.255154	0.264308	0.121724	0.599156	0.70231	0.000386067	-0.510397	0.0180748	-0.643989	0.00163015	0.130246	0.573625	-0.212464	0.355158	-0.229967	0.315941	0.107551	0.642624
MTFMT	M3	0.690293	0.000533319	-0.681087	0.000676352	0.681308	0.000672578	0.403841	0.0694414	0.274195	0.229053	-0.586184	0.00522829	0.535349	0.0123867	-0.603126	0.00380023	0.55374	0.00920544	-0.249003	0.276391	0.429088	0.0522562	-0.0221053	0.924229	-0.569104	0.00709171	0.0997983	0.6669	-0.45184	0.039755	0.0604128	0.794762	-0.304202	0.180017
SLC39A10	M3	0.689977	0.000537764	-0.72	0.000233049	0.847841	1.21869e-06	0.40695	0.0671215	0.514949	0.0169047	-0.360562	0.108345	0.224658	0.327548	-0.244251	0.285958	0.351089	0.118635	0.110169	0.634507	0.719656	0.000235436	-0.367179	0.101553	-0.696986	0.000446317	0.223916	0.329191	-0.336441	0.135901	-0.291859	0.199233	0.222597	0.332122
YWHAG	M3	0.68977	0.000540694	-0.735743	0.000143993	0.874272	2.21592e-07	0.383525	0.0861156	0.436983	0.0476176	-0.421539	0.0570089	0.292253	0.198599	-0.318883	0.158858	0.439028	0.0464691	0.114025	0.622618	0.758191	6.82264e-05	-0.269581	0.237298	-0.817278	6.11253e-06	0.0562098	0.808777	-0.454168	0.0386211	-0.273776	0.229795	0.11395	0.622849
RHPN2	M3	0.689655	0.000542326	-0.779447	3.11612e-05	0.788424	2.1809e-05	0.676619	0.000756792	0.509595	0.0182873	-0.53036	0.0133884	0.546177	0.0104211	-0.469242	0.0318743	0.591974	0.00469728	-0.309878	0.17162	0.496052	0.0221929	-0.211257	0.35796	-0.499491	0.0211434	-0.146535	0.526194	-0.150035	0.516249	-0.0783782	0.735589	-0.0270062	0.907494
SLC39A8	M3	0.686583	0.000587497	-0.734504	0.000149729	0.767892	4.8193e-05	0.310863	0.17019	0.275399	0.226933	-0.463362	0.0343859	0.41823	0.0591933	-0.636243	0.00193132	0.69336	0.000491814	-0.0908582	0.695294	0.682937	0.000645245	0.0538839	0.816558	-0.744692	0.000107882	0.197318	0.391262	-0.44267	0.0444773	-0.21553	0.348092	-0.155465	0.501001
RIMS3	M3	0.685139	0.000609817	-0.679035	0.000712346	0.764576	5.43738e-05	0.488714	0.0245713	0.725076	0.000200241	-0.157215	0.496133	0.172793	0.453849	-0.105686	0.648433	0.297189	0.190774	0.096747	0.676544	0.679639	0.000701577	-0.421751	0.0568711	-0.488018	0.0248074	0.303111	0.181663	-0.089309	0.700256	-0.344568	0.126115	0.229599	0.316738
GOT2	M3	0.684025	0.000627535	-0.7525	8.30512e-05	0.823644	4.48117e-06	0.57695	0.00617743	0.390639	0.07997	-0.556661	0.00876815	0.545532	0.0105306	-0.522775	0.0150365	0.632015	0.00211458	-0.187403	0.415962	0.585382	0.00530558	-0.0856161	0.71213	-0.677695	0.000736709	-0.0338432	0.884211	-0.400304	0.0721535	-0.144175	0.532952	-0.040301	0.862303
PSPH	M3	0.683529	0.000635553	-0.646368	0.00154603	0.586923	0.00515787	0.486621	0.0252859	0.358972	0.110025	-0.495615	0.0223291	0.479579	0.027811	-0.393323	0.0777386	0.420769	0.057512	-0.389712	0.080752	0.277849	0.222659	-0.259585	0.255814	-0.283725	0.212624	-0.229491	0.31697	-0.0161491	0.94461	0.196387	0.393546	-0.15454	0.503582
EHBP1	M3	0.682794	0.000647608	-0.730298	0.000170712	0.761	6.17954e-05	0.617903	0.00283548	0.882431	1.21078e-07	-0.103907	0.653992	0.159713	0.489226	-0.082516	0.722149	0.322639	0.153734	-0.0113656	0.961002	0.646294	0.00154861	-0.515734	0.0167092	-0.369799	0.0989511	0.181816	0.430244	0.125886	0.586629	-0.369444	0.0993016	0.426566	0.0538089
MBOAT2	M3	0.682757	0.000648214	-0.751605	8.562e-05	0.822062	4.84607e-06	0.595648	0.00438415	0.448247	0.0415564	-0.519854	0.0157132	0.525566	0.0144121	-0.452869	0.0392506	0.492479	0.0233269	-0.204605	0.373643	0.505968	0.0192745	-0.200738	0.382937	-0.555464	0.00894533	0.0598138	0.796756	-0.395348	0.0760868	-0.079435	0.732149	0.103162	0.656326
DARS2	M3	0.681409	0.000670851	-0.730261	0.000170907	0.777395	3.37323e-05	0.538085	0.0118636	0.794769	1.67729e-05	-0.074338	0.748784	0.118091	0.610181	-0.12369	0.593225	0.435754	0.0483177	0.0826695	0.721652	0.777743	3.32833e-05	-0.418529	0.0589939	-0.56744	0.00729918	-0.0371021	0.873144	0.0190097	0.934817	-0.488939	0.0244955	0.39248	0.0784348
PGM1	M3	0.681243	0.000673686	-0.737315	0.000136983	0.803274	1.16277e-05	0.504983	0.0195498	0.286791	0.207508	-0.579293	0.00592409	0.655246	0.00126369	-0.696468	0.000452591	0.708457	0.000325289	-0.220284	0.337301	0.55311	0.00930204	0.142812	0.536872	-0.674967	0.000788519	0.312104	0.168402	-0.61465	0.00302803	-0.104797	0.651208	-0.067716	0.770557
VCL	M3	0.680122	0.000693077	-0.674089	0.000805843	0.764109	5.52966e-05	0.333278	0.139852	0.474259	0.0298477	-0.345846	0.124622	0.170605	0.459673	-0.209333	0.362457	0.300905	0.185021	0.0622162	0.788767	0.635538	0.00196091	-0.392399	0.0785016	-0.563148	0.00785776	0.216185	0.346593	-0.149798	0.516922	-0.23804	0.298772	0.0383826	0.868801
SERAC1	M3	0.679343	0.00070683	-0.714127	0.000276689	0.776769	3.4552e-05	0.309093	0.172766	0.28297	0.213895	-0.557593	0.0086323	0.312385	0.167999	-0.416257	0.0605263	0.413947	0.062115	-0.036958	0.873633	0.60318	0.00379631	-0.252384	0.269707	-0.686823	0.000583856	-0.0108175	0.962882	-0.376738	0.092298	-0.0727492	0.753992	-0.195527	0.395661
C11orf95	M3	0.676877	0.000751931	-0.591504	0.00473865	0.581357	0.00570808	0.431835	0.0506043	0.463871	0.0341625	-0.528643	0.013748	0.317362	0.160965	-0.189818	0.40987	0.0521318	0.822429	-0.263625	0.248223	0.189144	0.411564	-0.57169	0.00677876	-0.148101	0.521733	0.196202	0.394	-0.00115961	0.99602	0.300439	0.185737	-0.273277	0.230678
CD38	M3	0.676828	0.000752848	-0.72187	0.000220465	0.686686	0.000585937	0.74849	9.51023e-05	0.746322	0.000102225	-0.213877	0.35189	0.37114	0.0976389	-0.215702	0.347698	0.403932	0.0693722	-0.347336	0.122899	0.379089	0.0901201	-0.453495	0.0389464	-0.180863	0.432704	-0.0486126	0.834251	0.19935	0.386304	-0.165362	0.473782	0.613185	0.00311819
FLVCR1	M3	0.676713	0.000755021	-0.689571	0.000543514	0.662841	0.001058	0.575419	0.00634773	0.629331	0.00223832	-0.381473	0.0879512	0.235949	0.303163	-0.149525	0.517692	0.186526	0.418188	-0.279992	0.218964	0.341495	0.129754	-0.669543	0.000900777	-0.195195	0.396481	-0.111493	0.630413	0.213764	0.352152	0.0652983	0.778548	0.139605	0.546147
POP1	M3	0.676069	0.000767235	-0.722589	0.000215783	0.765958	5.17194e-05	0.557834	0.00859746	0.505337	0.0194506	-0.485825	0.0255617	0.341511	0.129734	-0.251071	0.27229	0.362032	0.106808	-0.202736	0.378117	0.473902	0.0299884	-0.484754	0.0259367	-0.458483	0.0365852	-0.229573	0.316794	0.0133653	0.954147	-0.0539439	0.816357	0.0750832	0.746345
SEMA4A	M3	0.675386	0.000780364	-0.724808	0.000201866	0.767845	4.82768e-05	0.388802	0.0815252	0.38998	0.080525	-0.390218	0.0803245	0.352643	0.116899	-0.438608	0.0467032	0.565765	0.00751314	-0.0686441	0.767495	0.660544	0.00111696	-0.151974	0.510779	-0.630926	0.00216405	-0.15308	0.507672	-0.198577	0.388184	-0.208778	0.363761	-0.113916	0.622954
MGC12916	M3	0.675105	0.00078582	-0.580402	0.00580716	0.597516	0.00423173	0.289458	0.203126	0.178222	0.439567	-0.668064	0.000933656	0.449772	0.0407845	-0.4782	0.0283278	0.298666	0.188473	-0.240331	0.294005	0.283734	0.212607	-0.197137	0.391705	-0.399558	0.0727353	0.181009	0.432328	-0.346222	0.124186	0.292947	0.197487	-0.571404	0.00681286
RRAS2	M3	0.674911	0.000789613	-0.738931	0.000130088	0.797224	1.5116e-05	0.357412	0.111692	0.262405	0.250499	-0.510582	0.018026	0.473625	0.030098	-0.651879	0.00136513	0.721762	0.000221174	-0.0903895	0.696794	0.69224	0.00050664	0.0937513	0.68606	-0.762435	5.87185e-05	-0.030492	0.895613	-0.472119	0.0306993	-0.217636	0.343288	-0.108549	0.639525
MFAP3L	M3	0.674911	0.000789618	-0.69394	0.000484276	0.805289	1.06334e-05	0.3175	0.160773	0.437273	0.0474534	-0.351792	0.117847	0.244052	0.286364	-0.338029	0.133948	0.448248	0.041556	0.136029	0.556574	0.768176	4.76944e-05	-0.185451	0.420921	-0.739255	0.000128739	0.401114	0.071525	-0.39134	0.0793833	-0.313616	0.166239	-0.0594492	0.79797
EIF5AL1	M3	0.674275	0.000802142	-0.770043	4.45197e-05	0.801919	1.23407e-05	0.565757	0.00751427	0.206966	0.368034	-0.679276	0.000708038	0.717263	0.000252589	-0.744756	0.000107654	0.773498	3.91264e-05	-0.363439	0.105353	0.489499	0.0243077	0.107777	0.641924	-0.647348	0.00151248	-0.0628478	0.786671	-0.478011	0.0283994	-0.019658	0.932599	-0.122083	0.598072
FLJ43681	M3	0.671689	0.000854836	-0.709145	0.000319027	0.672054	0.000847244	0.493198	0.0230951	0.438343	0.0468513	-0.379947	0.0893358	0.483113	0.0265198	-0.567272	0.00732045	0.617584	0.00285393	-0.268778	0.238753	0.497726	0.0216771	-0.0489325	0.833175	-0.446033	0.0426979	0.183219	0.426632	-0.214474	0.350516	-0.0834212	0.719219	-0.127883	0.580657
SUCLG2	M3	0.670471	0.000880672	-0.712294	0.000291663	0.67945	0.000704937	0.600174	0.00402248	0.77298	3.9896e-05	-0.0549256	0.813071	0.283639	0.212768	-0.324169	0.151681	0.560368	0.00823786	-0.118729	0.608239	0.628937	0.00225699	-0.181069	0.432172	-0.380398	0.0889243	0.268875	0.238576	-0.0129597	0.955538	-0.418733	0.0588577	0.416568	0.0603146
PHLPP1	M3	0.669938	0.000892165	-0.618295	0.002813	0.733192	0.000156021	0.512742	0.0174641	0.335479	0.137094	-0.695009	0.000470654	0.561292	0.00810988	-0.301038	0.184818	0.124345	0.591253	-0.232637	0.310197	0.210687	0.359291	-0.395503	0.0759612	-0.398629	0.0734648	0.334239	0.138643	-0.527703	0.0139482	0.313665	0.166169	-0.0595164	0.797747
CENPN	M3	0.669564	0.000900326	-0.729371	0.000175661	0.708716	0.000322915	0.804082	1.12198e-05	0.601226	0.00394208	-0.490557	0.023956	0.529301	0.0136092	-0.322607	0.153777	0.402646	0.0703484	-0.477173	0.028718	0.253436	0.267648	-0.449901	0.0407197	-0.195364	0.396064	-0.202384	0.378965	0.11273	0.626602	0.055428	0.81139	0.30577	0.17767
ACACA	M3	0.668296	0.000928421	-0.668646	0.000920606	0.756118	7.33375e-05	0.588829	0.00497986	0.781898	2.83141e-05	-0.215705	0.347691	0.142919	0.536563	0.0627548	0.786979	0.141636	0.540265	0.0147586	0.949373	0.549297	0.00990468	-0.681962	0.000661479	-0.390809	0.0798275	0.134474	0.561138	0.0909407	0.69503	-0.227992	0.32023	0.279424	0.219938
TMX1	M3	0.668071	0.000933499	-0.760382	6.31624e-05	0.828635	3.48297e-06	0.386668	0.0833589	0.423948	0.0554578	-0.350983	0.118754	0.326288	0.148868	-0.461667	0.0351379	0.642009	0.0017031	0.028804	0.901363	0.797143	1.51689e-05	-0.0682851	0.768679	-0.794875	1.66983e-05	-0.066811	0.773546	-0.396303	0.0753166	-0.372093	0.0967146	0.226331	0.323863
EARS2	M3	0.667655	0.000942923	-0.740511	0.000123635	0.770146	4.43493e-05	0.690538	0.000529892	0.600205	0.00402013	-0.34067	0.130743	0.448601	0.0413764	-0.341409	0.129857	0.527813	0.0139246	-0.246808	0.280786	0.531385	0.0131773	-0.294207	0.195477	-0.419158	0.0585747	-0.0526898	0.820558	-0.0217504	0.925443	-0.174412	0.449566	0.128658	0.578347
FAM126A	M3	0.667348	0.000949919	-0.738291	0.00013278	0.765956	5.17234e-05	0.543346	0.0109085	0.803704	1.14091e-05	-0.0343269	0.882567	0.103799	0.65433	-0.100215	0.665587	0.416936	0.0600647	0.037767	0.870889	0.744316	0.000109223	-0.44949	0.0409262	-0.476597	0.0289385	0.00295569	0.989855	0.125339	0.588268	-0.494901	0.0225534	0.609085	0.0033827
MYC	M3	0.666317	0.000973779	-0.687618	0.000571932	0.69409	0.000482349	0.520637	0.0155294	0.646278	0.00154915	-0.312832	0.167358	0.262648	0.250045	-0.201787	0.380402	0.324767	0.150884	-0.124735	0.590082	0.513931	0.017161	-0.433186	0.0498068	-0.360001	0.108936	0.190673	0.407724	0.0550924	0.812513	-0.102846	0.657319	0.0335446	0.885226
ELOVL1	M3	0.666312	0.000973895	-0.691547	0.000516006	0.778873	3.18625e-05	0.429503	0.0520043	0.104003	0.653694	-0.72903	0.000177513	0.699272	0.000419528	-0.699066	0.000421886	0.624345	0.00248439	-0.259497	0.255981	0.442887	0.0443611	0.11424	0.621958	-0.67981	0.000698563	0.214422	0.350637	-0.686933	0.000582202	0.0791822	0.732971	-0.270655	0.235363
DOCK7	M3	0.665931	0.000982839	-0.678092	0.00072941	0.769194	4.59397e-05	0.403923	0.0693794	0.474676	0.0296838	-0.401642	0.0711182	0.31389	0.16585	-0.331106	0.142611	0.372241	0.0965707	0.0194497	0.933311	0.622104	0.00260213	-0.241742	0.291092	-0.590235	0.00485179	0.470712	0.0312697	-0.364723	0.104036	-0.162479	0.481634	-0.110405	0.633775
BCORL1	M3	0.665561	0.000991596	-0.604845	0.00367559	0.728126	0.0001825	0.375564	0.0933998	0.255303	0.264018	-0.722537	0.000216119	0.429186	0.0521967	-0.248372	0.277651	0.097521	0.674093	-0.130598	0.572582	0.288495	0.2047	-0.443158	0.0442159	-0.489752	0.0242232	0.152972	0.507975	-0.460033	0.0358749	0.273092	0.231007	-0.155312	0.501427
NANP	M3	0.665467	0.000993838	-0.731795	0.000162968	0.852115	9.46173e-07	0.402434	0.0705106	0.620279	0.00270144	-0.201466	0.381176	0.141659	0.540197	-0.166679	0.470217	0.399804	0.0725429	0.194752	0.397574	0.835286	2.45796e-06	-0.366134	0.102604	-0.755924	7.38313e-05	0.129395	0.576153	-0.264605	0.246404	-0.444326	0.0435943	0.331943	0.141543
DPY19L1	M3	0.664704	0.00101212	-0.706348	0.000345143	0.832142	2.90352e-06	0.262585	0.250163	0.344229	0.126512	-0.390551	0.0800445	0.273626	0.23006	-0.407342	0.066833	0.500171	0.0209408	0.161199	0.485141	0.799902	1.34732e-05	-0.113448	0.624392	-0.854974	7.95251e-07	0.204175	0.374671	-0.541519	0.0112328	-0.313916	0.165812	-0.0480364	0.836189
GYG1	M3	0.664699	0.00101223	-0.654571	0.00128347	0.66764	0.000943271	0.378945	0.0902533	0.366135	0.102604	-0.320092	0.157196	0.453413	0.038986	-0.565195	0.00758722	0.635357	0.00196858	-0.127798	0.580912	0.568484	0.00716846	0.110229	0.63432	-0.576425	0.00623537	0.399991	0.0723973	-0.459913	0.0359294	-0.214417	0.350648	0.158876	0.491535
CTLA4	M3	0.664699	0.00101224	-0.729311	0.000175983	0.712691	0.000288362	0.649161	0.00145198	0.580474	0.00579968	-0.399689	0.0726327	0.382753	0.0868028	-0.274132	0.229166	0.338198	0.133741	-0.369354	0.0993903	0.336019	0.136424	-0.517641	0.0162421	-0.219697	0.338622	0.0938175	0.685849	0.157388	0.495654	-0.0115375	0.960413	0.308315	0.173905
USP39	M3	0.66371	0.00103639	-0.717139	0.00025351	0.756315	7.2837e-05	0.421181	0.0572422	0.126585	0.584536	-0.669441	0.000903014	0.685185	0.000609098	-0.789673	2.07248e-05	0.791983	1.88433e-05	-0.262105	0.251061	0.539831	0.0115394	0.241512	0.291567	-0.73932	0.000128473	0.0364472	0.875366	-0.627275	0.00233719	-0.0246017	0.9157	-0.37635	0.0926609
MICAL2	M3	0.661889	0.0010821	-0.647785	0.00149769	0.801229	1.27186e-05	0.373121	0.095724	0.434175	0.0492294	-0.449178	0.0410837	0.254632	0.26532	-0.133849	0.562974	0.180879	0.432665	0.0824643	0.722316	0.574306	0.00647389	-0.482827	0.0266225	-0.638365	0.0018445	0.200226	0.384176	-0.352425	0.117142	-0.0722853	0.755514	0.0197176	0.932395
SMS	M3	0.661824	0.00108377	-0.731041	0.000166829	0.786668	2.34168e-05	0.365518	0.103228	0.179705	0.435707	-0.603176	0.00379653	0.535621	0.0123339	-0.641967	0.00170467	0.65475	0.0012782	-0.169037	0.463871	0.576837	0.00618983	0.04013	0.862882	-0.761352	6.10288e-05	-0.0993092	0.668442	-0.574757	0.00642256	-0.0700251	0.762945	-0.115535	0.617989
DGAT2	M3	0.6618	0.00108439	-0.756313	7.28424e-05	0.784111	2.59408e-05	0.713439	0.000282228	0.688308	0.000561757	-0.311205	0.169696	0.420313	0.0578112	-0.329447	0.144745	0.516002	0.0166431	-0.21526	0.34871	0.56404	0.00773894	-0.303845	0.180555	-0.405014	0.068559	0.109813	0.635608	-0.0191351	0.934388	-0.216852	0.345071	0.116499	0.61504
RPL23AP7	M3	0.660339	0.00112235	-0.682334	0.000655252	0.685591	0.000602758	0.465531	0.033442	0.291012	0.2006	-0.499165	0.0212411	0.561434	0.0080904	-0.586748	0.00517439	0.616904	0.00289352	-0.290907	0.200771	0.450433	0.0404535	0.0103884	0.964353	-0.489623	0.0242664	0.284849	0.210738	-0.313357	0.166609	-0.0201981	0.930751	-0.201646	0.380742
PTPDC1	M3	0.660187	0.00112637	-0.68965	0.000542398	0.694493	0.000477193	0.520684	0.0155184	0.717673	0.000249572	-0.179279	0.436814	0.233645	0.308046	-0.231399	0.312852	0.403011	0.0700704	-0.0535418	0.817703	0.606323	0.00357117	-0.319423	0.158114	-0.383989	0.0857047	0.179031	0.43746	0.010626	0.963538	-0.280609	0.217907	0.0555538	0.81097
ATP6V0A2	M3	0.657747	0.00119251	-0.723187	0.000211955	0.814563	6.95262e-06	0.451604	0.0398717	0.549946	0.00979987	-0.307054	0.175764	0.225494	0.325703	-0.184441	0.423501	0.391687	0.0790932	0.0559258	0.809726	0.7005	0.000405722	-0.384727	0.0850535	-0.650883	0.00139644	-0.0334541	0.885533	-0.149749	0.517059	-0.31347	0.166448	0.117946	0.610624
C14orf182	M3	0.655246	0.00126368	-0.633754	0.00203751	0.564068	0.00773514	0.518354	0.0160702	0.558472	0.00850573	-0.336841	0.135408	0.27314	0.230922	-0.232804	0.30984	0.248636	0.277123	-0.318789	0.158988	0.281551	0.2163	-0.509059	0.0184306	-0.108284	0.640349	0.0140194	0.951906	0.265849	0.244106	0.0633329	0.785061	-0.176255	0.444714
TMLHE	M3	0.655233	0.00126404	-0.640894	0.00174536	0.706908	0.000339769	0.549461	0.00987803	0.559133	0.00841161	-0.340297	0.131193	0.412527	0.0631076	-0.317942	0.160159	0.416711	0.0602177	-0.100807	0.663723	0.507982	0.0187212	-0.166672	0.470236	-0.443532	0.0440161	0.323525	0.152543	-0.293147	0.197167	-0.173719	0.451397	0.190441	0.408306
ATF5	M3	0.654857	0.00127507	-0.676847	0.000752487	0.685697	0.00060111	0.236276	0.302472	0.128379	0.579176	-0.587301	0.00512215	0.416771	0.0601764	-0.592615	0.00464135	0.559793	0.00831834	-0.176673	0.443617	0.520203	0.0156312	-0.0491738	0.832363	-0.628279	0.00228845	0.0172489	0.940844	-0.335939	0.136523	0.0304766	0.895665	-0.393739	0.0773972
DACT1	M3	0.653724	0.00130871	-0.68281	0.000647337	0.692888	0.000498013	0.555893	0.00888153	0.671369	0.000861574	-0.299267	0.187543	0.253064	0.268375	-0.105588	0.648741	0.209247	0.36266	-0.176093	0.44514	0.39717	0.0746219	-0.579318	0.0059214	-0.273621	0.230068	-0.0350928	0.879964	0.109692	0.635982	-0.0764192	0.741978	0.285889	0.209005
MREG	M3	0.653592	0.00131269	-0.678937	0.000714095	0.597261	0.00425228	0.56772	0.00726392	0.512887	0.017427	-0.360355	0.108563	0.409485	0.0652732	-0.42885	0.0524011	0.476647	0.0289191	-0.390803	0.0798322	0.34211	0.129019	-0.245561	0.283302	-0.145548	0.529017	0.0414421	0.858441	0.197872	0.389906	-0.0214529	0.92646	-0.0448768	0.846837
AHRR	M3	0.652528	0.00134506	-0.530359	0.0133886	0.560018	0.00828686	0.471687	0.0308735	0.451521	0.0399128	-0.559815	0.00831533	0.332863	0.140376	-0.0626536	0.787315	-0.0995415	0.66771	-0.25609	0.262499	0.0862417	0.710114	-0.680102	0.000693425	-0.133729	0.563328	0.297274	0.19064	-0.0922246	0.690927	0.408344	0.0661004	-0.178107	0.439868
LTV1	M3	0.649854	0.00142941	-0.742233	0.000116923	0.653042	0.00132933	0.7108	0.000304383	0.625442	0.00242837	-0.309338	0.172408	0.43055	0.0513719	-0.431547	0.0507758	0.632108	0.00211041	-0.428502	0.0526137	0.438296	0.0468776	-0.257485	0.259818	-0.222363	0.332644	-0.200607	0.383254	0.312638	0.167637	-0.152027	0.51063	0.122134	0.597917
OSTF1	M3	0.649646	0.00143614	-0.696293	0.000454721	0.7519	8.47675e-05	0.355135	0.114157	0.19461	0.397926	-0.567933	0.00723726	0.5467	0.0103331	-0.703441	0.000374201	0.673163	0.000824466	-0.149341	0.518215	0.584186	0.00542262	0.147988	0.522055	-0.703561	0.000372968	0.361452	0.107413	-0.606435	0.0035634	-0.0934115	0.687142	-0.175927	0.445576
PPP1R14B	M3	0.648964	0.00145846	-0.591512	0.00473793	0.566749	0.00738686	0.406529	0.0674319	0.14363	0.534517	-0.709181	0.000318698	0.658103	0.00118266	-0.625025	0.00244951	0.458291	0.0366743	-0.41044	0.0645877	0.2024	0.378927	-0.00529975	0.98181	-0.364334	0.104434	0.161014	0.485647	-0.420318	0.0578079	0.38196	0.0875133	-0.611892	0.00319966
C18orf10	M3	0.648229	0.00148283	-0.695857	0.000460078	0.745671	0.000104452	0.384195	0.0855225	0.339456	0.132209	-0.442728	0.0444463	0.472608	0.0305029	-0.554757	0.00905124	0.629899	0.00221165	-0.0628483	0.786669	0.638651	0.00183305	0.0535434	0.817698	-0.761386	6.09536e-05	0.0482133	0.835594	-0.58872	0.00498987	-0.159844	0.488867	-0.0836115	0.718603
TMTC4	M3	0.64745	0.00150902	-0.642213	0.00169547	0.670897	0.000871569	0.537784	0.0119204	0.796381	1.56681e-05	-0.102214	0.659302	0.165748	0.472737	-0.0863038	0.709914	0.23608	0.302885	-0.0231695	0.920593	0.535856	0.0122884	-0.470536	0.0313413	-0.291492	0.199826	0.419488	0.0583558	0.0430731	0.852927	-0.257004	0.26074	0.346568	0.123786
PAXIP1	M3	0.647154	0.00151908	-0.650927	0.00139503	0.711364	0.000299529	0.624989	0.00245138	0.617571	0.00285465	-0.470393	0.0313999	0.301243	0.184504	-0.0191881	0.934206	0.0333487	0.885892	-0.212006	0.35622	0.282929	0.213965	-0.754373	7.78922e-05	-0.237848	0.299172	0.0165663	0.943181	0.0590421	0.799327	0.130873	0.571766	0.0620704	0.789252
CISH	M3	0.646882	0.00152837	-0.646165	0.00155308	0.789119	2.12e-05	0.423504	0.0557411	0.570297	0.00694585	-0.320908	0.156081	0.215738	0.347616	-0.0631192	0.78577	0.134612	0.560731	0.0934669	0.686966	0.562202	0.00798544	-0.525077	0.0145199	-0.543553	0.0108723	0.310041	0.171384	-0.291299	0.200138	-0.1383	0.549943	0.264654	0.246313
PTTG1	M3	0.646878	0.0015285	-0.721721	0.000221446	0.762017	5.95994e-05	0.369006	0.0997332	0.0676478	0.770782	-0.694648	0.000475212	0.654454	0.00128695	-0.807671	9.55504e-06	0.767335	4.91866e-05	-0.259874	0.255265	0.540613	0.0113965	0.208125	0.365297	-0.742508	0.00011588	-0.0171239	0.941272	-0.619733	0.00273179	0.0124881	0.957154	-0.377799	0.091311
C12orf75	M3	0.645803	0.00156569	-0.70611	0.000347445	0.750717	8.8236e-05	0.397868	0.0740666	0.238347	0.298129	-0.571362	0.00681778	0.557991	0.00857475	-0.644673	0.00160558	0.632283	0.00210254	-0.172181	0.455476	0.560776	0.00818126	0.0624755	0.787906	-0.662371	0.00106984	-0.00813275	0.97209	-0.514361	0.0170523	-0.0104315	0.964205	-0.31057	0.170615
IL18RAP	M3	0.644544	0.0016102	-0.66188	0.00108233	0.716281	0.000259932	0.480546	0.0274528	0.4752	0.0294788	-0.282712	0.214332	0.353402	0.11606	-0.309583	0.172051	0.427323	0.0533396	-0.141307	0.541215	0.509653	0.018272	-0.256228	0.262233	-0.419735	0.058192	0.193154	0.401533	-0.108686	0.639101	-0.183248	0.426557	0.259968	0.255088
POLR3B	M3	0.644237	0.00162123	-0.703887	0.000369611	0.813907	7.17029e-06	0.407342	0.0668327	0.586778	0.00517161	-0.206185	0.369883	0.181442	0.431209	-0.243288	0.287923	0.479178	0.0279606	0.176169	0.444941	0.822701	4.69565e-06	-0.228188	0.319802	-0.735928	0.000143151	0.175818	0.445863	-0.26255	0.250229	-0.488267	0.0247226	0.189628	0.410346
SLC37A3	M3	0.644221	0.00162178	-0.69913	0.000421158	0.732559	0.000159138	0.603884	0.00374483	0.723443	0.000210332	-0.145535	0.529054	0.244247	0.285967	-0.154632	0.503327	0.348668	0.121373	-0.111591	0.63011	0.532284	0.0129947	-0.438555	0.0467328	-0.331695	0.14186	0.194479	0.39825	0.0719767	0.756528	-0.32156	0.155194	0.566248	0.00745102
SFT2D1	M3	0.644165	0.00162381	-0.680813	0.000681066	0.63927	0.00180849	0.619587	0.00273995	0.158638	0.492194	-0.754049	7.87659e-05	0.791608	1.91382e-05	-0.731267	0.000165666	0.596267	0.00433318	-0.622941	0.0025576	0.142618	0.53743	0.010284	0.964711	-0.26103	0.253082	-0.000253366	0.99913	-0.282481	0.214722	0.311583	0.169151	-0.166938	0.469519
RWDD2B	M3	0.643754	0.00163867	-0.772143	4.11688e-05	0.739625	0.00012722	0.701201	0.000398004	0.645889	0.00156267	-0.238177	0.298485	0.431749	0.0506558	-0.425815	0.0542784	0.660947	0.00110643	-0.287343	0.206595	0.573971	0.00651238	-0.177317	0.441931	-0.405124	0.0684766	-0.0909625	0.69496	0.0225787	0.922611	-0.306555	0.176502	0.300051	0.186333
ERGIC1	M3	0.64258	0.00168179	-0.675051	0.000786889	0.723973	0.000207009	0.595229	0.00441897	0.501515	0.0205445	-0.428801	0.0524315	0.545824	0.0104808	-0.435299	0.0485794	0.498565	0.021422	-0.197167	0.391632	0.467325	0.0326768	-0.0722457	0.755644	-0.449772	0.0407843	0.357615	0.111473	-0.360084	0.108848	-0.0768787	0.740478	-0.0395333	0.864902
SERBP1	M3	0.641536	0.00172091	-0.701672	0.000392894	0.770973	4.30084e-05	0.451928	0.039712	0.375197	0.0937466	-0.484174	0.0261416	0.3838	0.0858713	-0.427562	0.0531918	0.552935	0.00932901	-0.0789334	0.733781	0.62185	0.00261578	-0.164336	0.476569	-0.694084	0.000482427	-0.206267	0.36969	-0.296504	0.191847	-0.174339	0.449759	-0.0770218	0.740011
ZEB2	M3	0.641116	0.00173687	-0.636438	0.00192321	0.744871	0.000107245	0.210506	0.359713	0.314086	0.165572	-0.377805	0.0913047	0.209158	0.362868	-0.282449	0.214777	0.347627	0.122565	0.127076	0.583065	0.669876	0.000893523	-0.251346	0.271749	-0.715959	0.000262377	0.0360841	0.876598	-0.372203	0.0966075	-0.1779	0.440408	-0.13765	0.551836
MSC	M3	0.640042	0.00177825	-0.557999	0.00857365	0.576849	0.0061885	0.252496	0.269488	0.149465	0.517864	-0.631067	0.00215761	0.442848	0.0443818	-0.433677	0.0495197	0.267715	0.240686	-0.206638	0.368809	0.281773	0.215923	-0.202842	0.377864	-0.439611	0.0461461	0.157989	0.493987	-0.405398	0.0682719	0.320082	0.15721	-0.453412	0.0389863
RAD51	M3	0.639464	0.00180087	-0.714263	0.000275601	0.702872	0.000380137	0.860991	5.44975e-07	0.685237	0.000608286	-0.373122	0.0957228	0.52134	0.0153659	-0.301151	0.184645	0.417282	0.059831	-0.446342	0.042537	0.285236	0.210091	-0.413127	0.0626864	-0.159801	0.488983	-0.052199	0.822204	0.105581	0.648762	-0.029126	0.900266	0.388949	0.0813992
GCNT1	M3	0.638987	0.00181969	-0.682461	0.000653128	0.780374	3.00561e-05	0.382259	0.0872448	0.545013	0.0106194	-0.219709	0.338596	0.157431	0.495535	-0.194371	0.398516	0.379087	0.090122	0.102743	0.65764	0.7085	0.000324894	-0.354198	0.115183	-0.655151	0.00126644	0.0843852	0.716103	-0.215829	0.347406	-0.383303	0.0863125	0.423018	0.0560526
MLH1	M3	0.637806	0.00186705	-0.74605	0.000103151	0.665075	0.00100318	0.721062	0.000225829	0.717836	0.000248389	-0.129814	0.574907	0.387813	0.0823708	-0.440907	0.0454332	0.711638	0.000297194	-0.329708	0.144408	0.553555	0.00923373	-0.144404	0.532293	-0.291086	0.200482	-0.0749824	0.746675	0.211836	0.356616	-0.373119	0.0957253	0.315842	0.163092
C5orf30	M3	0.637634	0.00187404	-0.662572	0.00106475	0.692235	0.000506708	0.318385	0.159546	0.358671	0.110345	-0.328035	0.146578	0.257388	0.260003	-0.456176	0.0376631	0.552541	0.00938994	-0.016173	0.944528	0.658361	0.00117556	-0.102039	0.659849	-0.667367	0.000949495	-0.136081	0.556423	-0.315047	0.164211	-0.260067	0.254899	0.0961929	0.6783
SOCS2	M3	0.636843	0.00190645	-0.705064	0.000357736	0.785357	2.46833e-05	0.396157	0.0754334	0.592649	0.00463841	-0.207009	0.367932	0.19153	0.40558	-0.243145	0.288215	0.413638	0.0623297	0.114102	0.622382	0.744741	0.000107708	-0.280014	0.218927	-0.649929	0.00142698	0.19705	0.391918	-0.274104	0.229214	-0.380865	0.0885012	0.330231	0.143734
RNLS	M3	0.63182	0.00212338	-0.710638	0.000305787	0.774514	3.76522e-05	0.63659	0.00191691	0.668083	0.000933221	-0.214955	0.34941	0.372315	0.0965002	-0.279721	0.219429	0.470178	0.0314881	-0.100607	0.664353	0.594657	0.00446686	-0.250809	0.272808	-0.462419	0.0348024	0.345758	0.124724	-0.178627	0.438511	-0.3237	0.152308	0.329851	0.144224
XPNPEP1	M3	0.631666	0.00213034	-0.731411	0.000164924	0.662338	0.00107067	0.7587	6.70202e-05	0.721951	0.000219929	-0.159914	0.488673	0.414694	0.0615979	-0.407664	0.0665967	0.665249	0.000999035	-0.355342	0.113931	0.509156	0.0184048	-0.178738	0.438222	-0.232759	0.309935	0.0321199	0.890071	0.235281	0.304573	-0.317588	0.160651	0.333207	0.139942
SLC30A4	M3	0.631126	0.00215491	-0.627619	0.00232039	0.741856	0.000118364	0.342244	0.12886	0.637579	0.00187627	-0.153344	0.506931	0.068175	0.769042	-0.0221695	0.92401	0.18314	0.426836	0.216497	0.34588	0.68695	0.000581933	-0.45123	0.0400569	-0.57845	0.00601423	0.345671	0.124826	-0.23986	0.294981	-0.355684	0.113559	0.349033	0.120957
PCCB	M3	0.63103	0.00215932	-0.717434	0.000251326	0.71012	0.000310331	0.693498	0.00049001	0.679345	0.000706809	-0.192861	0.402261	0.432986	0.0499248	-0.383032	0.0865541	0.563546	0.00780451	-0.240597	0.293454	0.509526	0.0183057	-0.171511	0.457258	-0.355123	0.11417	0.223599	0.329894	-0.0799241	0.730558	-0.304018	0.180294	0.42293	0.0561095
ITPRIPL2	M3	0.630905	0.00216506	-0.596474	0.00431622	0.703779	0.000370723	0.237119	0.3007	0.355497	0.113762	-0.350146	0.119696	0.18395	0.424758	-0.206046	0.370213	0.239892	0.294915	0.0879782	0.704527	0.562341	0.00796658	-0.348039	0.122092	-0.603059	0.00380517	0.100265	0.665428	-0.320503	0.156634	-0.118445	0.609104	0.0121574	0.958288
TPM4	M3	0.630865	0.00216688	-0.735177	0.000146588	0.74515	0.000106264	0.472012	0.0307423	0.503426	0.0199915	-0.246502	0.281402	0.324678	0.151002	-0.463491	0.0343293	0.652245	0.00135378	-0.118476	0.609009	0.678269	0.000726192	-0.116744	0.61429	-0.572585	0.0066732	0.157631	0.494979	-0.105474	0.649094	-0.372521	0.0963007	0.220749	0.336256
TOP2A	M3	0.630845	0.0021678	-0.695299	0.000467018	0.758726	6.69587e-05	0.700748	0.00040298	0.620494	0.00268957	-0.425168	0.0546851	0.409868	0.0649976	-0.208175	0.36518	0.295313	0.193724	-0.209594	0.361846	0.413573	0.0623753	-0.47155	0.030929	-0.386481	0.0835209	-0.0782533	0.735996	-0.129335	0.576331	-0.0305841	0.895299	0.205387	0.371779
ELAVL1	M3	0.629051	0.00225155	-0.651359	0.00138139	0.751991	8.45056e-05	0.438904	0.0465383	0.149747	0.517066	-0.732708	0.000158402	0.632864	0.00207663	-0.562127	0.00799569	0.487999	0.0248137	-0.20342	0.376478	0.402226	0.07067	-0.0277788	0.904858	-0.67984	0.000698031	-0.017921	0.938543	-0.670735	0.000875012	0.140647	0.543126	-0.345913	0.124544
PSMD2	M3	0.627001	0.0023506	-0.669724	0.000896834	0.740629	0.000123167	0.627999	0.00230195	0.267589	0.240917	-0.692207	0.000507078	0.678101	0.000729256	-0.51221	0.0176013	0.497287	0.0218114	-0.374013	0.0948701	0.29463	0.194805	-0.123464	0.593904	-0.452226	0.0395655	0.0391006	0.866368	-0.354399	0.114963	0.105393	0.649349	-0.0973801	0.674539
PHOSPHO2	M3	0.626636	0.00236862	-0.64243	0.00168736	0.61635	0.00292608	0.298177	0.189233	0.312663	0.167599	-0.353905	0.115505	0.317885	0.160239	-0.499804	0.0210499	0.548548	0.0100267	-0.150991	0.513549	0.547152	0.0102574	-0.0847035	0.715075	-0.520303	0.0156075	-0.0640637	0.782638	-0.205085	0.372498	-0.0802507	0.729497	-0.230085	0.315685
FBXO4	M3	0.626481	0.0023763	-0.746527	0.000101532	0.65718	0.00120832	0.749455	9.20734e-05	0.693833	0.000485655	-0.147404	0.523719	0.473002	0.0303457	-0.508826	0.0184932	0.732029	0.000161787	-0.383393	0.0862326	0.504888	0.0195767	-0.0605827	0.794197	-0.251136	0.272162	0.0879064	0.704758	0.114932	0.619836	-0.321761	0.154921	0.374596	0.0943158
NUPL2	M3	0.625993	0.00240065	-0.739076	0.000129483	0.589569	0.00491214	0.688268	0.00056234	0.676996	0.000749709	-0.190575	0.407969	0.368015	0.100718	-0.436656	0.0478032	0.640549	0.0017586	-0.446048	0.0426901	0.433826	0.0494326	-0.224566	0.327752	-0.135777	0.557314	-0.184962	0.422169	0.367537	0.101194	-0.204389	0.374159	0.240557	0.293536
FANCC	M3	0.624215	0.0024911	-0.660935	0.00110673	0.663549	0.00104036	0.811175	8.14166e-06	0.429634	0.0519247	-0.679417	0.000705525	0.687889	0.00056791	-0.402859	0.0701861	0.335838	0.136648	-0.590273	0.00484836	0.0590798	0.799201	-0.369395	0.0993497	-0.0999472	0.666431	-0.0579315	0.803029	-0.0304171	0.895868	0.295535	0.193373	-0.00335087	0.988499
NFE2L1	M3	0.623002	0.00255438	-0.470954	0.031171	0.461611	0.0351629	0.452484	0.0394386	0.409757	0.0650775	-0.560258	0.00825326	0.365826	0.102916	-0.0425158	0.854811	-0.132172	0.56792	-0.363852	0.104928	-0.0639615	0.782977	-0.650655	0.0014037	0.050803	0.826889	0.24234	0.289864	0.0670446	0.772774	0.495923	0.0222332	-0.266372	0.243144
RSPH3	M3	0.622773	0.00256647	-0.627967	0.00230348	0.668242	0.000929651	0.572949	0.00663064	0.307119	0.175668	-0.627308	0.00233554	0.584153	0.00542593	-0.426833	0.053643	0.355046	0.114254	-0.379077	0.0901316	0.201856	0.380236	-0.242413	0.289715	-0.305995	0.177335	0.0662954	0.77525	-0.237902	0.29906	0.162686	0.481067	0.058884	0.799853
MMP25	M3	0.621617	0.00262833	-0.537547	0.011965	0.461578	0.0351775	0.556324	0.00881778	0.599918	0.00404224	-0.36001	0.108926	0.298602	0.188572	-0.118046	0.610319	-0.00697201	0.976072	-0.389518	0.0809162	0.0431256	0.85275	-0.618827	0.00278274	0.135295	0.558725	0.420769	0.0575117	0.22299	0.331248	0.30496	0.17888	-0.0229607	0.921306
ITSN1	M3	0.621374	0.00264148	-0.608582	0.00341636	0.635597	0.00195843	0.530957	0.0132653	0.285232	0.210098	-0.718836	0.000241199	0.573126	0.00660996	-0.411022	0.064172	0.259272	0.256408	-0.379004	0.0901984	0.160985	0.485728	-0.296736	0.191483	-0.271198	0.234387	0.14888	0.519522	-0.274408	0.228678	0.315236	0.163945	-0.330122	0.143874
UNG	M3	0.620622	0.00268255	-0.703454	0.000374067	0.724985	0.000200792	0.813862	7.18556e-06	0.558769	0.00846336	-0.47399	0.0299536	0.63597	0.00194274	-0.434439	0.0490758	0.494938	0.0225417	-0.418232	0.0591921	0.303149	0.181606	-0.219087	0.34	-0.298936	0.188055	0.012304	0.957785	-0.186661	0.417844	0.0119818	0.95889	0.208254	0.364994
UBE2G2	M3	0.619477	0.0027461	-0.66562	0.0009902	0.656231	0.00123523	0.301264	0.184472	0.301346	0.184347	-0.455601	0.0379354	0.315729	0.16325	-0.471259	0.0310468	0.495501	0.022365	-0.124756	0.590019	0.555594	0.00892595	-0.146846	0.525309	-0.530507	0.0133581	-0.0462793	0.842108	-0.169311	0.463135	-0.039128	0.866275	-0.437772	0.0471718
CHMP5	M3	0.616205	0.00293465	-0.694627	0.00047549	0.645545	0.0015747	0.657836	0.00119002	0.685777	0.000599869	-0.080911	0.727353	0.350105	0.119742	-0.357179	0.111942	0.609937	0.00332623	-0.263032	0.249327	0.524274	0.0146984	-0.155515	0.500861	-0.27245	0.232149	0.0591183	0.799073	0.124803	0.589878	-0.377634	0.0914636	0.626188	0.0023909
COPG2	M3	0.61477	0.00302071	-0.656628	0.00122392	0.679925	0.000696531	0.612393	0.00316788	0.694027	0.000483151	-0.143595	0.534616	0.336365	0.135996	-0.228039	0.320127	0.399977	0.0724081	-0.149307	0.518311	0.480293	0.0275462	-0.29574	0.193049	-0.326682	0.148351	0.296228	0.192281	-0.0476749	0.837407	-0.26383	0.247842	0.335962	0.136494
MPZL1	M3	0.612521	0.00315984	-0.66409	0.00102706	0.76397	5.55744e-05	0.269846	0.236819	0.176885	0.443063	-0.563041	0.00787206	0.449863	0.0407387	-0.558897	0.00844504	0.572314	0.00670507	0.00578394	0.980149	0.648759	0.00146521	0.0706117	0.761014	-0.810223	8.50631e-06	0.0829861	0.720627	-0.654508	0.00128534	-0.119564	0.605703	-0.219976	0.337994
SLAMF1	M3	0.611171	0.00324585	-0.685134	0.000609899	0.665477	0.000993581	0.490243	0.0240598	0.479465	0.0278534	-0.267154	0.241712	0.295787	0.192976	-0.360225	0.108699	0.536199	0.0122221	-0.22879	0.318491	0.51219	0.0176063	-0.241495	0.291602	-0.385439	0.0844286	-0.0436565	0.850957	0.0912656	0.693991	-0.255505	0.263628	0.410507	0.0645397
NPEPPS	M3	0.610399	0.00329598	-0.743378	0.000112633	0.761586	6.05221e-05	0.397311	0.0745097	0.502021	0.020397	-0.207189	0.367506	0.183534	0.425825	-0.399935	0.0724406	0.66931	0.000905886	0.0234957	0.919478	0.817013	6.19032e-06	-0.126595	0.584505	-0.692303	0.000505791	-0.219417	0.339253	-0.0755696	0.744754	-0.521495	0.01533	0.22858	0.318948
ANKRD32	M3	0.610124	0.00331393	-0.591244	0.00476168	0.615507	0.00297627	0.508023	0.0187101	0.674616	0.000795402	-0.163489	0.478875	0.184882	0.422374	-0.0942551	0.684456	0.250762	0.2729	-0.0556267	0.810726	0.482775	0.0266412	-0.462479	0.034776	-0.33878	0.133031	-0.000367529	0.998738	0.0435054	0.851467	-0.150918	0.513754	0.24834	0.277714
C1orf112	M3	0.608707	0.00340798	-0.687304	0.000576626	0.694143	0.000481663	0.803239	1.16459e-05	0.670328	0.000883749	-0.343705	0.127129	0.439743	0.0460731	-0.210828	0.358962	0.349152	0.120822	-0.355709	0.113531	0.320495	0.156645	-0.464317	0.0339679	-0.195785	0.395027	-0.0802901	0.729369	0.120671	0.602343	-0.0682105	0.768925	0.361452	0.107413
IQCE	M3	0.608563	0.00341766	-0.463269	0.0344268	0.458996	0.0363491	0.624896	0.00245609	0.526414	0.0142265	-0.544494	0.0107087	0.438152	0.0469586	0.0231663	0.920604	-0.212455	0.355178	-0.45982	0.0359718	-0.185732	0.420206	-0.758474	6.7553e-05	0.175689	0.4462	0.257303	0.260167	0.0886921	0.702235	0.576202	0.00626013	-0.0862926	0.70995
ATP2C1	M3	0.607819	0.00346803	-0.653632	0.0013115	0.770148	4.43468e-05	0.240367	0.29393	0.333711	0.139307	-0.378552	0.0906143	0.134209	0.561918	-0.229493	0.316966	0.354311	0.115059	0.170821	0.459098	0.733393	0.000155042	-0.307498	0.175107	-0.769355	4.56667e-05	-0.0616585	0.79062	-0.319347	0.158218	-0.289146	0.203634	-0.0229175	0.921454
ENOX2	M3	0.607092	0.00351786	-0.634961	0.00198543	0.76547	5.26436e-05	0.416991	0.0600279	0.658081	0.00118326	-0.130284	0.573514	0.129697	0.575257	-0.0323694	0.889223	0.246134	0.282143	0.207665	0.366382	0.70354	0.000373178	-0.396833	0.0748915	-0.617927	0.00283411	0.213637	0.352444	-0.284305	0.211649	-0.400882	0.0717046	0.423458	0.0557708
CLDN12	M3	0.604488	0.00370119	-0.680058	0.000694201	0.749545	9.1795e-05	0.362904	0.105904	0.279047	0.220588	-0.47866	0.0281546	0.34865	0.121394	-0.365062	0.103691	0.433284	0.0497496	-0.0757298	0.74423	0.555115	0.00899744	-0.2097	0.361598	-0.621153	0.00265348	-0.107986	0.641273	-0.318085	0.159962	-0.136316	0.555735	0.0894467	0.699814
RPS6KA5	M3	0.60425	0.00371834	-0.66636	0.000972781	0.787252	2.28704e-05	0.358049	0.111009	0.590912	0.00479113	-0.112151	0.628384	0.0919767	0.691719	-0.107112	0.643991	0.363095	0.105707	0.236944	0.301067	0.80905	8.97527e-06	-0.321256	0.155607	-0.713341	0.000283025	0.132306	0.567525	-0.26267	0.250004	-0.504276	0.0197494	0.487993	0.0248159
VCP	M3	0.604136	0.00372661	-0.667137	0.000954757	0.73481	0.000148296	0.475394	0.0294035	0.142217	0.538587	-0.62096	0.00266403	0.656372	0.00123119	-0.649039	0.00145598	0.689399	0.000545973	-0.265378	0.244974	0.459533	0.0361032	0.140207	0.5444	-0.648398	0.00147719	-0.0214869	0.926344	-0.524223	0.0147098	-0.0519795	0.82294	-0.0898418	0.698548
CTPS	M3	0.604094	0.00372966	-0.705413	0.000354272	0.653728	0.0013086	0.798948	1.40396e-05	0.634435	0.00200796	-0.323026	0.153213	0.479781	0.0277357	-0.360696	0.108204	0.541295	0.0112732	-0.465403	0.0334969	0.335019	0.137668	-0.317881	0.160244	-0.149697	0.517207	-0.160262	0.487715	0.289252	0.203463	-0.106265	0.646628	0.23534	0.304449
CPM	M3	0.603071	0.0038043	-0.576018	0.00628065	0.65859	0.00116929	0.367081	0.101651	0.553382	0.00926023	-0.201122	0.382008	0.126787	0.583931	-0.100551	0.664529	0.257843	0.259132	0.114446	0.621326	0.60391	0.00374299	-0.366294	0.102443	-0.555845	0.00888864	0.10205	0.659814	-0.21416	0.351239	-0.248073	0.278247	0.22454	0.327809
C18orf8	M3	0.601645	0.0039104	-0.672925	0.000829292	0.741723	0.000118877	0.56818	0.0072063	0.242956	0.288602	-0.634374	0.00201059	0.61291	0.00313537	-0.527363	0.0140211	0.499117	0.0212556	-0.309652	0.171949	0.351855	0.117778	-0.0903202	0.697015	-0.488952	0.0244914	-0.0460219	0.842975	-0.421663	0.0569282	0.0442741	0.848871	0.0471447	0.839192
GLB1L2	M3	0.601631	0.00391147	-0.72799	0.00018326	0.749104	9.31642e-05	0.62824	0.00229033	0.459407	0.0361605	-0.508879	0.0184791	0.523788	0.0148074	-0.495133	0.0224804	0.562374	0.00796212	-0.284305	0.21165	0.475209	0.0294755	-0.158678	0.492082	-0.450288	0.0405257	0.0451943	0.845766	-0.155914	0.499749	-0.0592847	0.798518	-0.135706	0.557521
GCH1	M3	0.601457	0.00392461	-0.678614	0.000719923	0.676319	0.000762471	0.454607	0.0384098	0.630551	0.00218132	-0.0605634	0.794261	0.154191	0.504559	-0.260743	0.253623	0.51487	0.0169245	-0.0343428	0.882513	0.671889	0.000850659	-0.235779	0.303521	-0.454767	0.0383332	-0.0187892	0.935571	0.0383158	0.869028	-0.456104	0.037697	0.617857	0.00283817
PREP	M3	0.600947	0.0039633	-0.640529	0.00175939	0.806124	1.02441e-05	0.352819	0.116704	0.362809	0.106002	-0.366986	0.101746	0.319901	0.157458	-0.316293	0.162458	0.453053	0.0391608	0.136073	0.556447	0.713485	0.000281854	-0.1318	0.56902	-0.799715	1.35831e-05	0.192469	0.403238	-0.52154	0.0153195	-0.305444	0.178157	0.0462715	0.842134
SPPL2A	M3	0.598012	0.00419199	-0.66979	0.000895384	0.742642	0.000115375	0.308391	0.173793	0.449737	0.0408022	-0.213944	0.351736	0.118938	0.607603	-0.22073	0.336298	0.410123	0.0648146	0.111752	0.629614	0.724051	0.000206526	-0.287975	0.205556	-0.658447	0.0011732	-0.102889	0.657181	-0.188098	0.414202	-0.399312	0.0729282	0.384307	0.0854232
PLAT	M3	0.597878	0.00420273	-0.658654	0.00116754	0.71739	0.00025165	0.459876	0.0359466	0.462859	0.0346075	-0.264161	0.247227	0.362721	0.106093	-0.360959	0.107928	0.469699	0.0316853	-0.090486	0.696485	0.549401	0.00988784	-0.159027	0.491118	-0.512667	0.0174835	0.315402	0.16371	-0.272443	0.232162	-0.241043	0.292534	0.299118	0.187773
PPARA	M3	0.597533	0.00423038	-0.562376	0.00796186	0.68391	0.000629384	0.207924	0.365771	0.400719	0.0718309	-0.339695	0.13192	0.14217	0.538722	-0.132817	0.566018	0.166336	0.471146	0.203078	0.377298	0.599638	0.00406395	-0.331268	0.142404	-0.641568	0.0017197	0.207034	0.367872	-0.42942	0.0520546	-0.132237	0.567729	-0.157325	0.495828
BMPR1A	M3	0.596545	0.00431042	-0.632395	0.00209751	0.760867	6.20886e-05	0.229045	0.317938	0.438707	0.0466479	-0.227057	0.322273	0.10642	0.646147	-0.193432	0.400843	0.347978	0.122162	0.25356	0.267406	0.785945	2.41075e-05	-0.240342	0.293983	-0.756597	7.21278e-05	0.295583	0.193297	-0.396764	0.074947	-0.401962	0.0708724	0.142498	0.537776
TUBGCP3	M3	0.593725	0.00454583	-0.600835	0.00397181	0.759489	6.51856e-05	0.482412	0.026772	0.599289	0.0040912	-0.287052	0.207077	0.19039	0.408433	0.0422933	0.855563	0.0968201	0.676312	0.123436	0.59399	0.54375	0.0108379	-0.555004	0.00901411	-0.527702	0.0139483	0.228377	0.31939	-0.23397	0.307355	-0.204031	0.375015	0.286016	0.208793
RFX3	M3	0.593057	0.00460315	-0.587535	0.00510013	0.651329	0.00138234	0.53626	0.0122105	0.710796	0.000304417	-0.081177	0.726489	0.171026	0.458551	0.0315219	0.892107	0.171275	0.457887	-0.00621283	0.978677	0.471568	0.0309215	-0.489909	0.024171	-0.308772	0.173235	0.0693664	0.765114	-0.00929132	0.968116	-0.256975	0.260794	0.636287	0.00192949
CDK1	M3	0.592368	0.00466287	-0.677827	0.00073427	0.682407	0.000654032	0.772548	4.05494e-05	0.659162	0.00115377	-0.350422	0.119384	0.436011	0.0481709	-0.241224	0.292161	0.346661	0.123678	-0.330154	0.143833	0.330352	0.143578	-0.441021	0.0453708	-0.242442	0.289654	-0.158851	0.491605	0.0259316	0.91116	-0.0225919	0.922566	0.255492	0.263653
TMPRSS3	M3	0.590421	0.00483512	-0.641799	0.00171099	0.658549	0.0011704	0.452372	0.0394939	0.0933168	0.687444	-0.704853	0.000359837	0.657797	0.00119112	-0.628018	0.00230106	0.517592	0.0162539	-0.410539	0.0645164	0.251789	0.270877	-0.0153729	0.947268	-0.435891	0.0482395	-0.121557	0.599662	-0.408614	0.0659038	0.214885	0.349571	-0.222852	0.331555
TBP	M3	0.590384	0.00483839	-0.69634	0.000454144	0.563557	0.00780303	0.681187	0.000674641	0.659361	0.00114841	-0.185584	0.420584	0.386277	0.0836983	-0.414644	0.0616318	0.578402	0.00601939	-0.454557	0.0384339	0.375768	0.0932074	-0.240467	0.293724	-0.0645049	0.781176	-0.0892697	0.700382	0.384622	0.0851459	-0.130992	0.571413	0.14703	0.524782
DHCR24	M3	0.588864	0.00497666	-0.536813	0.0121045	0.555825	0.00889151	0.339083	0.132663	0.184161	0.424218	-0.576217	0.00625842	0.433384	0.0496911	-0.315125	0.164101	0.268033	0.240108	-0.245434	0.283559	0.236694	0.301593	-0.233116	0.309173	-0.38104	0.0883424	-0.0649627	0.779659	-0.26877	0.238767	0.218318	0.341738	-0.304453	0.179641
UBFD1	M3	0.587462	0.00510694	-0.638129	0.00185401	0.730677	0.000168721	0.551818	0.00950284	0.550277	0.00974677	-0.321539	0.155223	0.261444	0.252302	-0.0979139	0.67285	0.25274	0.269009	-0.0725512	0.754642	0.481785	0.0269993	-0.489011	0.0244715	-0.462978	0.0345551	-0.0856405	0.712052	-0.110058	0.634848	-0.170691	0.459445	0.411157	0.0640757
PDGFA	M3	0.584912	0.00535135	-0.592098	0.0046864	0.571583	0.0067915	0.348162	0.121952	0.438522	0.0467515	-0.338109	0.133849	0.192712	0.402633	-0.226572	0.323334	0.240204	0.294267	-0.160463	0.487161	0.38106	0.0883243	-0.433516	0.0496134	-0.271025	0.234698	-0.184753	0.422704	0.120854	0.601789	0.0302671	0.896378	-0.152762	0.508563
WDR92	M3	0.584809	0.00536134	-0.623506	0.0025279	0.657901	0.00118822	0.56715	0.00733592	0.688867	0.000553616	-0.134895	0.5599	0.226595	0.323285	-0.120445	0.603028	0.363845	0.104935	-0.0527813	0.820252	0.544528	0.0107028	-0.346324	0.124068	-0.395518	0.0759493	0.0305156	0.895532	0.0112627	0.961355	-0.299714	0.186852	0.214802	0.349762
CABLES2	M3	0.583281	0.00551262	-0.536797	0.0121076	0.589744	0.00489617	0.64293	0.00166885	0.410277	0.064704	-0.674897	0.000789885	0.562147	0.00799293	-0.154799	0.502858	-0.0622762	0.788568	-0.42392	0.0554756	-0.0694883	0.764712	-0.593306	0.00458172	-0.0510288	0.826131	0.224135	0.328707	-0.204791	0.3732	0.519591	0.0157753	-0.10921	0.637475
RHOU	M3	0.580164	0.00583209	-0.624131	0.0024954	0.708044	0.000329099	0.561171	0.00812661	0.613892	0.00307441	-0.256227	0.262234	0.293045	0.19733	-0.0673475	0.771773	0.205146	0.372353	-0.0535607	0.81764	0.457748	0.0369261	-0.477387	0.0286365	-0.433811	0.0494413	0.00499242	0.982865	-0.196851	0.392407	-0.118154	0.609989	0.354248	0.115128
LRRC32	M3	0.579388	0.00591398	-0.540833	0.0113566	0.671431	0.000860258	0.230342	0.315129	0.35057	0.119218	-0.418824	0.0587969	0.113655	0.623755	-0.0456096	0.844365	-0.00773808	0.973444	0.11414	0.622265	0.446481	0.0424648	-0.566902	0.00736735	-0.519632	0.0157657	0.157552	0.495198	-0.312036	0.168499	0.0314892	0.892218	-0.00640734	0.97801
LAP3	M3	0.578595	0.00599866	-0.667794	0.000939768	0.644492	0.00161206	0.637042	0.00189824	0.686561	0.000587829	-0.0788598	0.73402	0.285461	0.209717	-0.251621	0.271207	0.513812	0.0171911	-0.204586	0.373689	0.515225	0.0168359	-0.251744	0.270965	-0.288687	0.204387	-0.0322659	0.889575	0.133619	0.563652	-0.375598	0.0933676	0.705608	0.000352347
C10orf88	M3	0.578159	0.00604559	-0.641586	0.00171901	0.620472	0.00269079	0.45704	0.0372564	0.703223	0.000376462	0.00929243	0.968112	0.0859503	0.711053	-0.197572	0.390639	0.414319	0.0618572	-0.00529581	0.981824	0.653253	0.00132294	-0.331979	0.141498	-0.377263	0.0918082	0.0354835	0.878638	0.108271	0.640389	-0.384723	0.0850564	0.259031	0.256865
PTGER4	M3	0.575734	0.00631236	-0.538793	0.0117313	0.561475	0.00808473	0.283476	0.213043	0.11404	0.622571	-0.675026	0.000787363	0.416358	0.0604571	-0.331296	0.142368	0.151453	0.512248	-0.305751	0.177699	0.132886	0.565814	-0.367874	0.100858	-0.315244	0.163933	-0.0217134	0.925569	-0.241607	0.291371	0.379745	0.0895201	-0.282995	0.213853
AHCYL1	M3	0.574692	0.00642995	-0.661813	0.00108404	0.712214	0.000292339	0.640849	0.00174707	0.735932	0.000143133	-0.0903125	0.69704	0.199985	0.384761	-0.0672798	0.771997	0.361899	0.106947	-0.0667006	0.77391	0.5696	0.00703078	-0.449587	0.0408773	-0.361101	0.10778	-0.0514555	0.824698	0.148582	0.520368	-0.40747	0.0667392	0.536926	0.0120831
RNF34	M3	0.574196	0.00648649	-0.686181	0.000593642	0.751571	8.57206e-05	0.486234	0.0254198	0.408512	0.0659777	-0.29004	0.202178	0.393055	0.0779599	-0.467539	0.0325862	0.62371	0.00251726	-0.0827417	0.721418	0.637013	0.00189945	-0.0169469	0.941878	-0.618238	0.00281624	0.0843347	0.716266	-0.342364	0.128717	-0.365403	0.103344	0.367148	0.101584
FOSL2	M3	0.572557	0.00667651	-0.687405	0.000575103	0.664109	0.00102659	0.48592	0.0255285	0.520165	0.0156401	-0.265298	0.245122	0.229142	0.317728	-0.28469	0.211005	0.469707	0.0316819	-0.177099	0.442503	0.544082	0.0107801	-0.335604	0.136938	-0.370058	0.0986969	-0.0620376	0.789361	0.195291	0.396243	-0.233875	0.307556	0.161047	0.485557
PPFIBP1	M3	0.572256	0.00671184	-0.586491	0.00519893	0.67502	0.000787494	0.499511	0.0211374	0.63819	0.00185153	-0.28078	0.217615	0.144156	0.533007	0.0698226	0.763611	0.0405147	0.861579	0.0228304	0.921751	0.437305	0.0474352	-0.647371	0.00151169	-0.353683	0.11575	-0.0473162	0.838614	-0.0211286	0.927569	-0.108114	0.640876	0.281886	0.215732
IGFBP4	M3	0.570623	0.00690643	-0.548633	0.0100128	0.605181	0.00365162	0.311399	0.169416	0.213137	0.353599	-0.466802	0.0328983	0.341868	0.129308	-0.319876	0.157492	0.306924	0.175956	-0.12721	0.582667	0.362444	0.106381	-0.204905	0.372927	-0.504325	0.0197355	-0.0880235	0.704382	-0.382641	0.0869027	0.0298937	0.897651	0.150975	0.513596
PARP1	M3	0.570474	0.00692453	-0.550365	0.0097327	0.681848	0.000663403	0.592899	0.00461675	0.501943	0.0204197	-0.486897	0.0251905	0.394359	0.0768901	-0.0632109	0.785466	0.0445005	0.848107	-0.127198	0.582702	0.250563	0.273294	-0.525261	0.0144792	-0.327669	0.147056	0.237513	0.299873	-0.273308	0.230624	0.108183	0.640661	0.0716162	0.757712
ATP2A2	M3	0.570278	0.00694825	-0.60297	0.00381175	0.752116	8.41456e-05	0.374818	0.094105	0.60933	0.00336637	-0.152259	0.509977	0.0400334	0.863209	0.0833555	0.719431	0.15023	0.515698	0.234481	0.306268	0.679582	0.000702594	-0.540209	0.0114702	-0.608596	0.00341544	0.10099	0.663146	-0.148331	0.521081	-0.382915	0.0866583	0.455001	0.0382212
CDON	M3	0.569396	0.00705573	-0.575292	0.00636196	0.601319	0.00393507	0.606759	0.00354086	0.433914	0.0493814	-0.467497	0.0326043	0.535925	0.012275	-0.349496	0.120431	0.336572	0.135739	-0.306341	0.176821	0.229217	0.317565	-0.179689	0.435749	-0.245103	0.284229	0.373528	0.0953341	-0.223241	0.330689	0.0687308	0.767209	-0.11115	0.631472
SLC9A7	M3	0.569007	0.00710368	-0.572288	0.00670812	0.729436	0.000175308	0.336465	0.135871	0.492862	0.0232033	-0.298036	0.189453	0.0858112	0.711501	0.0479584	0.836452	0.0532929	0.818537	0.185712	0.420257	0.557095	0.00870466	-0.587324	0.00511996	-0.580532	0.00579365	-0.0137023	0.952993	-0.232368	0.310773	-0.177514	0.441417	0.201714	0.38058
CD40LG	M3	0.568618	0.0071518	-0.627028	0.00234929	0.658759	0.00116468	0.493965	0.02285	0.516981	0.0164025	-0.212672	0.354675	0.247118	0.280163	-0.293623	0.196407	0.487506	0.0249817	-0.115275	0.618784	0.547041	0.010276	-0.220786	0.336174	-0.410522	0.0645289	0.14384	0.533914	0.0212983	0.926988	-0.34988	0.119996	0.459198	0.0362563
HSPC159	M3	0.568483	0.0071686	-0.672411	0.000839839	0.691401	0.000517987	0.479747	0.0277482	0.514604	0.0169912	-0.198691	0.387907	0.279074	0.220542	-0.40811	0.0662708	0.628697	0.00226841	-0.0538007	0.816836	0.674641	0.000794913	-0.0727457	0.754003	-0.59262	0.00464089	0.0793401	0.732458	-0.17107	0.458433	-0.442096	0.0447868	0.293021	0.197368
LOC100287482	M3	0.567251	0.00732315	-0.572845	0.00664281	0.593175	0.00459291	0.50392	0.0198505	0.360657	0.108245	-0.372943	0.0958944	0.463625	0.0342702	-0.496149	0.0221627	0.574109	0.00649644	-0.224812	0.327208	0.439719	0.046086	0.0254288	0.912877	-0.398616	0.0734752	0.175517	0.446653	-0.214078	0.351429	-0.108528	0.63959	-0.0908765	0.695235
MYO5A	M3	0.566982	0.00735719	-0.484149	0.0261505	0.591237	0.0047623	0.271178	0.234424	0.626311	0.00238476	-0.119074	0.607192	-0.0914286	0.69347	0.248116	0.278161	-0.130687	0.572318	0.206467	0.369214	0.471737	0.0308533	-0.746942	0.000100143	-0.353171	0.116315	0.312018	0.168526	0.0388442	0.867237	-0.169917	0.461512	0.309726	0.171842
PIM1	M3	0.565841	0.0075034	-0.53803	0.0118741	0.574657	0.00643395	0.377747	0.0913586	0.605654	0.00361815	-0.154291	0.50428	0.1672	0.468812	-0.0778724	0.737237	0.145872	0.528088	0.00836837	0.971282	0.435239	0.0486139	-0.421352	0.0571307	-0.324175	0.151673	0.358848	0.110157	-0.112247	0.62809	-0.11572	0.617422	0.172143	0.455577
RNF24	M3	0.563271	0.00784123	-0.544715	0.0106705	0.686045	0.000595729	0.336457	0.135881	0.566662	0.00739794	-0.205655	0.371143	0.0310595	0.89368	0.11909	0.607141	0.00568051	0.980504	0.200341	0.383897	0.544024	0.0107902	-0.59153	0.00473637	-0.486182	0.0254377	0.225397	0.325917	-0.177801	0.440665	-0.243086	0.288336	0.428097	0.0528621
LOC387647	M3	0.562922	0.00788817	-0.608964	0.00339079	0.711821	0.000295646	0.290899	0.200783	0.157862	0.49434	-0.53764	0.0119475	0.398403	0.0736432	-0.490596	0.0239431	0.462257	0.0348747	-0.0606231	0.794063	0.520729	0.015508	-0.057825	0.803385	-0.671758	0.000853411	0.238384	0.298052	-0.523121	0.0149579	-0.0827567	0.721369	-0.12456	0.590609
MARS2	M3	0.562036	0.00800807	-0.616847	0.00289683	0.760302	6.33422e-05	0.387249	0.0828567	0.578018	0.00606078	-0.171125	0.458287	0.100026	0.666181	0.00518215	0.982214	0.231563	0.3125	0.222359	0.332653	0.714279	0.000275471	-0.453221	0.0390795	-0.652276	0.00135281	-0.0473755	0.838414	-0.195712	0.395206	-0.353135	0.116355	0.254243	0.266076
KIAA1524	M3	0.561761	0.00804556	-0.645578	0.00157356	0.671804	0.000852446	0.746326	0.000102212	0.725847	0.000195624	-0.247218	0.279961	0.310459	0.170775	-0.0908619	0.695282	0.247901	0.278591	-0.229698	0.316521	0.364103	0.104671	-0.548135	0.0100945	-0.205377	0.371804	-0.122228	0.597632	0.143369	0.535269	-0.126279	0.58545	0.409225	0.0654613
ADPRH	M3	0.560511	0.00821803	-0.627231	0.00233934	0.724665	0.000202736	0.250728	0.272968	0.427241	0.0533901	-0.189653	0.410284	0.0832484	0.719778	-0.263444	0.248559	0.436972	0.0476238	0.213888	0.351867	0.795502	1.62628e-05	-0.176378	0.444391	-0.723999	0.000206849	0.151979	0.510764	-0.299657	0.18694	-0.478854	0.0280819	0.21587	0.347314
RYR1	M3	0.558375	0.0085197	-0.454651	0.0383889	0.551221	0.00959665	0.281497	0.216393	0.438	0.0470437	-0.359406	0.109564	0.076775	0.740816	0.10574	0.648267	-0.196591	0.393045	0.0217705	0.925374	0.245246	0.283938	-0.721069	0.000225785	-0.229232	0.317533	0.355152	0.114139	-0.0700164	0.762973	0.161227	0.485062	-0.0415851	0.857957
IL3	M3	0.554734	0.00905463	-0.574878	0.00640875	0.565286	0.00757528	0.573218	0.00659928	0.441639	0.0450343	-0.304932	0.178922	0.489059	0.0244554	-0.434657	0.0489499	0.521294	0.0153766	-0.340501	0.130947	0.297098	0.190916	-0.0369403	0.873693	-0.222621	0.332068	0.34167	0.129544	-0.0753445	0.74549	-0.12169	0.599259	0.370405	0.098357
TMEM206	M3	0.55462	0.00907183	-0.623231	0.00254234	0.662479	0.0010671	0.463442	0.0343509	0.195619	0.395436	-0.579467	0.0059056	0.608939	0.0033924	-0.5214	0.0153521	0.506888	0.0190203	-0.298337	0.188984	0.32347	0.152617	0.0124642	0.957236	-0.456121	0.0376889	0.0864477	0.709451	-0.407239	0.0669085	0.0578438	0.803322	-0.0444154	0.848394
TRIM2	M3	0.551528	0.00954832	-0.576868	0.00618636	0.597266	0.00425187	0.406576	0.067397	0.120861	0.601767	-0.692369	0.000504907	0.549175	0.00992449	-0.530304	0.0134	0.395853	0.0756785	-0.314669	0.164745	0.244167	0.28613	-0.065024	0.779456	-0.401353	0.0713409	0.143343	0.535344	-0.403835	0.069446	0.230602	0.314569	-0.269843	0.236825
ILDR2	M3	0.549596	0.00985624	-0.595613	0.00438707	0.618572	0.0027972	0.582737	0.0055673	0.677939	0.000732217	-0.178548	0.438718	0.147467	0.523538	0.0224794	0.922951	0.168225	0.466051	-0.146686	0.525763	0.379981	0.0893041	-0.63441	0.00200905	-0.200686	0.383062	-0.0760002	0.743347	0.311367	0.169463	-0.166954	0.469475	0.270964	0.234808
CHML	M3	0.549468	0.0098769	-0.571163	0.00684161	0.649108	0.00145371	0.487302	0.0250517	0.774619	3.75022e-05	-0.012385	0.957507	0.00275021	0.99056	0.116942	0.613685	0.159484	0.489858	0.133145	0.565049	0.596394	0.00432276	-0.566367	0.00743572	-0.382863	0.0867042	-0.0687431	0.767168	0.111778	0.629535	-0.412786	0.0629253	0.564	0.0077442
E2F5	M3	0.547901	0.0101331	-0.658386	0.00117487	0.61003	0.00332015	0.640517	0.00175985	0.619479	0.00274598	-0.188269	0.413771	0.325592	0.149789	-0.373007	0.0958336	0.610702	0.00327623	-0.238708	0.297376	0.524014	0.0147565	-0.123188	0.594736	-0.30313	0.181634	-0.0145919	0.949944	0.145015	0.530543	-0.35024	0.11959	0.2549	0.264799
NDST1	M3	0.546663	0.0103393	-0.556701	0.00876232	0.690952	0.00052416	0.427195	0.0534183	0.311109	0.169835	-0.577391	0.00612908	0.419476	0.0583633	-0.18544	0.420949	0.144492	0.532042	-0.0726442	0.754336	0.332378	0.14099	-0.365669	0.103075	-0.500985	0.0207001	0.0816431	0.724977	-0.424083	0.0553718	0.152199	0.510146	-0.191657	0.405262
LOC100128420	M3	0.546319	0.0103972	-0.539254	0.0116458	0.533515	0.0127476	0.521237	0.0153899	0.233681	0.307968	-0.506829	0.0190365	0.554943	0.00902322	-0.438688	0.0466585	0.382537	0.0869963	-0.45458	0.0384228	0.109778	0.635715	-0.152221	0.510084	-0.158866	0.491562	0.116634	0.614628	-0.111052	0.631776	0.161988	0.482978	0.210852	0.358906
RDH10	M3	0.544756	0.0106634	-0.511392	0.0178137	0.639728	0.00179051	0.202471	0.378755	0.33128	0.142389	-0.266409	0.243077	0.0979598	0.672705	-0.122703	0.596201	0.228301	0.319557	0.174933	0.448193	0.580713	0.00577476	-0.323669	0.15235	-0.647383	0.00151128	0.00200532	0.993117	-0.307369	0.175298	-0.225363	0.325993	0.103815	0.654282
CHN1	M3	0.54464	0.0106835	-0.594864	0.00444948	0.656328	0.00123245	0.198821	0.38759	0.165715	0.472825	-0.488248	0.0247291	0.284189	0.211844	-0.419126	0.0585959	0.410806	0.0643262	0.00405142	0.986094	0.553403	0.00925706	-0.127871	0.580693	-0.679586	0.000702522	-0.226108	0.324352	-0.422601	0.0563214	-0.0631875	0.785543	-0.146098	0.527443
IPO4	M3	0.544532	0.0107022	-0.523877	0.0147874	0.52348	0.0148766	0.631858	0.00212163	0.276072	0.225754	-0.713772	0.000279532	0.592988	0.00460902	-0.216569	0.345717	0.0548108	0.813455	-0.560906	0.00816317	-0.125805	0.58687	-0.528715	0.0137327	-0.0120892	0.958521	-0.0981775	0.672016	-0.031377	0.892599	0.558465	0.00850668	-0.115767	0.617279
CD274	M3	0.544139	0.0107702	-0.615858	0.00295527	0.731255	0.000165724	0.38478	0.0850066	0.635595	0.00195852	-0.0671143	0.772543	0.0200302	0.931325	0.0299637	0.897412	0.2181	0.342233	0.196373	0.39358	0.695205	0.00046819	-0.500709	0.0207815	-0.556546	0.00878508	0.0893043	0.700271	-0.0602626	0.795262	-0.447078	0.042156	0.581397	0.00570399
PCYT1A	M3	0.543614	0.0108616	-0.563181	0.00785329	0.691676	0.000514245	0.327217	0.147648	0.508797	0.0185011	-0.159113	0.49088	0.0676317	0.770835	0.0458749	0.843471	0.133227	0.564808	0.165339	0.473846	0.583932	0.00544781	-0.506311	0.0191793	-0.535458	0.0123655	0.0287674	0.901488	-0.152413	0.509545	-0.290413	0.201573	0.485468	0.0256864
PTPN13	M3	0.542848	0.0109961	-0.460177	0.0358096	0.53956	0.0115893	0.185779	0.420087	0.448522	0.0414165	-0.205635	0.371189	-0.0130318	0.95529	0.062032	0.789379	-0.0242376	0.916944	0.161658	0.483881	0.441096	0.04533	-0.528148	0.0138531	-0.410358	0.0646465	0.288998	0.203877	-0.135338	0.558601	-0.114144	0.622252	0.184167	0.424203
HDHD1	M3	0.542183	0.0111141	-0.598881	0.00412317	0.647707	0.00150033	0.630092	0.00220263	0.543274	0.0109212	-0.255156	0.264304	0.434796	0.0488694	-0.293537	0.196545	0.428322	0.0527245	-0.191112	0.406624	0.400389	0.0720872	-0.165806	0.47258	-0.314155	0.165473	0.122219	0.597659	-0.13333	0.564503	-0.213832	0.351995	0.349096	0.120885
KCNK6	M3	0.540522	0.0114131	-0.466477	0.0330366	0.463138	0.0344843	0.579586	0.00589299	0.288194	0.205194	-0.669875	0.000893542	0.518456	0.0160458	-0.17511	0.447724	-0.052393	0.821553	-0.556059	0.00885683	-0.214277	0.350971	-0.586552	0.00519313	0.0877335	0.705314	0.150204	0.515772	-0.00151071	0.994815	0.565704	0.00752102	-0.0110012	0.962252
ATP2B4	M3	0.537506	0.0119728	-0.519115	0.0158884	0.672834	0.000831151	0.239691	0.295332	0.593606	0.00455601	-0.0140686	0.951737	-0.0363029	0.875856	0.0861424	0.710434	0.130144	0.573927	0.372483	0.0963375	0.730375	0.000170303	-0.409617	0.0651782	-0.616825	0.00289813	0.350585	0.119201	-0.242964	0.288585	-0.448991	0.0411783	0.302288	0.182911
COPG	M3	0.532129	0.013026	-0.4912	0.023744	0.641329	0.00172877	0.434786	0.0488753	0.367004	0.101729	-0.446196	0.0426132	0.350473	0.119327	-0.107643	0.642339	0.0811272	0.726651	-0.0489019	0.833278	0.282926	0.21397	-0.382419	0.0871019	-0.386339	0.0836437	0.437249	0.0474669	-0.348282	0.121814	0.0219313	0.924824	0.0733873	0.751899
LIN9	M3	0.528443	0.0137904	-0.583897	0.00545123	0.528074	0.0138688	0.646251	0.0015501	0.710009	0.000311309	-0.0455214	0.844663	0.327603	0.147142	-0.245917	0.282582	0.480424	0.0274977	-0.236612	0.301764	0.423758	0.0555791	-0.182312	0.428964	-0.175965	0.445477	-0.0192689	0.93393	0.140785	0.542725	-0.250616	0.27319	0.378283	0.0908626
PRC1	M3	0.527245	0.0140465	-0.589538	0.00491498	0.594345	0.00449313	0.794171	1.71998e-05	0.598733	0.00413481	-0.388427	0.0818452	0.504236	0.0197608	-0.258274	0.258308	0.274427	0.228644	-0.412121	0.063393	0.157642	0.494949	-0.388023	0.0821905	-0.0852715	0.713242	0.0813277	0.726	0.0129595	0.955538	0.0907676	0.695584	0.175986	0.445421
WASF1	M3	0.526591	0.0141881	-0.542994	0.0109704	0.607425	0.00349498	0.360533	0.108376	0.0128193	0.956019	-0.770036	4.45317e-05	0.593114	0.00459819	-0.521645	0.0152954	0.37286	0.0959741	-0.280704	0.217745	0.225485	0.325724	-0.0250794	0.914069	-0.46556	0.0334294	0.0190004	0.934849	-0.507915	0.0187394	0.266846	0.242276	-0.385723	0.0841804
SCD	M3	0.525755	0.0143705	-0.528861	0.013702	0.554615	0.00907264	0.372433	0.0963857	0.43727	0.0474551	-0.300629	0.185444	0.170446	0.460098	-0.0734089	0.751828	0.225111	0.326547	-0.0575074	0.804444	0.420211	0.057878	-0.403906	0.0693917	-0.369996	0.0987582	-0.212466	0.355153	0.0570398	0.806005	-0.0825316	0.722098	-0.0470157	0.839627
RTN3	M3	0.522666	0.0150613	-0.502415	0.0202826	0.597782	0.00421044	0.139155	0.547454	-0.113544	0.624096	-0.726034	0.000194518	0.525507	0.0144249	-0.608009	0.00345513	0.459232	0.0362408	-0.0869309	0.707895	0.381309	0.0880998	0.178877	0.437859	-0.715168	0.000268477	0.0559231	0.809735	-0.798177	1.4513e-05	0.161959	0.483055	-0.525692	0.0143842
FTO	M3	0.521878	0.0152417	-0.581851	0.0056573	0.725534	0.000197483	0.307275	0.175438	0.505976	0.0192724	-0.160304	0.487599	0.139139	0.547502	-0.123677	0.593264	0.32292	0.153356	0.262326	0.250647	0.732108	0.000161392	-0.207795	0.366075	-0.712684	0.000288422	0.196926	0.392223	-0.410364	0.0646421	-0.432795	0.0500371	0.236313	0.302394
SRGAP2	M3	0.520664	0.0155232	-0.443349	0.0441138	0.545475	0.0105402	0.3733	0.0955523	0.364567	0.104196	-0.408223	0.0661883	0.257588	0.259619	-0.0132636	0.954496	-0.0584419	0.801327	-0.10389	0.654048	0.161968	0.483033	-0.502894	0.0201443	-0.195213	0.396435	0.174241	0.450017	-0.177206	0.442221	0.147905	0.522292	0.266078	0.243684
FAM108C1	M3	0.519286	0.0158475	-0.493022	0.0231519	0.616481	0.00291837	0.382288	0.0872188	0.331476	0.142138	-0.502242	0.0203328	0.280896	0.217417	-0.0998397	0.666769	0.0330481	0.886914	-0.0526158	0.820806	0.272694	0.231715	-0.456157	0.0376719	-0.40137	0.0713276	0.187154	0.416593	-0.353057	0.116441	0.111	0.631935	0.0606547	0.793958
ABTB2	M3	0.519118	0.0158876	-0.571083	0.00685115	0.598716	0.00413614	0.385782	0.0841291	0.285781	0.209183	-0.463149	0.0344796	0.372231	0.0965811	-0.352097	0.117507	0.329498	0.144678	-0.199847	0.385095	0.348413	0.121665	-0.226283	0.323969	-0.332691	0.140594	-0.08573	0.711763	-0.1025	0.658404	0.0752852	0.745684	-0.268304	0.239614
KIF5B	M3	0.518577	0.0160166	-0.497476	0.0217534	0.627797	0.00231174	0.131896	0.568738	0.543987	0.0107965	-0.0834413	0.719154	-0.167186	0.46885	0.148021	0.521961	0.0310405	0.893745	0.397304	0.0745152	0.706944	0.000339432	-0.553706	0.00921065	-0.618067	0.00282609	0.0842852	0.716426	-0.121332	0.600342	-0.357459	0.111641	0.136601	0.5549
CHRNB1	M3	0.518471	0.016042	-0.552425	0.00940796	0.51981	0.0157237	0.509275	0.0183728	0.489889	0.0241777	-0.112518	0.627252	0.397289	0.0745274	-0.414857	0.0614853	0.562686	0.00791995	-0.241508	0.291575	0.400225	0.0722146	0.062557	0.787636	-0.237165	0.300605	0.291322	0.2001	-0.100782	0.663802	-0.265206	0.245292	0.499545	0.0211274
TAF5	M3	0.517667	0.0162359	-0.548215	0.0100813	0.631746	0.00212673	0.384349	0.0853866	0.117014	0.613467	-0.677466	0.000740954	0.506696	0.0190732	-0.431314	0.0509146	0.347118	0.12315	-0.217766	0.342992	0.274468	0.228572	-0.116557	0.614862	-0.476104	0.0291281	-0.112558	0.627131	-0.408317	0.0661202	0.14347	0.534977	-0.18249	0.428508
EHD3	M3	0.515212	0.0168392	-0.429092	0.0522538	0.588511	0.00500919	0.315791	0.163162	0.313542	0.166345	-0.45917	0.0362691	0.314034	0.165645	-0.0207425	0.928889	-0.0688004	0.766979	0.0238137	0.918392	0.234516	0.306194	-0.412887	0.0628545	-0.383201	0.0864037	0.482721	0.0266605	-0.485322	0.0257372	0.167721	0.467407	-0.040993	0.859961
HEATR5A	M3	0.51382	0.0171891	-0.558965	0.00843542	0.716721	0.000256619	0.232496	0.3105	0.540757	0.0113705	-0.0598995	0.796471	-0.0705561	0.761197	0.0687784	0.767052	0.168589	0.465072	0.372144	0.0966646	0.779172	3.14956e-05	-0.452774	0.0392971	-0.691488	0.000516801	0.103812	0.65429	-0.200708	0.38301	-0.486665	0.0252705	0.279587	0.219658
APOL1	M3	0.513575	0.0172512	-0.557869	0.0085924	0.597895	0.00420134	0.584775	0.0053647	0.747671	9.77414e-05	-0.0191202	0.934439	0.111094	0.631645	0.0522236	0.822121	0.174152	0.450252	-0.0665902	0.774275	0.424316	0.0552241	-0.529451	0.0135778	-0.170786	0.45919	0.160217	0.487839	0.218197	0.342014	-0.333052	0.140137	0.797181	1.51441e-05
NCAPH	M3	0.511954	0.0176674	-0.620764	0.00267472	0.683289	0.00063947	0.63688	0.00190492	0.419855	0.0581129	-0.439295	0.0463211	0.497977	0.0216005	-0.405356	0.0683031	0.444461	0.0435229	-0.247714	0.278967	0.378217	0.090924	-0.152942	0.508059	-0.378678	0.0904987	0.209264	0.36262	-0.246139	0.282134	-0.0938004	0.685904	0.0695122	0.764634
EPB41L5	M3	0.510258	0.0181114	-0.576955	0.00617683	0.691678	0.000514216	0.286668	0.207711	0.286437	0.208094	-0.38328	0.0863328	0.276673	0.224704	-0.251051	0.27233	0.312675	0.167583	0.0655423	0.777741	0.545466	0.0105419	-0.181702	0.430538	-0.60541	0.00363543	0.0459341	0.843271	-0.403013	0.0700693	-0.16649	0.470728	0.157392	0.495642
KIAA1279	M3	0.5095	0.0183127	-0.493322	0.0230555	0.608352	0.0034319	0.291493	0.199824	0.114996	0.619639	-0.531242	0.0132066	0.490596	0.023943	-0.505817	0.0193166	0.406901	0.0671571	-0.065145	0.779056	0.384994	0.084819	0.0927568	0.689229	-0.606579	0.00355334	0.344796	0.125848	-0.72476	0.00020216	0.0232668	0.92026	-0.168222	0.46606
IER3	M3	0.507903	0.0187428	-0.515686	0.0167213	0.49178	0.0235542	0.309792	0.171745	0.200579	0.38332	-0.446665	0.0423696	0.341235	0.130065	-0.41191	0.063542	0.333954	0.139001	-0.254097	0.26636	0.273614	0.230082	-0.159547	0.489685	-0.268437	0.239373	-0.0351066	0.879918	-0.114124	0.622316	0.168501	0.465308	-0.270831	0.235046
WDR41	M3	0.507869	0.018752	-0.540795	0.0113635	0.560115	0.00827323	0.242759	0.289004	0.16349	0.478872	-0.351584	0.11808	0.307178	0.17558	-0.533867	0.0126777	0.624592	0.00247165	-0.0714165	0.758368	0.537449	0.0119837	0.157089	0.496484	-0.580186	0.0058298	-0.0576297	0.804036	-0.303692	0.180786	-0.275746	0.226324	0.0182181	0.937526
FOSL1	M3	0.505253	0.0194742	-0.502634	0.0202193	0.378189	0.0909497	0.545023	0.0106176	0.308998	0.172905	-0.464819	0.0337495	0.481495	0.0271048	-0.334817	0.13792	0.325254	0.150237	-0.591707	0.00472071	-0.019654	0.932612	-0.280432	0.21821	0.0689154	0.7666	-0.253027	0.268448	0.304513	0.17955	0.325517	0.149888	-0.112252	0.628075
NEK6	M3	0.503138	0.0200741	-0.410779	0.0643451	0.545886	0.0104703	0.034645	0.881486	0.0945257	0.683596	-0.464836	0.0337423	0.1717	0.456755	-0.123458	0.593924	0.00248615	0.991467	0.143322	0.535402	0.360834	0.108059	-0.306627	0.176397	-0.53635	0.0121933	0.297241	0.190693	-0.5037	0.0199134	0.128973	0.577408	-0.278541	0.221461
PPP1R3D	M3	0.501298	0.0206081	-0.422545	0.0563574	0.557918	0.00858534	0.237399	0.300112	0.239881	0.294936	-0.409922	0.0649587	0.283675	0.212708	-0.157063	0.496557	0.0670746	0.772675	0.0679879	0.769659	0.317237	0.16114	-0.238073	0.298702	-0.482655	0.0266845	0.172083	0.455735	-0.586557	0.00519257	0.0900494	0.697883	0.0555386	0.811021
IL18R1	M3	0.500789	0.0207578	-0.53622	0.0122181	0.614952	0.0030097	0.390525	0.080066	0.701054	0.000399613	0.0465837	0.841082	-0.078089	0.736531	0.149823	0.516849	0.123256	0.594531	0.155326	0.501389	0.588165	0.00504129	-0.596352	0.00432618	-0.359098	0.109891	0.000194323	0.999333	0.199006	0.387139	-0.436361	0.0479709	0.630607	0.00217876
B3GALNT2	M3	0.500248	0.0209177	-0.530046	0.0134536	0.651118	0.00138898	0.197974	0.389657	0.302822	0.1821	-0.233576	0.308193	0.127297	0.582406	-0.183896	0.424897	0.316535	0.162119	0.184845	0.422468	0.624437	0.00247965	-0.176996	0.442773	-0.688214	0.000563125	-0.0877453	0.705276	-0.409304	0.0654038	-0.333044	0.140148	0.324256	0.151565
C3orf14	M3	0.498973	0.0212988	-0.548272	0.010072	0.58166	0.00567694	0.485343	0.0257298	0.386539	0.0834706	-0.334837	0.137895	0.35131	0.118387	-0.287936	0.205619	0.394434	0.0768289	-0.210534	0.359646	0.35704	0.112091	-0.227114	0.322148	-0.385319	0.0845342	-0.171995	0.45597	-0.116238	0.615838	-0.0715671	0.757873	0.2454	0.283626
FADS1	M3	0.495438	0.0223847	-0.487759	0.0248954	0.623936	0.00250551	0.331823	0.141696	0.252479	0.26952	-0.408644	0.0658821	0.339332	0.132359	-0.208438	0.364559	0.252784	0.268923	0.0270108	0.907478	0.429685	0.0518941	-0.180043	0.43483	-0.569725	0.00701548	0.262503	0.250316	-0.445101	0.0431854	-0.0443324	0.848675	-0.0808821	0.727447
VDR	M3	0.493031	0.023149	-0.522596	0.0150772	0.644693	0.00160489	0.379263	0.089961	0.379669	0.0895889	-0.403853	0.0694323	0.183241	0.426576	0.0107803	0.963009	0.0574021	0.804796	0.000391687	0.998656	0.370154	0.0986025	-0.566714	0.00739136	-0.435348	0.048551	-0.138238	0.550122	-0.098716	0.670315	-0.0148648	0.949009	0.0987105	0.670332
IL28RA	M3	0.492739	0.0232429	-0.460965	0.0354531	0.586956	0.00515471	0.101027	0.66303	0.289032	0.203821	-0.261022	0.253097	0.00126657	0.995653	-0.00216134	0.992581	0.0557342	0.810367	0.21624	0.346468	0.508194	0.0186639	-0.428874	0.0523867	-0.557608	0.00863017	-0.066976	0.773	-0.257977	0.258875	-0.158085	0.493723	0.143041	0.536212
LOC386597	M3	0.489453	0.0243233	-0.576649	0.00621054	0.611751	0.00320868	0.47368	0.0300761	0.581683	0.00567459	-0.117135	0.613097	0.165238	0.474119	-0.102153	0.659491	0.315091	0.164149	0.0264609	0.909354	0.551255	0.00959138	-0.317146	0.161266	-0.412267	0.0632904	-0.192158	0.404014	-0.0250131	0.914296	-0.303999	0.180323	0.226221	0.324106
MLLT4	M3	0.48832	0.0247046	-0.481699	0.0270306	0.512086	0.0176332	0.301733	0.183756	0.435268	0.0485969	-0.194877	0.397267	0.0632868	0.785214	0.0159857	0.945169	0.0663075	0.77521	-0.00651607	0.977637	0.375068	0.0938682	-0.501895	0.0204335	-0.294888	0.194396	0.211273	0.357925	0.00838932	0.97121	-0.0726433	0.754339	0.229842	0.31621
SLC39A1	M3	0.48798	0.0248202	-0.54158	0.011222	0.612665	0.0031508	0.357481	0.111617	-0.0950178	0.682031	-0.773448	3.91998e-05	0.72686	0.000189691	-0.68527	0.000607772	0.556728	0.00875831	-0.317632	0.160589	0.255177	0.264263	0.217189	0.344303	-0.576904	0.00618239	-0.0431598	0.852634	-0.698757	0.000425442	0.24407	0.286328	-0.424573	0.0550608
NTPCR	M3	0.48759	0.0249532	-0.547326	0.0102283	0.529553	0.0135565	0.545095	0.0106052	0.471819	0.0308202	-0.189737	0.410072	0.444074	0.0437277	-0.436157	0.0480872	0.565507	0.00754658	-0.256014	0.262646	0.396637	0.0750485	0.0469278	0.839923	-0.274569	0.228394	0.339847	0.131736	-0.127491	0.581826	-0.20442	0.374085	0.210705	0.359248
SORBS1	M3	0.486005	0.0254991	-0.539606	0.0115807	0.600295	0.00401319	0.396506	0.0751537	0.574468	0.00645546	-0.0918672	0.692069	0.0886913	0.702237	-0.0879819	0.704515	0.240048	0.294591	0.0694025	0.764995	0.530937	0.0132693	-0.321756	0.154928	-0.346141	0.12428	0.131349	0.570355	-0.020364	0.930183	-0.353827	0.11559	0.387198	0.0829003
FZD3	M3	0.480108	0.0276145	-0.432287	0.0503365	0.482806	0.0266301	0.221058	0.335562	0.356629	0.112534	-0.210367	0.360036	0.210306	0.360179	-0.21968	0.33866	0.263134	0.249137	0.0570034	0.806127	0.425693	0.0543548	-0.103616	0.654906	-0.424017	0.0554143	0.250202	0.274009	-0.288269	0.205071	-0.114198	0.622088	-0.0746449	0.747779
SPIRE1	M3	0.478434	0.0282397	-0.542893	0.0109881	0.700583	0.000404801	0.365501	0.103245	0.502893	0.0201446	-0.23153	0.312571	0.127718	0.581149	-0.0332384	0.886267	0.13603	0.556572	0.177745	0.440812	0.565885	0.00749764	-0.403397	0.069777	-0.522828	0.0150243	0.395163	0.0762366	-0.274417	0.228663	-0.286857	0.207399	0.256721	0.261284
CBX1	M3	0.478226	0.0283181	-0.466486	0.0330328	0.530581	0.0133426	0.380195	0.0891091	0.124043	0.592162	-0.589435	0.00492436	0.533156	0.0128193	-0.469742	0.0316674	0.414902	0.0614539	-0.207431	0.366933	0.251504	0.271436	0.0554856	0.811198	-0.457992	0.0368126	-0.0764339	0.74193	-0.466117	0.0331903	0.121484	0.599882	-0.395847	0.0756831
CCR5	M3	0.477882	0.0284484	-0.473158	0.0302834	0.628587	0.0022737	0.10226	0.659155	0.239392	0.295954	-0.223311	0.330534	0.101581	0.661289	-0.140042	0.544879	0.202928	0.377658	0.246983	0.280433	0.597912	0.00419999	-0.209728	0.361532	-0.67042	0.000881767	0.349132	0.120844	-0.479196	0.0279536	-0.247916	0.278561	0.190009	0.409388
COG8	M3	0.476941	0.0288066	-0.45601	0.0377412	0.601662	0.00390912	0.38239	0.0871276	0.176072	0.445193	-0.623437	0.00253154	0.477367	0.028644	-0.208598	0.364183	0.0598382	0.796675	-0.124887	0.589626	0.161472	0.484392	-0.27748	0.223299	-0.411084	0.0641281	0.326939	0.148012	-0.586117	0.00523465	0.253351	0.267815	-0.130952	0.571532
SATB1	M3	0.47626	0.0290681	-0.579479	0.00590437	0.609427	0.00335992	0.422677	0.056272	0.479224	0.0279433	-0.156937	0.496907	0.212142	0.355905	-0.183743	0.425288	0.383869	0.0858109	-0.0573584	0.804942	0.508417	0.0186035	-0.267123	0.241769	-0.446532	0.0424383	-0.0479419	0.836508	-0.052507	0.821171	-0.295894	0.192806	0.223669	0.329739
P2RX5-TAX1BP3	M3	0.476207	0.0290887	-0.558047	0.00856669	0.574154	0.00649127	0.445481	0.0429863	0.652201	0.00135515	-0.00645526	0.977845	0.0656838	0.777273	-0.00379192	0.986985	0.277089	0.223978	0.0140854	0.95168	0.53173	0.013107	-0.42228	0.0565284	-0.330281	0.143669	0.0473964	0.838344	0.210146	0.360554	-0.388421	0.0818496	0.320876	0.156125
ARHGEF12	M3	0.473015	0.0303404	-0.452471	0.0394452	0.610607	0.00328241	0.117482	0.612039	0.494293	0.0227457	-0.0387997	0.867388	-0.167925	0.466859	0.183335	0.426335	0.0106224	0.963551	0.418578	0.0589608	0.686457	0.000589424	-0.517715	0.0162243	-0.605148	0.00365402	0.24348	0.28753	-0.141746	0.539946	-0.407626	0.0666244	0.259598	0.255788
KIAA1161	M3	0.472009	0.0307437	-0.472235	0.0306525	0.645627	0.00157184	0.236384	0.302245	0.248976	0.276445	-0.468065	0.0323653	0.208837	0.363622	-0.0664265	0.774816	-0.00433362	0.985126	0.133472	0.564085	0.39833	0.073701	-0.437168	0.0475127	-0.564847	0.0076326	0.152553	0.509152	-0.492131	0.0234398	0.067279	0.772	-0.0760062	0.743327
PLEKHG1	M3	0.470499	0.0313568	-0.4836	0.0263457	0.548048	0.0101089	0.232785	0.309882	0.568902	0.00711661	0.0338158	0.884304	-0.0975894	0.673877	0.0273751	0.906235	0.144442	0.532186	0.220996	0.335702	0.598266	0.0041718	-0.4153	0.0611803	-0.407369	0.0668134	0.0829453	0.720759	0.0131576	0.954859	-0.406858	0.0671889	0.270513	0.235618
PLBD2	M3	0.46672	0.032933	-0.396169	0.0754239	0.542098	0.0111292	0.189405	0.410907	0.376217	0.0927858	-0.299505	0.187175	0.0868887	0.708031	0.130047	0.574215	-0.150123	0.516002	0.199827	0.385143	0.352894	0.116621	-0.516609	0.0164937	-0.425336	0.0545791	0.260036	0.254959	-0.354749	0.114579	0.0588624	0.799925	-0.060528	0.794379
PTPRK	M3	0.466517	0.0330198	-0.422845	0.0561641	0.460807	0.0355242	0.408444	0.0660274	0.369287	0.0994564	-0.328011	0.14661	0.337865	0.134148	-0.111861	0.62928	0.124013	0.592253	-0.109264	0.637308	0.208072	0.365422	-0.235565	0.303973	-0.256234	0.262222	0.115617	0.617737	-0.266786	0.242386	0.0782027	0.736161	-0.0519286	0.823111
N6AMT1	M3	0.464188	0.0340238	-0.452579	0.0393923	0.442946	0.0443293	0.387839	0.0823485	0.166545	0.47058	-0.434593	0.0489868	0.433148	0.0498295	-0.350241	0.119588	0.336935	0.135291	-0.305078	0.178704	0.183377	0.426228	-0.112812	0.626349	-0.241162	0.292288	-0.317738	0.160442	-0.14767	0.52296	0.182638	0.428127	-0.168431	0.465498
MPP1	M3	0.463598	0.034282	-0.569075	0.00709528	0.543163	0.0109407	0.664208	0.00102416	0.517033	0.01639	-0.184464	0.423441	0.466812	0.032894	-0.435532	0.0484453	0.603792	0.00375152	-0.319313	0.158266	0.365572	0.103173	0.00791963	0.972821	-0.230068	0.315723	-0.0129807	0.955466	-0.0154188	0.947111	-0.229937	0.316004	0.32703	0.147893
KLHL18	M3	0.45915	0.0362783	-0.455854	0.0378152	0.565937	0.00749101	0.513402	0.0172952	0.214793	0.349783	-0.647328	0.00151314	0.532947	0.012861	-0.199372	0.386249	0.105577	0.648774	-0.290339	0.201691	0.0640295	0.782751	-0.336049	0.136386	-0.274854	0.227891	0.0630191	0.786102	-0.32752	0.14725	0.316995	0.161477	-0.112657	0.626826
GPATCH4	M3	0.459127	0.0362887	-0.505942	0.0192819	0.487882	0.0248533	0.540925	0.0113399	0.352897	0.116618	-0.442465	0.0445877	0.392485	0.0784302	-0.28832	0.204988	0.351451	0.118228	-0.362	0.106842	0.186014	0.419489	-0.245407	0.283613	-0.14098	0.54216	-0.092105	0.691309	0.172966	0.453391	0.057021	0.806068	-0.0928951	0.688788
LOC401127	M3	0.458936	0.0363768	-0.452939	0.0392168	0.585036	0.00533922	0.189132	0.411595	0.407822	0.0664815	-0.138702	0.548771	-0.0438375	0.850345	0.106829	0.644873	0.0964042	0.677631	0.267733	0.240655	0.597397	0.00424132	-0.470459	0.0313729	-0.579444	0.00590799	-0.130751	0.572126	-0.111179	0.631383	-0.266826	0.242312	0.0974396	0.674351
ENTPD1	M3	0.457624	0.0369838	-0.436397	0.0479502	0.554525	0.00908628	0.161929	0.48314	0.274005	0.229389	-0.30032	0.185919	0.0705656	0.761166	-0.0874488	0.706229	0.111823	0.629396	0.141565	0.540468	0.463046	0.0345251	-0.356776	0.112376	-0.47105	0.031132	0.236552	0.301891	-0.160696	0.48652	-0.112283	0.627978	-0.178403	0.439094
APOL2	M3	0.454678	0.0383759	-0.515307	0.0168155	0.577126	0.00615801	0.453985	0.038709	0.536226	0.012217	-0.0934921	0.686886	0.138941	0.548076	-0.0735609	0.75133	0.264571	0.246467	-0.0212869	0.927027	0.452659	0.0393534	-0.328412	0.146087	-0.313426	0.16651	0.0757099	0.744296	0.00723244	0.975179	-0.340508	0.130939	0.718205	0.00024571
FMNL2	M3	0.452963	0.0392049	-0.572534	0.00667918	0.542386	0.0110779	0.418319	0.0591339	0.426643	0.0537608	-0.244465	0.285524	0.236879	0.301203	-0.231501	0.312633	0.339419	0.132255	-0.168855	0.464359	0.401567	0.0711755	-0.30737	0.175296	-0.329997	0.144034	-0.143557	0.534726	0.0240041	0.917741	-0.106326	0.646437	0.034041	0.883538
CMTM7	M3	0.45284	0.0392649	-0.409804	0.0650435	0.477653	0.0285353	0.388873	0.0814641	0.213622	0.35248	-0.434171	0.0492316	0.548986	0.0099552	-0.415589	0.0609825	0.334179	0.138719	-0.191642	0.405301	0.202506	0.378671	0.108706	0.639039	-0.326239	0.148934	0.579923	0.00585744	-0.552401	0.00941177	0.118504	0.608923	-0.125891	0.586613
KCNQ5	M3	0.452092	0.0396311	-0.473429	0.0301755	0.516493	0.016522	0.43845	0.0467917	0.642467	0.00168597	-0.00828994	0.971551	0.0733258	0.752101	0.0741956	0.74925	0.173972	0.450729	0.0799948	0.730329	0.477634	0.0285424	-0.384754	0.0850293	-0.28818	0.205218	-0.0307968	0.894575	0.0949369	0.682288	-0.318634	0.159201	0.170315	0.460448
OASL	M3	0.451484	0.039931	-0.513808	0.0171923	0.489548	0.0242912	0.500852	0.0207391	0.521311	0.0153726	-0.0269409	0.907716	0.262954	0.249474	-0.226538	0.323408	0.43505	0.0487227	-0.199359	0.386282	0.376301	0.0927072	-0.130666	0.572379	-0.171397	0.457562	0.0918987	0.691968	0.118908	0.607695	-0.312008	0.16854	0.703322	0.000375439
MYO1B	M3	0.449237	0.0410539	-0.402389	0.0705449	0.439161	0.0463953	0.178004	0.440136	0.421027	0.0573428	-0.078206	0.73615	-0.0826624	0.721675	0.101038	0.662995	0.0911218	0.694451	0.112731	0.626597	0.444983	0.0432476	-0.488059	0.0247933	-0.341608	0.129618	-0.151766	0.511366	0.18918	0.411474	-0.200365	0.38384	0.0957439	0.679725
XPO7	M3	0.449108	0.0411195	-0.448204	0.0415783	0.63117	0.00215289	0.355206	0.114079	0.611339	0.00323506	-0.0741654	0.749349	-0.0199161	0.931715	0.241351	0.291899	-0.0411333	0.859486	0.301798	0.183656	0.550538	0.00970508	-0.572041	0.00673716	-0.469623	0.0317165	0.250086	0.274239	-0.138785	0.54853	-0.332013	0.141455	0.322854	0.153445
MAP3K8	M3	0.448093	0.0416352	-0.573589	0.00655634	0.672842	0.00083099	0.405781	0.0679867	0.37727	0.0918017	-0.240998	0.292625	0.270321	0.235964	-0.210152	0.36054	0.368363	0.100371	-0.0107789	0.963014	0.534231	0.0126057	-0.217474	0.343655	-0.503714	0.0199091	-0.0157248	0.946063	-0.19147	0.405731	-0.25147	0.271504	0.299893	0.186576
CCDC75	M3	0.447429	0.0419752	-0.475555	0.029341	0.605898	0.00360092	0.154991	0.502323	0.411079	0.0641313	-0.153552	0.506348	-0.0148111	0.949193	0.0296668	0.898424	0.126926	0.583516	0.306862	0.176047	0.648794	0.00146406	-0.377566	0.0915271	-0.609282	0.00336958	0.0298444	0.897818	-0.216338	0.346244	-0.278546	0.221453	-0.0744283	0.748488
RAPGEF2	M3	0.443124	0.0442338	-0.450629	0.0403554	0.624735	0.00246433	0.407533	0.0666926	0.536192	0.0122236	-0.200057	0.384587	0.13025	0.573613	0.142318	0.538296	-0.0496055	0.830912	0.172612	0.45433	0.416492	0.0603659	-0.506821	0.0190386	-0.392808	0.0781632	0.334774	0.137974	-0.262609	0.250118	-0.166436	0.470875	0.369054	0.0996862
BMI1	M3	0.442641	0.044493	-0.375309	0.0936401	0.41105	0.064152	0.00464659	0.984052	0.225635	0.325394	-0.281254	0.216807	-0.035534	0.878466	-0.00850331	0.970819	-0.0708881	0.760105	0.119742	0.605161	0.332539	0.140786	-0.469575	0.0317366	-0.36964	0.0991076	-0.0442592	0.848922	-0.168326	0.465779	0.117773	0.61115	-0.211886	0.356499
BHLHB9	M3	0.441965	0.0448578	-0.498743	0.0213682	0.601125	0.00394972	0.437425	0.0473673	0.555618	0.00892238	-0.101709	0.660885	0.21722	0.344233	-0.0854235	0.712751	0.234796	0.305601	0.0880176	0.704401	0.496609	0.0220202	-0.209765	0.361444	-0.39307	0.0779471	0.378815	0.0903723	-0.253036	0.268429	-0.311041	0.169933	0.31439	0.16514
D4S234E	M3	0.43546	0.0484864	-0.41208	0.0634223	0.431781	0.0506368	0.314743	0.16464	0.202038	0.379797	-0.358079	0.110977	0.43185	0.0505954	-0.454243	0.0385849	0.329427	0.144771	-0.175944	0.44553	0.231733	0.312136	0.0879646	0.704571	-0.256478	0.261752	0.665405	0.000995309	-0.429597	0.0519474	0.0750831	0.746345	-0.197591	0.390593
EXOC6B	M3	0.434118	0.0492626	-0.417772	0.0595009	0.587951	0.00506118	0.173776	0.451247	0.557363	0.00866561	0.03301	0.887044	-0.151313	0.512642	0.270135	0.236299	-0.0430388	0.853043	0.440554	0.0456263	0.655592	0.00125361	-0.512491	0.0175287	-0.550078	0.00977869	0.24858	0.277235	-0.175099	0.447754	-0.419715	0.0582055	0.356373	0.112812
CEP97	M3	0.429965	0.0517246	-0.457893	0.0368586	0.639683	0.00179227	0.181103	0.432084	0.504537	0.0196755	-0.0367395	0.874374	-0.148424	0.520816	0.203713	0.375776	0.00860798	0.97046	0.428644	0.052527	0.691256	0.000519975	-0.533507	0.0127492	-0.640135	0.00177462	-0.0336187	0.884974	-0.205102	0.372458	-0.425364	0.0545613	0.360891	0.107999
CXCR6	M3	0.417657	0.0595785	-0.395756	0.0757565	0.544529	0.0107026	-0.0371032	0.87314	0.00255733	0.991222	-0.342	0.129151	0.1209	0.601649	-0.242085	0.290388	0.223968	0.329077	0.233018	0.309383	0.52902	0.0136684	-0.0681029	0.76928	-0.701421	0.000395619	0.255512	0.263614	-0.572285	0.00670843	-0.151501	0.512111	0.0101624	0.965128
SEC14L1	M3	0.415685	0.0609165	-0.430562	0.051365	0.62918	0.00224545	0.194316	0.398654	0.171068	0.458439	-0.448268	0.0415457	0.196175	0.394067	-0.0912065	0.69418	0.065308	0.778516	0.181525	0.430995	0.424394	0.0551741	-0.298799	0.188267	-0.627259	0.00233795	0.151669	0.511639	-0.54242	0.0110719	-0.0548001	0.813491	-0.0124153	0.957404
HUWE1	M3	0.414398	0.0618024	-0.375325	0.0936256	0.515143	0.0168564	0.233413	0.30854	0.444842	0.0433215	-0.206006	0.370308	-0.0814345	0.725654	0.31314	0.166918	-0.219239	0.339656	0.211614	0.357131	0.351492	0.118183	-0.734134	0.00015148	-0.343845	0.126964	-0.0532929	0.818537	0.0158141	0.945757	-0.0631667	0.785612	0.110079	0.634784
TRIM69	M3	0.412657	0.0630157	-0.467069	0.0327851	0.531198	0.0132156	0.296433	0.191959	-0.0259623	0.911056	-0.613844	0.00307737	0.477638	0.0285408	-0.421256	0.0571938	0.319866	0.157505	-0.248804	0.276788	0.194626	0.397886	-0.045039	0.84629	-0.392687	0.0782631	-0.0629654	0.78628	-0.398904	0.0732482	0.169247	0.463307	-0.0564593	0.807944
HPS3	M3	0.406339	0.0675725	-0.489977	0.0241482	0.561981	0.00801559	0.414323	0.0618544	0.661771	0.00108512	0.0923981	0.690374	0.0235428	0.919317	0.0659076	0.776532	0.182663	0.428061	0.146395	0.526595	0.560482	0.00822206	-0.3594	0.109571	-0.32383	0.152134	0.318968	0.15874	0.00571524	0.980385	-0.455691	0.0378927	0.562567	0.00793596
MFN2	M3	0.405014	0.0685586	-0.397524	0.0743401	0.582312	0.0056103	0.26497	0.245727	0.21779	0.342938	-0.413031	0.0627536	0.217992	0.342478	0.0208086	0.928663	-0.0079239	0.972806	0.108078	0.640988	0.331569	0.142019	-0.398224	0.0737847	-0.488173	0.0247545	0.141211	0.541493	-0.371202	0.0975787	0.0328382	0.887628	-0.124404	0.591076
PRG4	M3	0.403165	0.0699536	-0.372762	0.0960693	0.47629	0.0290566	0.256653	0.261415	0.416173	0.0605829	-0.212985	0.35395	0.00525911	0.98195	0.210807	0.35901	-0.0907837	0.695532	0.130141	0.573938	0.331411	0.142221	-0.565093	0.0076005	-0.33403	0.138905	-0.239558	0.295609	-0.0257527	0.911771	-0.0537126	0.817131	0.238891	0.296994
PSTPIP2	M3	0.40226	0.0706436	-0.46552	0.0334467	0.520857	0.0154782	0.238254	0.298324	0.42026	0.057846	-0.0884423	0.703037	0.0132858	0.95442	0.00760897	0.973887	0.153857	0.505494	0.0861767	0.710323	0.462514	0.0347606	-0.397793	0.0741261	-0.347507	0.122702	-0.257696	0.259414	0.0786945	0.734559	-0.250752	0.27292	0.31536	0.163769
EIF4ENIF1	M3	0.401573	0.0711712	-0.442211	0.0447249	0.553566	0.00923208	0.277708	0.222903	0.407468	0.0667406	-0.0986178	0.670625	0.0455825	0.844457	0.0164334	0.943636	0.17833	0.439286	0.131969	0.568522	0.497907	0.0216219	-0.35728	0.111834	-0.419508	0.0583421	0.00127813	0.995613	0.00573889	0.980303	-0.318415	0.159504	0.139578	0.546226
EHD4	M3	0.398924	0.0732328	-0.436505	0.0478889	0.568329	0.00718778	0.260201	0.254646	0.167785	0.467236	-0.388518	0.0817671	0.264082	0.247373	-0.125858	0.586711	0.143887	0.533777	0.0203869	0.930105	0.336767	0.135498	-0.244762	0.284921	-0.502724	0.0201932	0.0523795	0.821599	-0.425764	0.0543103	-0.040731	0.860847	0.321519	0.155249
PTPRE	M3	0.39862	0.0734724	-0.426251	0.0540052	0.560491	0.00822085	0.176707	0.44353	0.187034	0.416898	-0.32889	0.145466	0.122727	0.596127	-0.0469366	0.839893	0.134215	0.561899	0.121002	0.601341	0.444088	0.0437202	-0.311289	0.169576	-0.496634	0.0220126	0.0746571	0.747739	-0.17586	0.445753	-0.118009	0.61043	-0.068437	0.768178
IFI30	M3	0.397846	0.074084	-0.447455	0.0419619	0.569569	0.00703451	0.431134	0.0510224	0.294872	0.194421	-0.307009	0.175831	0.383517	0.0861224	-0.189558	0.410523	0.243483	0.287525	-0.0675172	0.771213	0.308465	0.173685	-0.135695	0.557552	-0.395593	0.0758884	0.0899859	0.698086	-0.414385	0.0618114	-0.0858242	0.71146	0.465735	0.0333543
ANKRD27	M3	0.397543	0.0743255	-0.402592	0.0703898	0.599487	0.00407569	0.152758	0.508576	0.294185	0.195511	-0.250026	0.274358	0.0468979	0.840023	0.0280221	0.904029	0.00482019	0.983456	0.3148	0.16456	0.51232	0.0175729	-0.348962	0.121038	-0.606549	0.00355541	0.23858	0.297644	-0.486048	0.0254841	-0.202507	0.378668	0.172321	0.455103
CIDEB	M3	0.395782	0.0757356	-0.453678	0.0388575	0.570065	0.00697406	0.495944	0.0222264	0.51633	0.0165621	-0.137581	0.552039	0.219884	0.338201	-0.041467	0.858357	0.267299	0.241446	0.0432452	0.852346	0.448604	0.0413748	-0.231698	0.312209	-0.384298	0.0854311	0.134999	0.559596	-0.104521	0.652073	-0.323834	0.152129	0.272349	0.232329
TBX21	M3	0.395313	0.0761148	-0.438484	0.0467724	0.562761	0.00790982	0.305626	0.177885	0.399676	0.0726431	-0.172573	0.454435	0.0448447	0.846945	0.116466	0.615141	0.0166518	0.942888	0.0941821	0.684689	0.399085	0.0731063	-0.548591	0.0100196	-0.368388	0.100347	-0.1148	0.620241	-0.00333046	0.988569	-0.156901	0.497005	0.426754	0.053692
ACTR3C	M3	0.389059	0.0813062	-0.534566	0.0125396	0.587844	0.00507116	0.491859	0.0235284	0.465431	0.0334851	-0.140262	0.544242	0.208022	0.365541	-0.160997	0.485695	0.350065	0.119787	-0.046312	0.841997	0.480319	0.0275367	-0.235734	0.303615	-0.362074	0.106765	-0.120186	0.603812	-0.0440486	0.849633	-0.336916	0.135315	0.424061	0.0553857
PARS2	M3	0.388257	0.0819903	-0.378864	0.0903277	0.462052	0.0349662	0.337395	0.134725	0.277507	0.223251	-0.2372	0.30053	0.316814	0.16173	-0.160288	0.487642	0.165114	0.474457	-0.0472471	0.838847	0.26003	0.254971	-0.1553	0.501462	-0.305964	0.177382	0.0790009	0.733561	-0.342171	0.128947	0.0219844	0.924643	-0.0563669	0.808252
WDR77	M3	0.384923	0.0848813	-0.446595	0.0424059	0.472466	0.0305597	0.483304	0.0264514	0.0573247	0.805054	-0.587322	0.0051201	0.546702	0.0103327	-0.436018	0.0481669	0.391081	0.0795993	-0.425136	0.054705	0.0805961	0.728375	-0.0770946	0.739773	-0.236025	0.303002	-0.13388	0.562884	-0.144021	0.533392	0.199774	0.385273	-0.131206	0.570779
FADS2	M3	0.38465	0.0851209	-0.358059	0.110998	0.478914	0.0280594	0.225364	0.32599	0.182155	0.429369	-0.348482	0.121585	0.259265	0.256421	-0.0937552	0.686048	0.115745	0.617346	0.0436916	0.850838	0.297187	0.190778	-0.199797	0.385218	-0.45611	0.0376944	0.229928	0.316025	-0.371309	0.0974746	0.0407438	0.860804	-0.120355	0.603301
GPR19	M3	0.381024	0.0883567	-0.490533	0.0239638	0.621381	0.00264111	0.294985	0.194242	0.186435	0.418417	-0.330216	0.143753	0.321337	0.155498	-0.33568	0.136844	0.398797	0.0733324	0.0699223	0.763283	0.528314	0.0138177	0.0390831	0.866428	-0.602568	0.00384142	0.204772	0.373245	-0.516823	0.0164413	-0.235988	0.303079	0.144016	0.533408
LOC96610	M3	0.376355	0.0926563	-0.423244	0.0559076	0.300478	0.185676	0.365353	0.103396	0.173309	0.452482	-0.367202	0.101529	0.309641	0.171966	-0.40903	0.0656019	0.396736	0.0749689	-0.442122	0.0447729	0.108628	0.63928	-0.108284	0.640348	-0.00759773	0.973925	-0.0895205	0.699577	0.281215	0.216873	0.127399	0.582103	-0.230652	0.314462
TMEM201	M3	0.373514	0.095347	-0.270948	0.234836	0.279593	0.219648	0.334179	0.138719	-0.0723633	0.755258	-0.805007	1.07679e-05	0.552448	0.00940452	-0.227402	0.321517	-0.156936	0.496909	-0.520973	0.0154512	-0.382753	0.0868024	-0.388515	0.08177	0.069463	0.764796	-0.00324587	0.988859	-0.260741	0.253626	0.843389	1.57375e-06	-0.494591	0.0226513
PIGV	M3	0.366006	0.102734	-0.424381	0.0551825	0.560526	0.00821596	0.218076	0.342288	0.142008	0.53919	-0.275309	0.227092	0.339592	0.132045	-0.351896	0.117731	0.403354	0.06981	0.0848246	0.714684	0.482445	0.0267601	0.149363	0.518152	-0.598479	0.00415492	0.251016	0.2724	-0.612566	0.00315699	-0.231304	0.313057	0.121076	0.601116
GZMA	M3	0.36518	0.103571	-0.319933	0.157413	0.348873	0.121139	0.092107	0.691303	0.127241	0.582575	-0.128834	0.577823	0.134992	0.559615	-0.256971	0.260802	0.25492	0.264762	-0.0177174	0.93924	0.302958	0.181895	-0.00530875	0.981779	-0.253182	0.268144	0.364816	0.103941	-0.173186	0.452807	-0.144584	0.531777	0.184158	0.424227
CLOCK	M3	0.362837	0.105973	-0.350538	0.119254	0.541024	0.011322	0.0627531	0.786985	0.437782	0.0471664	0.0180494	0.938103	-0.220456	0.336913	0.31991	0.157445	-0.125117	0.588935	0.498245	0.0215189	0.619332	0.00275422	-0.533899	0.0126713	-0.584126	0.00542859	0.132387	0.567286	-0.227103	0.322172	-0.386474	0.0835274	0.390627	0.0799802
KIAA1671	M3	0.358769	0.110241	-0.336568	0.135745	0.475609	0.0293197	0.262543	0.250241	0.104551	0.651978	-0.401683	0.0710867	0.432831	0.0500159	-0.22007	0.337781	0.1703	0.460489	-0.0264594	0.909359	0.232952	0.309524	-0.0128063	0.956063	-0.419228	0.0585281	0.313005	0.167111	-0.591305	0.00475625	0.129839	0.574834	-0.14027	0.544216
CDYL	M3	0.356958	0.11218	-0.262197	0.250888	0.432766	0.0500537	0.217939	0.342599	0.11259	0.627031	-0.438063	0.0470081	0.308792	0.173205	-0.0897787	0.69875	-0.0255915	0.912321	0.0400104	0.863287	0.137665	0.551792	-0.154432	0.503885	-0.325414	0.150024	0.438573	0.0467231	-0.524628	0.0146195	0.116635	0.614623	-0.0369007	0.873827
RGS1	M3	0.352811	0.116714	-0.446826	0.0422865	0.527549	0.0139813	0.245343	0.283742	0.544228	0.0107546	0.124032	0.592196	-0.117385	0.612333	0.0485268	0.834539	0.179384	0.436541	0.240071	0.294544	0.614471	0.00303889	-0.370379	0.0983821	-0.395209	0.0761989	0.134843	0.560054	0.0656533	0.777373	-0.511063	0.0178996	0.595696	0.00438019
ARSK	M3	0.351847	0.117786	-0.33063	0.143221	0.48093	0.0273117	0.0963635	0.67776	0.0430017	0.853169	-0.438675	0.0466661	0.247537	0.279321	-0.121296	0.60045	0.0681234	0.769212	0.136928	0.553946	0.309775	0.171771	-0.113286	0.624891	-0.529349	0.0135992	0.143261	0.535579	-0.581172	0.0057271	0.0569387	0.806342	-0.120308	0.603444
DIXDC1	M3	0.347749	0.122425	-0.341305	0.129981	0.553894	0.00918195	0.0537915	0.816867	0.203183	0.377044	-0.222919	0.331406	0.0436493	0.850981	0.0206087	0.929346	0.0572114	0.805432	0.358709	0.110305	0.535748	0.0123092	-0.233149	0.309104	-0.661092	0.00110265	0.193065	0.401756	-0.476894	0.0288246	-0.207037	0.367866	-0.0404243	0.861885
GBA	M3	0.347744	0.12243	-0.409872	0.0649947	0.494585	0.0226533	0.404857	0.0686767	0.276219	0.225498	-0.225854	0.324911	0.38429	0.0854379	-0.278226	0.222006	0.3952	0.076206	-0.0521527	0.822359	0.372455	0.0963645	0.0980944	0.672279	-0.37528	0.0936682	0.302276	0.182929	-0.347549	0.122654	-0.211446	0.357521	0.0974766	0.674233
MESDC1	M3	0.342973	0.127994	-0.245595	0.283233	0.23068	0.3144	-0.0368236	0.874089	0.138217	0.550185	-0.284161	0.21189	-0.0438836	0.85019	-0.0221856	0.923955	-0.132941	0.565651	0.0269511	0.907682	0.134645	0.560636	-0.390612	0.0799929	-0.174711	0.448777	0.071151	0.759241	-0.0846231	0.715334	0.229426	0.317111	-0.2552	0.264218
RIC8B	M3	0.342267	0.128832	-0.267426	0.241214	0.358426	0.110606	0.174906	0.448262	0.172569	0.454444	-0.359247	0.109733	0.115056	0.619455	0.0862142	0.710203	-0.156837	0.497182	-0.0211899	0.927359	0.0687052	0.767293	-0.489491	0.0243104	-0.209544	0.361962	-0.0132751	0.954457	-0.0976879	0.673565	0.196826	0.392468	-0.0244736	0.916138
SUFU	M3	0.341887	0.129286	-0.213138	0.353597	0.351574	0.118091	0.152387	0.509617	0.0594012	0.79813	-0.506127	0.0192305	0.312441	0.167918	-0.0317172	0.891442	-0.186577	0.418058	-0.0044842	0.984609	-0.0051574	0.982299	-0.245528	0.283369	-0.243719	0.287044	0.458793	0.0364425	-0.569601	0.00703059	0.371842	0.0969573	-0.288307	0.205009
MBOAT1	M3	0.321568	0.155184	-0.333344	0.139769	0.310656	0.170491	0.385202	0.0846361	0.372795	0.0960372	-0.0460329	0.842938	0.188177	0.414005	-0.0942108	0.684597	0.164126	0.477141	-0.206116	0.370047	0.128004	0.580295	-0.196443	0.393409	-0.00264143	0.990934	0.201746	0.380502	0.0444758	0.84819	-0.0914791	0.693309	0.590424	0.0048348
RAVER2	M3	0.304029	0.180277	-0.391866	0.0789444	0.438051	0.0470151	0.408312	0.0661236	0.62599	0.00240079	0.122985	0.595349	0.0198456	0.931957	0.0779431	0.737006	0.179332	0.436675	0.101844	0.660462	0.447565	0.0419055	-0.271975	0.232996	-0.203828	0.3755	0.261462	0.252269	0.104571	0.651916	-0.459298	0.0362106	0.64669	0.00153494
HK1	M3	0.303087	0.181699	-0.351336	0.118358	0.542153	0.0111194	0.352752	0.116778	0.256628	0.261462	-0.311311	0.169544	0.265637	0.244497	-0.00388504	0.986665	0.0690369	0.7662	0.0879973	0.704466	0.304841	0.179059	-0.24212	0.290317	-0.432248	0.0503598	0.251045	0.272342	-0.405786	0.0679832	-0.106249	0.646678	0.276458	0.225078
ANKRD6	M3	0.301228	0.184527	-0.315178	0.164026	0.343417	0.127469	0.24222	0.29011	0.484264	0.02611	0.00468442	0.983922	-0.090615	0.696072	0.201699	0.380616	-0.0867165	0.708585	0.0800445	0.730167	0.270324	0.235958	-0.503124	0.0200781	-0.0728044	0.75381	0.306489	0.176601	0.236102	0.30284	-0.189052	0.411797	0.319376	0.158178
FICD	M3	0.293605	0.196436	-0.219625	0.338785	0.383663	0.0859932	0.141799	0.539794	0.359159	0.109826	-0.0793855	0.73231	-0.083982	0.717405	0.349874	0.120004	-0.36234	0.106488	0.239209	0.296334	0.199643	0.385591	-0.644201	0.0016225	-0.212709	0.354589	0.312605	0.167683	-0.162116	0.482626	0.012397	0.957466	0.327228	0.147633
SRP54	M3	0.273806	0.229741	-0.444952	0.0432639	0.449156	0.0410952	0.220191	0.337509	0.419574	0.0582989	0.236232	0.302565	-0.049916	0.829868	-0.234878	0.305426	0.624589	0.00247184	0.185325	0.421243	0.759439	6.53015e-05	0.102333	0.658926	-0.525791	0.0143625	-0.225237	0.326271	0.0705737	0.761139	-0.767634	4.86518e-05	0.538453	0.0117947
MTMR1	M3	0.260344	0.254375	-0.306524	0.176549	0.496172	0.0221558	0.231731	0.312138	0.192243	0.4038	-0.24562	0.283182	0.132096	0.568145	0.10379	0.654359	-0.0135199	0.953617	0.164798	0.475314	0.320684	0.156386	-0.332489	0.14085	-0.454374	0.0385216	0.0399022	0.863653	-0.327662	0.147065	-0.117794	0.611086	0.302848	0.182061
TRAK1	M3	0.259653	0.255684	-0.178634	0.438493	0.346432	0.123943	0.132952	0.565619	0.141031	0.542013	-0.314442	0.165067	0.124019	0.592235	0.150873	0.513883	-0.201173	0.381883	0.149043	0.51906	0.134945	0.559753	-0.339812	0.131778	-0.265909	0.243997	0.446091	0.0426674	-0.299341	0.187428	0.125609	0.587459	-0.152421	0.509523
ALDH3A2	M3	0.257967	0.258895	-0.237094	0.300752	0.296177	0.192361	0.143918	0.53369	0.252822	0.268849	-0.080929	0.727294	0.0124522	0.957277	0.0172227	0.940933	-0.0127953	0.956101	0.0840555	0.717168	0.202911	0.377698	-0.269493	0.237458	-0.223603	0.329885	0.222398	0.332565	-0.136759	0.554438	-0.104755	0.65134	0.127529	0.581714
MTA3	M3	0.22329	0.33058	-0.313649	0.166192	0.324551	0.151172	0.448583	0.0413856	0.425934	0.0542036	0.0815266	0.725355	0.229846	0.316201	-0.153509	0.506468	0.375052	0.0938833	-0.0864724	0.709371	0.293894	0.195974	0.0522337	0.822088	-0.146979	0.524929	0.0910511	0.694677	0.00977027	0.966473	-0.372485	0.0963357	0.47003	0.0315489
EXOSC5	M3	0.223181	0.330822	-0.0958385	0.679425	0.0324488	0.888952	0.24403	0.286409	-0.257202	0.260359	-0.726864	0.000189667	0.615278	0.00299	-0.319185	0.158441	-0.114876	0.620006	-0.652556	0.00134419	-0.603124	0.00380037	-0.116971	0.613597	0.273744	0.229851	-0.0203757	0.930144	-0.242355	0.289834	0.958591	8.11401e-12	-0.563269	0.00784156
C16orf46	M3	0.204474	0.373957	-0.282487	0.214713	0.235247	0.304646	0.224076	0.328837	0.295315	0.193721	-0.0322924	0.889484	-0.020641	0.929236	-0.0184291	0.936804	0.173254	0.452628	-0.061385	0.791529	0.247701	0.278993	-0.233072	0.309267	-0.099464	0.667954	-0.505326	0.0194537	0.287472	0.206383	-0.138987	0.547944	-0.0389942	0.866729
TSPAN33	M3	0.17556	0.446539	-0.305588	0.177941	0.342811	0.128186	0.317551	0.160702	0.0670341	0.772808	-0.29224	0.198621	0.377267	0.091805	-0.37147	0.0973177	0.377984	0.0911397	-0.174721	0.448749	0.192027	0.404339	0.148006	0.522006	-0.230294	0.315234	0.18868	0.412734	-0.182805	0.427696	-0.044724	0.847353	-0.275497	0.226761
TP53I13	M3	0.159374	0.49016	-0.0105096	0.963938	-0.102018	0.659917	0.194214	0.398906	-0.214427	0.350626	-0.600944	0.00396346	0.471159	0.0310874	-0.22236	0.332651	-0.224044	0.328907	-0.664988	0.00100528	-0.694585	0.000476016	-0.195639	0.395385	0.481559	0.0270816	0.0943759	0.684072	0.0132755	0.954455	0.949845	4.84107e-11	-0.546053	0.0104421
C17orf51	M3	0.154913	0.502541	-0.0818649	0.724258	0.255141	0.264332	-0.000362884	0.998754	0.00183207	0.993712	-0.278319	0.221845	0.0402843	0.862359	0.191279	0.406206	-0.207586	0.366567	0.2084	0.36465	0.115071	0.61941	-0.275332	0.227052	-0.310758	0.170343	-0.0603593	0.794941	-0.29728	0.190632	0.12663	0.584402	-0.195898	0.394748
CD74	M3	0.107954	0.641373	-0.19796	0.389691	0.244191	0.286082	0.139813	0.545542	0.0323017	0.889453	-0.126626	0.584412	0.218052	0.342342	-0.230484	0.314822	0.3081	0.174222	0.04001	0.863288	0.272827	0.231478	0.22906	0.317905	-0.315385	0.163735	-0.137967	0.550911	-0.293413	0.196742	-0.133388	0.564333	-0.0561895	0.808845
PRKCB	M3	0.0962868	0.678003	-0.0548596	0.813292	0.0879555	0.7046	0.00057497	0.998026	0.0611159	0.792424	-0.0486777	0.834032	-0.00482774	0.98343	0.0891953	0.70062	-0.0337615	0.884488	0.092592	0.689755	0.0859912	0.710921	-0.0824797	0.722266	-0.157041	0.496618	-0.252357	0.26976	-0.129464	0.575948	0.000650012	0.997769	-0.103178	0.656275
CCNI2	M3	0.0355292	0.878482	-0.102916	0.657096	0.103973	0.653785	0.123901	0.59259	0.165829	0.472516	0.156408	0.498375	-0.0999897	0.666297	-0.00852324	0.97075	0.0999086	0.666552	0.00424197	0.98544	0.154347	0.504123	-0.11151	0.630362	0.00388417	0.986668	0.176715	0.443508	0.213342	0.353126	-0.258344	0.258175	0.353228	0.116252
ECI2	M4	-0.738284	0.000132808	0.702433	0.000384764	-0.716923	0.00025511	-0.656321	0.00123265	-0.690664	0.000528143	0.480332	0.0275318	-0.334365	0.138485	0.0434939	0.851506	-0.048729	0.833859	0.281811	0.215859	-0.269015	0.238323	0.779792	3.07455e-05	0.175725	0.446106	-0.0832566	0.719751	-0.121567	0.59963	-0.203829	0.375497	-0.0330757	0.88682
TSR2	M4	-0.708915	0.000321105	0.617497	0.00285895	-0.621315	0.00264469	-0.503922	0.01985	-0.54143	0.0112489	0.502372	0.0202951	-0.292106	0.198837	0.0565225	0.807732	0.0675964	0.770951	0.271645	0.233587	-0.153305	0.50704	0.761461	6.07913e-05	0.136388	0.555523	-0.194016	0.399396	0.0129749	0.955486	-0.325702	0.149643	-0.0863233	0.709851
HACL1	M4	-0.695735	0.000461592	0.575693	0.00631698	-0.581681	0.0056748	-0.498797	0.021352	-0.475277	0.0294489	0.600188	0.00402141	-0.330888	0.14289	0.0637259	0.783758	0.0765183	0.741655	0.317198	0.161194	-0.0791056	0.733221	0.742627	0.000115431	0.121981	0.598378	-0.0730636	0.75296	0.00171318	0.99412	-0.425122	0.0547138	0.140952	0.542241
AMZ2	M4	-0.695305	0.000466937	0.620941	0.00266507	-0.634676	0.00199762	-0.515323	0.0168114	-0.574182	0.00648815	0.488394	0.0246796	-0.270656	0.235361	0.0326449	0.888285	0.0279939	0.904125	0.218608	0.341083	-0.216034	0.346939	0.749182	9.29207e-05	0.196049	0.394377	0.00707817	0.975708	-0.0343241	0.882576	-0.248586	0.277223	0.135437	0.558309
NGRN	M4	-0.694896	0.000472074	0.619073	0.00276881	-0.625531	0.00242388	-0.694524	0.000476796	-0.699855	0.000412923	0.455057	0.0381946	-0.337225	0.134934	-0.0466593	0.840827	0.104747	0.651366	0.362716	0.106099	-0.07054	0.76125	0.871037	2.78391e-07	-0.0204879	0.92976	-0.241463	0.291666	-0.183823	0.425083	-0.299619	0.186998	-0.230515	0.314756
C20orf111	M4	-0.692015	0.000509667	0.63882	0.00182634	-0.655081	0.0012685	-0.594877	0.00444835	-0.798256	1.44637e-05	0.278244	0.221975	-0.130622	0.57251	-0.140462	0.543661	0.0715913	0.757793	0.158221	0.493346	-0.298816	0.18824	0.908352	1.26102e-08	0.116313	0.615608	-0.10727	0.643498	-0.273529	0.230232	-0.0638789	0.78325	-0.257075	0.260603
RPL30	M4	-0.684333	0.000622597	0.668069	0.000933543	-0.666401	0.000971828	-0.639493	0.00179971	-0.873478	2.34489e-07	0.18613	0.419194	-0.092415	0.69032	-0.136558	0.555026	0.00385607	0.986765	0.151763	0.511372	-0.364734	0.104025	0.898816	3.10841e-08	0.102613	0.65805	-0.0449887	0.84646	-0.381542	0.0878896	0.0645941	0.78088	-0.371437	0.0973504
DAZAP2	M4	-0.682887	0.000646076	0.607696	0.00347644	-0.533893	0.0126725	-0.784823	2.52158e-05	-0.61661	0.00291075	0.561601	0.00806746	-0.494169	0.022785	0.123093	0.595022	0.0108754	0.962683	0.641096	0.00173762	0.140192	0.544444	0.773837	3.86282e-05	-0.213384	0.353028	-0.0499256	0.829836	-0.301978	0.183382	-0.485668	0.0256164	-0.141026	0.542029
UBAP1	M4	-0.658181	0.00118051	0.602974	0.00381146	-0.512091	0.0176321	-0.718478	0.000243746	-0.800603	1.30699e-05	0.257511	0.259767	-0.255857	0.262948	0.0178306	0.938852	-0.0176384	0.93951	0.440866	0.0454558	-0.0770598	0.739887	0.788708	2.1558e-05	-0.175676	0.446234	-0.131279	0.570564	-0.434198	0.0492157	-0.188121	0.414147	-0.288606	0.204519
FBXO25	M4	-0.645342	0.00158185	0.644492	0.00161207	-0.545997	0.0104515	-0.672307	0.000841989	-0.829763	3.28639e-06	0.16753	0.467923	-0.161493	0.484333	0.00746339	0.974386	-0.100705	0.664044	0.359231	0.10975	-0.227108	0.322159	0.779249	3.14017e-05	-0.109798	0.635653	0.0179354	0.938493	-0.570389	0.00693476	-0.0256203	0.912223	-0.330329	0.143608
TPT1	M4	-0.639239	0.0018097	0.590034	0.00486996	-0.571671	0.0067811	-0.698314	0.000430586	-0.837654	2.16304e-06	0.240029	0.29463	-0.179481	0.436288	-0.155052	0.502152	0.102969	0.656931	0.288198	0.205188	-0.142947	0.536483	0.915961	5.70567e-09	-0.0897198	0.698939	-0.0937248	0.686144	-0.424931	0.0548341	-0.118788	0.608061	-0.292689	0.197901
PFDN5	M4	-0.637988	0.00185967	0.604522	0.00369877	-0.616236	0.0029328	-0.586766	0.00517269	-0.84794	1.21172e-06	0.168226	0.466048	-0.0402484	0.862481	-0.215048	0.349198	0.0983234	0.671555	0.0981766	0.672019	-0.326469	0.14863	0.92849	1.29387e-09	0.0787189	0.734479	-0.0382784	0.869155	-0.374427	0.0944763	0.0333546	0.885872	-0.337206	0.134957
RPL3	M4	-0.635065	0.00198098	0.678954	0.00071379	-0.658641	0.00116789	-0.576852	0.00618816	-0.885999	9.1659e-08	0.00455754	0.984357	0.0124525	0.957276	-0.0773174	0.739047	-0.192985	0.401954	0.0427653	0.853967	-0.563571	0.00780117	0.725074	0.00020025	0.217477	0.343648	0.0828456	0.721081	-0.443308	0.0441355	0.359423	0.109547	-0.488823	0.0245349
COMMD6	M4	-0.634794	0.00199256	0.652059	0.00135955	-0.684629	0.000617872	-0.568928	0.00711346	-0.867152	3.63268e-07	0.0950198	0.682025	-0.00692604	0.97623	-0.158526	0.492502	-0.0558673	0.809922	-0.00804157	0.972403	-0.519372	0.0158272	0.80279	1.18781e-05	0.232407	0.310689	-0.0562612	0.808606	-0.331697	0.141857	0.26081	0.253497	-0.364481	0.104284
TOMM7	M4	-0.632282	0.00210259	0.657962	0.00118656	-0.706675	0.000342001	-0.535566	0.0123444	-0.8498	1.08623e-06	0.091917	0.69191	0.0104838	0.964026	-0.138427	0.549571	-0.0748693	0.747045	-0.054385	0.81488	-0.56386	0.0077628	0.776285	3.51978e-05	0.288427	0.204812	-0.0556472	0.810658	-0.28327	0.213389	0.305513	0.178054	-0.4491	0.0411234
UBA52	M4	-0.624291	0.00248715	0.62713	0.00234426	-0.637513	0.00187897	-0.490987	0.023814	-0.859707	5.9159e-07	0.0275303	0.905706	0.0797161	0.731235	-0.180213	0.434388	-0.0274833	0.905866	-0.0421043	0.856202	-0.530148	0.0134325	0.825057	4.1759e-06	0.216553	0.345753	-0.0386689	0.867831	-0.372859	0.0959756	0.271234	0.234323	-0.430593	0.0513462
MUL1	M4	-0.620949	0.0026646	0.609165	0.00337732	-0.55457	0.00907941	-0.7101	0.000310507	-0.879197	1.54647e-07	0.129304	0.576424	-0.163681	0.478352	-0.0766144	0.741341	-0.0299148	0.897579	0.298361	0.188947	-0.204397	0.374139	0.785103	2.49354e-05	-0.0893979	0.699971	-0.137361	0.552681	-0.442535	0.0445504	0.0401201	0.862915	-0.607558	0.00348582
[truncated: 9,615 more rows]
