# Supplementary material for: Transcriptome Analysis of CD4+ T Cells in Coeliac Disease Reveals Imprint of BACH2 and IFNγ Regulation
Source: PLoS One. 2015 Oct 7;10(10):e0140049. doi: 10.1371/journal.pone.0140049 (PMC4596691; doi:10.1371/journal.pone.0140049)
Supplement: S7 Table — Gene significance (GS) r2 and p values (based on the correlation of a gene expression profile with disease status) are also included. (XLSX) [file pone.0140049.s010.xlsx]

## Sheet: Sheet1
Gene
CD101	Bach2KO_Down
MAML3	Bach2KO_Down
ID3	Bach2KO_Down
ANKRD55	Bach2KO_Down
BCL9L	Bach2KO_Down
BACH2	Bach2KO_Down
YPEL2	Bach2KO_Down
NT5E	Bach2KO_Down
FAIM3	Bach2KO_Down
ITPKB	Bach2KO_Down
SMAD7	Bach2KO_Down
IL16	Bach2KO_Down
GIMAP1	Bach2KO_Down
SBK1	Bach2KO_Down
SKIL	Bach2KO_Down
TBC1D16	Bach2KO_Down
ACVR2A	Bach2KO_Down
TGFBR2	Bach2KO_Down
CD27	Bach2KO_Down
MYB	Bach2KO_Down
LEF1	Bach2KO_Down
FGD3	Bach2KO_Down
TMEM66	Bach2KO_Down
IZUMO4	Bach2KO_Down
MAF	Bach2KO_Down
PTS	Bach2KO_Down
NIPAL1	Bach2KO_Down
ZNRF1	Bach2KO_Down
QPRT	Bach2KO_Down
CCR1	Bach2KO_Down
G0S2	Bach2KO_Down
NEURL3	Bach2KO_Down
TSPAN2	Bach2KO_Up
DAB2	Bach2KO_Up
FAM102A	Bach2KO_Up
GEM	Bach2KO_Up
JUN	Bach2KO_Up
IRF2BP2	Bach2KO_Up
IL15RA	Bach2KO_Up
TBX21	Bach2KO_Up
SLCO4A1	Bach2KO_Up
KCNK5	Bach2KO_Up
PLAGL2	Bach2KO_Up
CTH	Bach2KO_Up
PRDM1	Bach2KO_Up
LRRC32	Bach2KO_Up
RGS1	Bach2KO_Up
CCND2	Bach2KO_Up
BHLHE40	Bach2KO_Up
LMNB1	Bach2KO_Up
BATF	Bach2KO_Up
SOCS1	Bach2KO_Up
ADAM8	Bach2KO_Up
ASB2	Bach2KO_Up
MAP3K8	Bach2KO_Up
GPR171	Bach2KO_Up
SLC2A1	Bach2KO_Up
TNF	Bach2KO_Up
NME1	Bach2KO_Up
CISH	Bach2KO_Up
NAMPT	Bach2KO_Up
HK2	Bach2KO_Up
CD274	Bach2KO_Up
DUSP6	Bach2KO_Up
FES	Bach2KO_Up
HBEGF	Bach2KO_Up
TNFRSF18	Bach2KO_Up
MFSD2A	Bach2KO_Up
DDIT4	Bach2KO_Up
ZEB2	Bach2KO_Up
PDCD1LG2	Bach2KO_Up
BATF3	Bach2KO_Up
TFRC	Bach2KO_Up
IL2RA	Bach2KO_Up
BCL2L1	Bach2KO_Up
TNFRSF4	Bach2KO_Up
SLAMF7	Bach2KO_Up
IL18RAP	Bach2KO_Up
ACOT7	Bach2KO_Up
NFIL3	Bach2KO_Up
FRMD4B	Bach2KO_Up
CCL1	Bach2KO_Up
IL3	Bach2KO_Up
IL12RB2	Bach2KO_Up
AURKA	Bach2KO_Up
MCOLN2	Bach2KO_Up
IL1RL1	Bach2KO_Up
CSF2	Bach2KO_Up
LTA	Bach2KO_Up
IL4	Bach2KO_Up
OSM	Bach2KO_Up
TNFRSF8	Bach2KO_Up
CCL4	Bach2KO_Up
ZBTB32	Bach2KO_Up
LIF	Bach2KO_Up
CCL3	Bach2KO_Up
GZMB	Bach2KO_Up
IFNG	Bach2KO_Up
