# Supplementary material for: Transcriptome Analysis of CD4+ T Cells in Coeliac Disease Reveals Imprint of BACH2 and IFNγ Regulation
Source: PLoS One. 2015 Oct 7;10(10):e0140049. doi: 10.1371/journal.pone.0140049 (PMC4596691; doi:10.1371/journal.pone.0140049)
Supplement: S8 Table — (XLSX) [file pone.0140049.s011.xlsx]

## Sheet: S8_Table.xls
NAME	PROBE	DESCRIPTION<br>(from dataset)	GENE SYMBOL	GENE_TITLE	RANK IN GENE LIST	RANK METRIC SCORE	RUNNING ES	CORE ENRICHMENT
row_0	BATF3	na	null	null	6	1.17239	0.0153442	Yes
row_1	TNFRSF4	na	null	null	7	1.17227	0.0309462	Yes
row_2	LTA	na	null	null	13	1.13209	0.0457974	Yes
row_3	ZBTB32	na	null	null	14	1.11647	0.0606568	Yes
row_4	SOCS1	na	null	null	19	1.07908	0.0748456	Yes
row_5	TNF	na	null	null	25	1.04336	0.0885158	Yes
row_6	TNFRSF8	na	null	null	30	1.01941	0.10191	Yes
row_7	GZMB	na	null	null	32	1.00511	0.115244	Yes
row_8	CSF2	na	null	null	33	1.00481	0.128618	Yes
row_9	MAF	na	null	null	36	0.996375	0.141792	Yes
row_10	IL2RA	na	null	null	37	0.996122	0.15505	Yes
row_11	TFRC	na	null	null	39	0.986866	0.168141	Yes
row_12	TNFRSF18	na	null	null	44	0.983739	0.181061	Yes
row_13	IL15RA	na	null	null	49	0.978857	0.193916	Yes
row_14	IL18RAP	na	null	null	51	0.975183	0.206852	Yes
row_15	OSM	na	null	null	64	0.952779	0.219014	Yes
row_16	AURKA	na	null	null	78	0.922769	0.230733	Yes
row_17	IFNG	na	null	null	82	0.916872	0.242806	Yes
row_18	IL4	na	null	null	111	0.882847	0.253346	Yes
row_19	IL12RB2	na	null	null	136	0.863319	0.263798	Yes
row_20	MCOLN2	na	null	null	147	0.856617	0.274767	Yes
row_21	BATF	na	null	null	167	0.844063	0.285179	Yes
row_22	CCND2	na	null	null	213	0.821396	0.294166	Yes
row_23	HK2	na	null	null	219	0.818354	0.304842	Yes
row_24	MFSD2A	na	null	null	239	0.807637	0.314769	Yes
row_25	CCL4	na	null	null	258	0.794753	0.324569	Yes
row_26	NEURL3	na	null	null	276	0.786242	0.334298	Yes
row_27	FES	na	null	null	321	0.760253	0.342514	Yes
row_28	ACOT7	na	null	null	344	0.751672	0.351567	Yes
row_29	NFIL3	na	null	null	351	0.748566	0.361271	Yes
row_30	BCL2L1	na	null	null	377	0.739209	0.370028	Yes
row_31	FRMD4B	na	null	null	379	0.737848	0.379805	Yes
row_32	DUSP6	na	null	null	385	0.734829	0.389369	Yes
row_33	QPRT	na	null	null	387	0.734094	0.399096	Yes
row_34	ZEB2	na	null	null	427	0.723073	0.407033	Yes
row_35	LMNB1	na	null	null	438	0.720554	0.416191	Yes
row_36	DDIT4	na	null	null	467	0.710476	0.424436	Yes
row_37	ZNRF1	na	null	null	471	0.708926	0.433742	Yes
row_38	CTH	na	null	null	481	0.706553	0.442757	Yes
row_39	CCL3	na	null	null	496	0.703658	0.451516	Yes
row_40	PTS	na	null	null	515	0.696073	0.460003	Yes
row_41	SLCO4A1	na	null	null	525	0.692445	0.468829	Yes
row_42	CD274	na	null	null	537	0.690055	0.477538	Yes
row_43	CISH	na	null	null	553	0.685348	0.486011	Yes
row_44	SLAMF7	na	null	null	571	0.68022	0.494329	Yes
row_45	PLAGL2	na	null	null	574	0.679783	0.50329	Yes
row_46	IZUMO4	na	null	null	579	0.678012	0.512141	Yes
row_47	SLC2A1	na	null	null	604	0.672916	0.520059	Yes
row_48	NME1	na	null	null	695	0.644694	0.524749	Yes
row_49	MAP3K8	na	null	null	778	0.627047	0.529549	Yes
row_50	G0S2	na	null	null	797	0.623388	0.537068	Yes
row_51	LIF	na	null	null	881	0.605929	0.541544	Yes
row_52	LRRC32	na	null	null	882	0.605811	0.549607	Yes
row_53	ADAM8	na	null	null	906	0.601092	0.556612	Yes
row_54	ASB2	na	null	null	1254	0.546365	0.548882	Yes
row_55	HBEGF	na	null	null	1279	0.542765	0.555068	Yes
row_56	PRDM1	na	null	null	1443	0.517117	0.554904	Yes
row_57	IL3	na	null	null	1460	0.514135	0.561055	Yes
row_58	PDCD1LG2	na	null	null	1520	0.506661	0.565247	Yes
row_59	TBX21	na	null	null	1814	0.471843	0.558859	No
row_60	NAMPT	na	null	null	1853	0.467492	0.563438	No
row_61	RGS1	na	null	null	2112	0.439535	0.558134	No
row_62	CCL1	na	null	null	2144	0.435921	0.562596	No
row_63	GPR171	na	null	null	2449	0.405737	0.554853	No
row_64	CCR1	na	null	null	2643	0.387637	0.551668	No
row_65	IL1RL1	na	null	null	2849	0.37342	0.547775	No
row_66	BHLHE40	na	null	null	2863	0.372023	0.552164	No
row_67	NIPAL1	na	null	null	3327	0.338134	0.536647	No
row_68	KCNK5	na	null	null	3703	0.313613	0.524608	No
row_69	SBK1	na	null	null	21929	-0.529417	-0.256283	No
row_70	DAB2	na	null	null	21957	-0.533365	-0.250352	No
row_71	FGD3	na	null	null	22011	-0.544947	-0.245391	No
row_72	MYB	na	null	null	22222	-0.586033	-0.24667	No
row_73	GEM	na	null	null	22444	-0.633794	-0.247789	No
row_74	TBC1D16	na	null	null	22592	-0.669375	-0.245236	No
row_75	IRF2BP2	na	null	null	22681	-0.691931	-0.239831	No
row_76	TSPAN2	na	null	null	22716	-0.703767	-0.231935	No
row_77	SKIL	na	null	null	22749	-0.714567	-0.223808	No
row_78	ID3	na	null	null	22766	-0.717846	-0.214946	No
row_79	JUN	na	null	null	22769	-0.718105	-0.205475	No
row_80	ANKRD55	na	null	null	22781	-0.722769	-0.196331	No
row_81	CD27	na	null	null	22864	-0.758784	-0.189777	No
row_82	ITPKB	na	null	null	22904	-0.780417	-0.181076	No
row_83	ACVR2A	na	null	null	22909	-0.782089	-0.17084	No
row_84	FAM102A	na	null	null	22929	-0.792953	-0.161108	No
row_85	BCL9L	na	null	null	22984	-0.826488	-0.152443	No
row_86	CD101	na	null	null	23044	-0.856682	-0.143592	No
row_87	GIMAP1	na	null	null	23047	-0.857936	-0.13226	No
row_88	NT5E	na	null	null	23060	-0.867597	-0.121231	No
row_89	YPEL2	na	null	null	23063	-0.868789	-0.109755	No
row_90	MAML3	na	null	null	23136	-0.966638	-0.100002	No
row_91	SMAD7	na	null	null	23149	-0.984833	-0.0874139	No
row_92	BACH2	na	null	null	23173	-1.03529	-0.0746293	No
row_93	IL16	na	null	null	23182	-1.05576	-0.0609237	No
row_94	TGFBR2	na	null	null	23189	-1.07232	-0.0469114	No
row_95	FAIM3	na	null	null	23196	-1.09128	-0.0326467	No
row_96	LEF1	na	null	null	23222	-1.27166	-0.0168027	No
row_97	TMEM66	na	null	null	23223	-1.27547	0.000172852	No
