# Supplementary material for: Transcriptome Analysis of CD4+ T Cells in Coeliac Disease Reveals Imprint of BACH2 and IFNγ Regulation
Source: PLoS One. 2015 Oct 7;10(10):e0140049. doi: 10.1371/journal.pone.0140049 (PMC4596691; doi:10.1371/journal.pone.0140049)
Supplement: S9 Table — (XLSX) [file pone.0140049.s012.xlsx]

## Sheet: Sheet1
Gene	Immune Disease
ACOT7	Multiple Sclerosis
ALDH2	Juvenile Idiopathic Arthriti
ALDH2	Primary Biliary Cirrhosis
ALDH2	Rheumatoid Arthritis
ALDH2	Type 1 Diabetes
ANKRD55	Crohn's Disease
ANKRD55	Inflammatory Bowel Disease
ANKRD55	Juvenile Idiopathic Arthriti
ANKRD55	Multiple Sclerosis
ANKRD55	Rheumatoid Arthritis
AUH	Inflammatory Bowel Disease
AUH	Ulcerative Colitis
BACH2	Crohn's Disease
BACH2	Inflammatory Bowel Disease
BACH2	Multiple Sclerosis
BACH2	Type 1 Diabetes
BATF	Multiple Sclerosis
BCL9L	Crohn's Disease
BCL9L	Inflammatory Bowel Disease
BCL9L	Multiple Sclerosis
BCL9L	Primary Biliary Cirrhosis
BCL9L	Rheumatoid Arthritis
BLM	Crohn's Disease
BLM	Inflammatory Bowel Disease
BLM	Ulcerative Colitis
BUB1	Rheumatoid Arthritis
BUB1	Type 1 Diabetes
C20orf112	Crohn's Disease
C20orf112	Inflammatory Bowel Disease
C3orf18	Crohn's Disease
C3orf18	Inflammatory Bowel Disease
C3orf18	Ulcerative Colitis
CAMSAP1L1	Type 1 Diabetes
CCR1	Juvenile Idiopathic Arthriti
CCR1	Type 1 Diabetes
CCR9	Juvenile Idiopathic Arthriti
CD226	Inflammatory Bowel Disease
CD226	Multiple Sclerosis
CD226	Rheumatoid Arthritis
CD226	Type 1 Diabetes
CD226	Ulcerative Colitis
CD5	Crohn's Disease
CD5	Inflammatory Bowel Disease
CD5	Rheumatoid Arthritis
CD5	Ulcerative Colitis
CD6	Crohn's Disease
CD6	Inflammatory Bowel Disease
CD6	Multiple Sclerosis
CD6	Ulcerative Colitis
CD80	Multiple Sclerosis
CD80	Primary Biliary Cirrhosis
CDK2	Rheumatoid Arthritis
CDK2	Type 1 Diabetes
CENPE	Multiple Sclerosis
CENPE	Primary Biliary Cirrhosis
CENPO	Crohn's Disease
CENPO	Inflammatory Bowel Disease
CENPO	Multiple Sclerosis
CENPO	Type 1 Diabetes
CENPO	Ulcerative Colitis
CFB	Crohn's Disease
CFB	Inflammatory Bowel Disease
CFB	Juvenile Idiopathic Arthriti
CFB	Multiple Sclerosis
CFB	Primary Biliary Cirrhosis
CFB	Rheumatoid Arthritis
CFB	Systemic Lupus Erythematosus
CFB	Type 1 Diabetes
CFB	Ulcerative Colitis
CISH	Crohn's Disease
CISH	Inflammatory Bowel Disease
CISH	Ulcerative Colitis
CSF2	Crohn's Disease
CSF2	Inflammatory Bowel Disease
CSF2	Ulcerative Colitis
CTLA4	Rheumatoid Arthritis
CTLA4	Type 1 Diabetes
CTSH	Multiple Sclerosis
CTSH	Type 1 Diabetes
CTSW	Crohn's Disease
CTSW	Inflammatory Bowel Disease
CYP27B1	Multiple Sclerosis
CYP27B1	Type 1 Diabetes
DACT3	Inflammatory Bowel Disease
DACT3	Type 1 Diabetes
DACT3	Ulcerative Colitis
DCLRE1B	Crohn's Disease
DCLRE1B	Juvenile Idiopathic Arthriti
DCLRE1B	Rheumatoid Arthritis
DCLRE1B	Systemic Lupus Erythematosus
DCLRE1B	Type 1 Diabetes
DEF6	Systemic Lupus Erythematosus
EOMES	Multiple Sclerosis
EOMES	Rheumatoid Arthritis
ERBB3	Rheumatoid Arthritis
ERBB3	Type 1 Diabetes
EVI5	Multiple Sclerosis
FADS3	Crohn's Disease
FADS3	Inflammatory Bowel Disease
FADS3	Rheumatoid Arthritis
FAIM3	Crohn's Disease
FAIM3	Inflammatory Bowel Disease
FAIM3	Ulcerative Colitis
FBLN7	Multiple Sclerosis
FEN1	Crohn's Disease
FEN1	Inflammatory Bowel Disease
FEN1	Rheumatoid Arthritis
FIGNL1	Crohn's Disease
FIGNL1	Type 1 Diabetes
GLIS3	Type 1 Diabetes
GPR44	Crohn's Disease
GPR44	Inflammatory Bowel Disease
GPR44	Ulcerative Colitis
GRB10	Type 1 Diabetes
GSN	Rheumatoid Arthritis
HLA-DQB1	Crohn's Disease
HLA-DQB1	Inflammatory Bowel Disease
HLA-DQB1	Juvenile Idiopathic Arthriti
HLA-DQB1	Multiple Sclerosis
HLA-DQB1	Primary Biliary Cirrhosis
HLA-DQB1	Rheumatoid Arthritis
HLA-DQB1	Systemic Lupus Erythematosus
HLA-DQB1	Type 1 Diabetes
HLA-DQB1	Ulcerative Colitis
HSPD1	Crohn's Disease
HSPD1	Ulcerative Colitis
HSPE1	Crohn's Disease
HSPE1	Ulcerative Colitis
HYAL2	Crohn's Disease
HYAL2	Inflammatory Bowel Disease
HYAL2	Ulcerative Colitis
ICOSLG	Crohn's Disease
ICOSLG	Inflammatory Bowel Disease
ICOSLG	Ulcerative Colitis
IFNG	Inflammatory Bowel Disease
IFNG	Ulcerative Colitis
IL12B	Crohn's Disease
IL12B	Inflammatory Bowel Disease
IL12B	Multiple Sclerosis
IL12B	Ulcerative Colitis
IL12RB2	Crohn's Disease
IL12RB2	Inflammatory Bowel Disease
IL12RB2	Primary Biliary Cirrhosis
IL12RB2	Ulcerative Colitis
IL13	Crohn's Disease
IL13	Inflammatory Bowel Disease
IL13	Juvenile Idiopathic Arthriti
IL13	Ulcerative Colitis
IL15RA	Inflammatory Bowel Disease
IL18RAP	Crohn's Disease
IL18RAP	Inflammatory Bowel Disease
IL1R1	Inflammatory Bowel Disease
IL1R1	Ulcerative Colitis
IL1R2	Inflammatory Bowel Disease
IL1R2	Ulcerative Colitis
IL1RL1	Crohn's Disease
IL1RL1	Inflammatory Bowel Disease
IL21	Crohn's Disease
IL21	Inflammatory Bowel Disease
IL21	Juvenile Idiopathic Arthriti
IL21	Rheumatoid Arthritis
IL21	Type 1 Diabetes
IL21	Ulcerative Colitis
IL23R	Crohn's Disease
IL23R	Inflammatory Bowel Disease
IL23R	Ulcerative Colitis
IL2RA	Crohn's Disease
IL2RA	Inflammatory Bowel Disease
IL2RA	Juvenile Idiopathic Arthriti
IL2RA	Multiple Sclerosis
IL2RA	Rheumatoid Arthritis
IL2RA	Type 1 Diabetes
IL3	Crohn's Disease
IL3	Inflammatory Bowel Disease
IL3	Ulcerative Colitis
IL4	Inflammatory Bowel Disease
IL4	Ulcerative Colitis
IL5	Crohn's Disease
IL5	Inflammatory Bowel Disease
IL5	Juvenile Idiopathic Arthriti
IL5	Ulcerative Colitis
IL6	Juvenile Idiopathic Arthriti
IL7	Multiple Sclerosis
IL7R	Multiple Sclerosis
IL7R	Primary Biliary Cirrhosis
IL7R	Type 1 Diabetes
IL7R	Ulcerative Colitis
IRF5	Inflammatory Bowel Disease
IRF5	Primary Biliary Cirrhosis
IRF5	Rheumatoid Arthritis
IRF5	Systemic Lupus Erythematosus
IRF5	Ulcerative Colitis
IRF7	Systemic Lupus Erythematosus
ITGAM	Systemic Lupus Erythematosus
JAK2	Crohn's Disease
JAK2	Inflammatory Bowel Disease
JAK2	Ulcerative Colitis
KCNH4	Crohn's Disease
KCNH4	Inflammatory Bowel Disease
KCNH4	Multiple Sclerosis
KCNH4	Ulcerative Colitis
KDELC2	Rheumatoid Arthritis
KIF11	Inflammatory Bowel Disease
KIF11	Multiple Sclerosis
KIF11	Ulcerative Colitis
KIF5A	Multiple Sclerosis
KIF5A	Type 1 Diabetes
LIF	Crohn's Disease
LIF	Inflammatory Bowel Disease
LIF	Type 1 Diabetes
LIF	Ulcerative Colitis
LIME1	Crohn's Disease
LIME1	Inflammatory Bowel Disease
LIME1	Multiple Sclerosis
LIME1	Ulcerative Colitis
LONRF2	Rheumatoid Arthritis
LONRF2	Type 1 Diabetes
LRP11	Rheumatoid Arthritis
LSM2	Crohn's Disease
LSM2	Inflammatory Bowel Disease
LSM2	Juvenile Idiopathic Arthriti
LSM2	Multiple Sclerosis
LSM2	Primary Biliary Cirrhosis
LSM2	Rheumatoid Arthritis
LSM2	Systemic Lupus Erythematosus
LSM2	Type 1 Diabetes
LSM2	Ulcerative Colitis
LTA	Crohn's Disease
LTA	Inflammatory Bowel Disease
LTA	Juvenile Idiopathic Arthriti
LTA	Multiple Sclerosis
LTA	Primary Biliary Cirrhosis
LTA	Rheumatoid Arthritis
LTA	Systemic Lupus Erythematosus
LTA	Type 1 Diabetes
LTA	Ulcerative Colitis
LY9	Inflammatory Bowel Disease
LY9	Multiple Sclerosis
LY9	Ulcerative Colitis
MACROD1	Crohn's Disease
MACROD1	Inflammatory Bowel Disease
MACROD1	Multiple Sclerosis
MACROD1	Type 1 Diabetes
MACROD1	Ulcerative Colitis
MAF	Multiple Sclerosis
MAML2	Ulcerative Colitis
MAP3K8	Crohn's Disease
MAP3K8	Inflammatory Bowel Disease
MERTK	Multiple Sclerosis
MEX3A	Crohn's Disease
MEX3A	Inflammatory Bowel Disease
MUC1	Crohn's Disease
MUC1	Inflammatory Bowel Disease
MYL6B	Rheumatoid Arthritis
MYL6B	Type 1 Diabetes
NCR3	Crohn's Disease
NCR3	Inflammatory Bowel Disease
NCR3	Juvenile Idiopathic Arthriti
NCR3	Multiple Sclerosis
NCR3	Primary Biliary Cirrhosis
NCR3	Rheumatoid Arthritis
NCR3	Systemic Lupus Erythematosus
NCR3	Type 1 Diabetes
NCR3	Ulcerative Colitis
NFIL3	Inflammatory Bowel Disease
NFIL3	Ulcerative Colitis
NT5DC2	Ulcerative Colitis
NUSAP1	Ulcerative Colitis
OBFC2B	Rheumatoid Arthritis
OBFC2B	Type 1 Diabetes
OCIAD2	Crohn's Disease
ODF3B	Multiple Sclerosis
OIP5	Ulcerative Colitis
OSM	Crohn's Disease
OSM	Inflammatory Bowel Disease
OSM	Type 1 Diabetes
OSM	Ulcerative Colitis
P2RY10	Rheumatoid Arthritis
P4HA2	Crohn's Disease
P4HA2	Inflammatory Bowel Disease
P4HA2	Juvenile Idiopathic Arthriti
P4HA2	Ulcerative Colitis
PACSIN3	Multiple Sclerosis
PDGFB	Primary Biliary Cirrhosis
PITPNM2	Multiple Sclerosis
PKIA	Multiple Sclerosis
PLAGL2	Crohn's Disease
PLAGL2	Inflammatory Bowel Disease
POP7	Crohn's Disease
POP7	Inflammatory Bowel Disease
PRDM1	Crohn's Disease
PRDM1	Inflammatory Bowel Disease
PRDM1	Systemic Lupus Erythematosus
PRDM1	Ulcerative Colitis
PSMC3IP	Crohn's Disease
PSMC3IP	Inflammatory Bowel Disease
PSMC3IP	Multiple Sclerosis
PSMC3IP	Ulcerative Colitis
PTPRJ	Multiple Sclerosis
RBKS	Crohn's Disease
RBKS	Inflammatory Bowel Disease
RGS1	Multiple Sclerosis
SBK1	Crohn's Disease
SBK1	Inflammatory Bowel Disease
SBK1	Type 1 Diabetes
SCNN1A	Juvenile Idiopathic Arthriti
SCNN1A	Multiple Sclerosis
SCNN1A	Multiple Sclerosis
SCNN1A	Primary Biliary Cirrhosis
SCNN1A	Primary Biliary Cirrhosis
SIRPB1	Type 1 Diabetes
SIRPG	Type 1 Diabetes
SLAMF7	Inflammatory Bowel Disease
SLAMF7	Multiple Sclerosis
SLAMF7	Ulcerative Colitis
SLC11A1	Crohn's Disease
SLC11A1	Inflammatory Bowel Disease
SLC11A1	Ulcerative Colitis
SLC16A10	Crohn's Disease
SLC16A10	Inflammatory Bowel Disease
SLC16A10	Ulcerative Colitis
SMAD7	Inflammatory Bowel Disease
SMAD7	Ulcerative Colitis
SOCS1	Crohn's Disease
SOCS1	Inflammatory Bowel Disease
SOCS1	Juvenile Idiopathic Arthriti
SOCS1	Multiple Sclerosis
SOCS1	Primary Biliary Cirrhosis
SOCS1	Type 1 Diabetes
SPI1	Multiple Sclerosis
STIP1	Crohn's Disease
STIP1	Inflammatory Bowel Disease
STIP1	Multiple Sclerosis
STIP1	Type 1 Diabetes
STIP1	Ulcerative Colitis
TAS1R3	Crohn's Disease
TAS1R3	Inflammatory Bowel Disease
TAS1R3	Ulcerative Colitis
TBX21	Multiple Sclerosis
TCAP	Crohn's Disease
TCAP	Inflammatory Bowel Disease
TCAP	Multiple Sclerosis
TCAP	Primary Biliary Cirrhosis
TCAP	Rheumatoid Arthritis
TCAP	Type 1 Diabetes
TCAP	Ulcerative Colitis
TCF19	Crohn's Disease
TCF19	Inflammatory Bowel Disease
TCF19	Juvenile Idiopathic Arthriti
TCF19	Multiple Sclerosis
TCF19	Primary Biliary Cirrhosis
TCF19	Rheumatoid Arthritis
TCF19	Systemic Lupus Erythematosus
TCF19	Type 1 Diabetes
TCF19	Ulcerative Colitis
TCF7	Multiple Sclerosis
TLE3	Rheumatoid Arthritis
TMEM22	Rheumatoid Arthritis
TMPRSS3	Rheumatoid Arthritis
TMPRSS3	Type 1 Diabetes
TNF	Crohn's Disease
TNF	Inflammatory Bowel Disease
TNF	Juvenile Idiopathic Arthriti
TNF	Multiple Sclerosis
TNF	Primary Biliary Cirrhosis
TNF	Rheumatoid Arthritis
TNF	Systemic Lupus Erythematosus
TNF	Type 1 Diabetes
TNF	Ulcerative Colitis
TNFRSF18	Crohn's Disease
TNFRSF18	Inflammatory Bowel Disease
TNFRSF18	Ulcerative Colitis
TNFRSF4	Crohn's Disease
TNFRSF4	Inflammatory Bowel Disease
TNFRSF4	Ulcerative Colitis
TRAIP	Crohn's Disease
TRAIP	Inflammatory Bowel Disease
TRAIP	Ulcerative Colitis
TSPAN14	Crohn's Disease
TSPAN14	Inflammatory Bowel Disease
TUBB	Crohn's Disease
TUBB	Inflammatory Bowel Disease
TUBB	Juvenile Idiopathic Arthriti
TUBB	Multiple Sclerosis
TUBB	Primary Biliary Cirrhosis
TUBB	Rheumatoid Arthritis
TUBB	Systemic Lupus Erythematosus
TUBB	Type 1 Diabetes
TUBB	Ulcerative Colitis
TUBG1	Crohn's Disease
TUBG1	Inflammatory Bowel Disease
TUBG1	Multiple Sclerosis
TUBG1	Ulcerative Colitis
TYMP	Multiple Sclerosis
WDFY4	Rheumatoid Arthritis
YPEL3	Multiple Sclerosis
YRDC	Rheumatoid Arthritis
ZFP36L2	Crohn's Disease
ZFP36L2	Inflammatory Bowel Disease
ZPBP2	Crohn's Disease
ZPBP2	Inflammatory Bowel Disease
ZPBP2	Multiple Sclerosis
ZPBP2	Primary Biliary Cirrhosis
ZPBP2	Rheumatoid Arthritis
ZPBP2	Type 1 Diabetes
ZPBP2	Ulcerative Colitis
